# Supplementary material for: Cleaning up the masses: Exclusion lists to reduce contamination with HPLC-MS/MS
Source: J Proteomics. 2013 Aug 2;88:92–103. doi: 10.1016/j.jprot.2013.02.023 (PMC3714598; doi:10.1016/j.jprot.2013.02.023)
Supplement: Supplementary material 2. — Exclusion Lists for H. sapiens, C. elegans, S. cerevisiae and X. laevis. [file mmc2.xlsx]

## Sheet: H.sapeins
M/Z	Charge
330.517	2
335.189	3
339.861	2
342.706	2
342.857	2
343.216	2
343.866	3
344.697	3
344.849	2
346.182	3
346.529	2
346.677	4
348.675	3
350.198	2
350.734	2
352.203	2
352.695	3
353.205	3
355.541	3
356.177	2
356.206	4
356.672	4
356.69	4
358.175	3
358.7	2
359.699	3
361.538	3
361.927	3
363.213	2
365.537	2
365.854	2
366.206	2
366.698	2
366.72	3
366.876	3
367.697	4
370.529	4
371.171	4
372.207	3
373.214	2
373.508	2
373.527	2
373.706	3
374.185	2
374.674	3
374.717	2
374.893	2
375.184	2
376.193	2
376.7	3
377.204	3
378.525	2
379.536	2
379.724	2
379.735	3
380.522	4
380.714	3
381.193	2
381.576	2
381.88	4
383.182	3
383.951	3
384.713	2
384.856	2
387.698	2
387.727	3
388.21	2
389.888	3
390.193	3
390.212	2
391.551	2
392.856	2
393.207	2
394.711	3
395.903	2
396.208	2
396.571	2
398.213	3
398.539	2
398.539	2
398.564	4
398.875	3
400.889	2
401.211	2
401.52	3
403.219	3
403.235	3
403.887	2
404.203	3
405.224	2
406.21	2
406.221	2
406.753	2
408.219	2
408.907	2
411.537	2
412.231	3
413.2	2
413.885	2
413.983	2
414.217	2
414.219	2
414.856	2
415.886	2
416.219	2
416.25	2
417.212	2
417.222	2
418.867	2
419.217	4
420.188	3
420.563	2
421.758	3
421.903	2
422.615	3
422.894	2
424.221	3
424.23	2
424.255	3
424.709	2
425.58	2
425.737	3
429.905	3
430.202	5
431.206	4
431.206	3
431.237	3
431.57	3
431.578	3
433.199	3
434.203	2
434.212	2
436.228	2
436.564	3
436.89	2
437.243	3
437.247	2
437.256	2
437.726	2
439.237	2
439.535	2
439.733	1
440.227	2
440.866	2
440.868	2
440.91	1
441.896	2
442.727	2
443.577	3
443.885	2
443.914	2
446.242	2
446.565	3
448.253	2
448.589	2
449.21	4
449.744	3
450.254	2
450.716	2
450.901	2
450.914	2
451.737	4
452.23	3
452.238	3
453.244	4
453.249	3
453.554	2
453.738	2
454.238	2
455.711	2
455.885	3
457.208	3
457.235	3
457.554	2
457.909	2
458.695	2
458.74	2
458.759	2
458.886	2
459.57	2
460.213	3
460.581	2
461.223	2
461.748	2
462.235	2
462.593	2
462.699	3
462.767	3
464.232	3
464.25	2
464.565	2
464.601	2
465.719	2
467.26	2
467.276	2
467.92	3
468.754	2
469.744	2
469.751	2
469.909	2
470.915	2
473.214	3
473.259	2
473.748	2
473.903	2
473.914	2
473.921	2
473.937	2
474.225	2
474.245	2
475.273	2
476.243	2
476.246	3
476.902	2
478.246	2
478.264	3
478.266	2
478.579	2
478.928	3
480.238	2
480.609	2
480.753	3
481.749	3
482.233	2
483.238	3
483.732	3
484.23	2
484.24	3
484.277	2
484.751	3
485.57	2
485.9	2
486.243	2
486.759	3
486.777	3
487.251	3
487.269	2
487.605	2
487.733	3
487.761	2
488.534	2
489.212	3
489.274	2
489.741	2
490.015	2
490.284	2
490.619	2
490.754	3
490.756	2
490.78	2
491.751	3
492	3
492.6	4
492.753	2
492.928	4
493.308	3
494.242	5
494.769	4
494.775	3
495.23	2
495.272	2
495.904	2
496.023	2
496.729	2
497.254	2
497.717	3
497.738	2
497.788	2
498.263	1
498.583	3
498.765	2
499.238	2
500.259	2
500.295	2
501.272	3
501.298	2
501.732	2
501.795	2
502.28	3
502.933	5
503.237	4
503.278	2
503.959	3
504.753	3
506.23	2
506.232	3
506.26	2
506.521	2
506.742	2
506.775	2
507.265	2
507.303	4
507.813	3
507.941	2
508.235	3
508.265	2
508.754	2
508.772	2
509.27	2
509.288	2
509.589	2
509.727	2
509.729	2
509.762	2
510.583	3
511.03	2
511.599	2
512.012	2
512.271	2
512.614	2
512.751	2
513.273	2
513.732	2
513.764	2
513.783	2
513.801	2
514.062	3
514.74	2
514.916	3
515.296	2
515.301	3
515.78	2
516.232	3
516.303	2
516.77	2
517.74	2
517.756	2
518.605	3
518.77	4
518.775	3
518.889	2
519.256	3
519.267	3
519.291	2
519.746	4
519.759	4
521.249	3
521.282	2
521.306	2
521.729	3
521.798	2
522.743	2
523.285	2
524.26	3
524.481	2
524.764	2
524.793	2
525.742	2
526.226	2
526.261	3
527.266	3
528.806	2
528.97	2
529.251	2
529.304	2
529.593	2
530.785	2
531.219	2
531.315	2
531.753	2
532.258	2
532.293	2
532.584	2
532.809	2
533.253	2
533.282	3
533.295	2
533.753	2
533.762	3
533.806	2
534.755	3
534.786	2
536.281	2
536.306	2
536.758	3
537.301	2
537.764	2
538.621	3
538.785	2
539.298	2
539.751	2
539.762	3
540.259	2
541.251	2
541.614	2
541.75	2
541.803	4
542.621	3
542.753	2
544.278	3
544.317	2
545.769	2
545.794	2
545.93	3
546.296	3
546.745	2
547.267	4
547.317	3
547.777	3
547.801	2
547.961	3
548.277	2
548.769	3
548.809	2
548.958	3
549.238	2
549.247	4
549.256	3
549.81	3
550.291	2
551.28	2
551.317	2
551.642	4
552.777	3
552.782	3
552.802	3
553.531	2
553.767	3
553.785	2
554.261	2
554.275	3
554.293	2
554.798	3
555.249	2
555.291	3
556.255	2
556.291	3
556.791	2
557.739	2
557.808	2
558.293	4
558.301	4
559.24	3
559.25	2
559.29	2
559.564	2
559.758	2
559.787	2
560.79	4
561.295	3
561.755	2
561.793	3
561.835	3
562.285	3
563.269	2
563.553	2
563.62	4
563.786	3
564.256	2
564.767	2
564.985	2
565.271	3
565.302	2
565.619	2
565.85	4
565.947	3
566.259	3
566.757	2
567.285	2
567.285	3
567.551	2
567.937	2
567.942	2
568.262	2
568.801	2
569.753	2
569.753	2
569.8	3
569.802	2
569.929	3
570.274	2
570.279	2
570.305	2
570.554	4
570.786	3
571.551	2
571.861	3
572.253	2
572.316	2
572.751	3
572.82	2
574.304	2
575.535	2
575.549	2
575.616	2
575.616	3
575.626	2
576.301	2
576.78	3
576.798	2
577.269	2
577.282	3
577.541	2
577.77	2
577.779	3
577.779	2
577.797	2
577.812	2
578.271	3
579.07	2
579.299	3
579.973	2
580.948	2
581.254	2
581.302	2
582.319	2
582.804	3
583.296	2
583.533	4
583.75	3
583.892	3
584.266	4
584.277	2
584.328	3
584.808	2
584.815	2
584.966	2
585.228	2
585.266	3
585.278	2
585.279	3
585.296	2
586.269	2
586.633	2
586.767	2
586.812	3
586.823	3
587.295	2
587.32	2
587.324	2
587.649	3
588.606	2
588.78	4
589.307	3
589.344	2
589.819	2
590.293	2
590.661	2
591.807	3
592.554	2
592.571	2
592.799	2
593.351	2
593.825	3
594.353	3
595.292	3
595.808	2
596.274	2
596.79	2
597.304	3
597.305	2
597.312	2
597.342	2
597.791	3
597.809	2
597.914	2
598.626	4
598.68	3
598.803	2
598.866	3
599.278	3
599.282	2
599.647	2
599.675	3
599.774	3
600.83	2
601.012	2
601.312	2
601.349	2
601.578	2
601.817	3
602.322	2
602.798	4
602.803	3
603.306	2
603.804	2
603.805	3
604.349	3
604.812	2
604.958	4
605.318	3
605.327	4
605.825	3
606.78	2
606.8	2
608.32	2
608.811	3
608.843	2
609.814	2
610.319	2
610.779	2
610.795	2
610.801	2
610.804	3
610.83	2
611.333	2
611.754	2
611.819	2
611.825	2
611.969	2
611.992	2
612.318	2
612.813	4
612.857	3
612.948	2
613.327	2
613.643	3
613.822	2
613.984	2
614.338	2
615.305	2
616.336	3
616.782	2
616.803	2
617.318	2
617.843	2
617.98	3
618.002	2
618.268	3
619.296	3
619.316	2
619.79	2
619.808	3
619.976	2
620.316	3
620.324	2
620.333	2
620.345	2
620.799	2
621.301	2
621.78	3
621.785	2
622.297	2
622.336	3
622.65	2
622.672	2
623.279	2
623.296	2
623.312	3
623.325	3
623.825	3
625.314	3
625.76	3
625.784	2
626.358	2
626.377	3
626.799	2
627.645	2
627.656	2
627.787	3
627.797	2
627.807	2
627.981	2
628.286	3
628.321	2
629.778	2
629.854	3
630.314	2
630.341	2
630.789	3
630.957	3
630.995	2
631.653	3
631.802	2
632.351	3
632.515	2
632.988	2
633.419	3
633.782	2
633.838	2
633.973	3
634.305	2
634.356	4
634.555	2
634.628	3
635.327	2
635.358	2
636.047	2
636.102	2
636.297	3
636.333	2
636.645	2
636.798	3
636.985	2
637.846	2
637.866	3
638.362	2
638.826	3
638.967	2
639.796	3
640.366	2
641.616	3
641.628	2
641.821	2
641.847	2
641.867	2
642.317	2
642.325	2
642.359	2
642.37	2
643.271	2
643.271	3
643.789	2
643.864	2
644.309	2
644.349	2
644.354	2
644.799	2
645.29	2
646.305	2
646.807	2
646.824	2
646.851	2
646.864	3
646.991	2
647.356	2
648.15	3
648.337	3
649.818	2
650.625	4
650.798	2
650.801	5
650.814	4
651.322	4
651.333	3
651.349	3
651.709	4
652.323	3
652.332	3
652.658	2
652.673	2
653.018	5
653.362	2
654.342	2
654.8	3
654.831	2
655.349	2
655.582	2
655.664	2
656.025	1
657.334	2
658.346	2
658.352	3
658.799	3
658.828	3
658.856	3
658.872	2
659.817	3
659.986	2
660.316	2
660.329	2
660.351	1
660.702	1
660.789	3
660.795	2
660.798	2
660.832	2
660.862	2
661.029	3
661.292	3
662.34	3
662.608	4
662.812	4
662.828	3
664.862	3
665.323	5
665.367	5
666.069	4
666.328	4
666.579	4
667.869	2
668.002	3
668.37	3
668.859	3
669.344	2
669.364	3
669.836	2
669.849	3
670.849	3
671.335	3
671.682	2
671.785	4
671.876	2
672.33	3
672.37	3
672.38	2
673.279	2
673.346	3
673.871	4
674.534	3
675.025	2
675.847	2
675.867	2
677.353	3
677.61	2
678.27	3
679.363	2
679.37	2
679.828	3
680.854	2
681.037	2
681.349	2
682.003	3
682.347	2
682.374	4
683.029	2
683.323	3
684.292	2
684.351	2
684.661	2
684.854	2
685.088	3
685.348	3
685.375	5
685.38	4
685.688	3
685.828	2
686.007	2
686.359	2
687.331	2
687.36	2
687.825	2
687.948	2
688.72	3
688.836	2
688.851	3
689.086	2
689.804	3
690.051	2
690.368	4
691.328	3
691.844	4
692.346	3
692.869	2
693.342	4
693.385	3
694.993	2
694.993	4
695.844	3
696.344	3
696.353	3
696.398	3
696.769	3
697.716	2
697.966	2
699.008	2
699.017	2
699.346	2
699.354	3
699.357	2
699.375	2
699.849	2
700.35	2
700.386	2
701.332	4
701.376	4
702.022	3
702.342	2
703.35	2
703.369	4
704.359	3
704.685	2
705.014	3
705.843	3
705.858	3
705.865	3
705.869	2
707.34	3
707.354	2
708.029	3
708.347	2
708.37	2
709.368	2
709.88	2
709.988	2
710.349	2
710.35	2
710.367	2
710.378	2
710.383	2
710.844	2
710.849	2
711.375	2
711.827	3
711.834	2
712.713	3
712.82	2
712.851	2
713.341	2
713.352	2
713.701	2
713.866	2
714.849	2
715.732	2
717.365	2
717.373	1
717.705	3
717.838	2
717.852	2
717.889	2
718.044	3
718.31	2
718.373	2
718.842	2
718.854	3
719.7	3
719.819	2
719.853	2
720.36	2
720.41	2
720.844	2
721.339	2
721.88	2
722.325	2
722.705	2
722.846	2
723.037	2
724.333	3
724.346	2
724.603	2
725.032	2
725.336	3
726.358	3
726.397	2
727.851	3
727.914	2
728.347	4
728.602	3
728.657	3
728.839	2
729.336	2
729.363	3
729.394	3
729.678	2
730.903	2
731.729	3
732.298	3
732.298	3
732.445	3
733.315	2
733.356	2
733.385	2
733.81	2
733.825	2
734.694	2
734.726	3
734.848	2
735.01	2
735.425	2
737.354	2
737.706	2
737.922	2
738.038	4
738.375	3
738.396	2
738.888	2
739.765	3
740.026	2
740.401	2
740.859	3
741.807	2
742.052	3
742.335	2
743.158	3
743.352	3
743.377	2
743.8	3
745.75	2
745.827	2
745.875	3
746.404	3
747.371	2
747.384	3
747.763	2
748.353	2
749.038	3
749.361	3
749.892	2
751.068	2
751.798	2
751.811	3
751.902	2
752.686	3
753.896	3
754.413	2
755.435	2
756.399	3
756.425	2
756.627	2
756.665	2
756.668	2
758.018	2
758.886	2
759.684	2
760.011	2
760.071	2
760.352	3
760.403	3
760.888	3
761.408	2
761.732	2
761.893	4
762.362	4
762.398	3
762.879	3
763.402	3
763.88	2
763.912	2
765.319	2
765.371	2
766.092	2
766.878	2
766.894	2
767.045	2
767.063	3
768.418	2
768.862	2
769.406	2
769.719	3
769.927	3
770.36	2
771.725	2
771.758	2
772.376	3
773.729	2
775.342	2
775.905	3
777.065	2
777.403	2
777.708	3
777.83	2
777.83	3
778.049	2
778.072	2
778.075	2
778.909	3
781.666	2
782.397	2
783.903	2
784.035	2
784.375	2
784.722	2
785.729
786.415	4
786.722	2
788.336	5
788.387	4
788.887	4
789.736	3
789.759	2
790.408	2
792.322	4
792.629	3
792.915	2
792.924	2
793.068	4
793.886	4
794.845	2
795.385	2
796.47	2
796.628	2
797.41	1
798.373	2
799.422	2
799.883	2
799.914	2
801.768	2
802.083	2
802.73	2
803.375	2
803.805	2
806.576	2
806.712	3
806.755	3
807.428	2
809.936	2
811.898	3
811.917	2
812.357	2
813.428	3
813.935	2
816.088	2
816.884	3
818.391	2
818.912	3
819.22	3
820.071	2
820.473	3
821.437	2
822.393	3
823.414	2
823.903	2
823.912	3
825.402	2
826.79	4
826.96	3
827.43	3
828.187	2
829.753	2
829.899	3
830.449	2
830.901	2
832.161	2
834.361	2
837.382	2
838.356	2
838.916	2
839.403	2
842.915	2
844.424	3
844.734	3
845.738	2
846.975	2
847.403	3
847.727	2
847.925	3
848.417	2
848.908	2
851.402	2
851.41	2
854.39	2
854.411	3
855.401	2
855.461	3
856.098	2
858.407	2
861.922	2
862.074	2
862.921	3
862.936	2
864.185	2
864.79	2
865.462	2
867.813	3
868.433	2
869.457	3
869.461	2
870.856	3
870.918	3
871.378	2
871.449	2
872.731	4
873.463	3
874.356	3
875.335	2
875.435	2
876.431	2
876.945	2
877.421	1
877.468	2
878.13	3
878.673	3
879.446	2
880.429	2
880.476	2
880.483	2
880.97	2
882.405	2
883.141	3
884.468	3
884.943	3
885.489	3
887.453	3
887.756	2
888.436	2
888.788	2
889.465	3
891.134	3
892.993	2
896.367	2
896.466	2
897.413	3
897.436	3
897.517	3
898.159	3
898.966	2
899.009	2
902.392	3
903.144	3
903.807	3
904.447	2
904.456	2
906.933	2
906.973	3
908.285	3
908.462	3
910.456	2
913.114	2
913.449	2
914.976	2
915.486	2
916.145	3
916.383	2
916.444	2
917.45	2
917.808	2
918.446	4
918.78	2
918.918	2
919.486	3
919.791	2
919.961	2
920.473	4
924.001	3
924.112	2
925.474	2
926.467	2
926.5	4
928.47	3
929.373	2
929.46	2
929.987	3
933.471	3
933.504	2
934.465	2
935.45	3
936.462	2
937.476	3
940.964	2
940.98	2
941.925	2
942.473	2
943.964	3
944.403	2
944.967	2
945.932	3
945.989	2
946.976	4
950.456	3
950.919
951.439	3
954.464	2
954.464	3
954.974	2
956.434	2
956.434	2
957.411	3
957.947	2
958.136	2
958.917	2
960.789	2
961.921
961.939
962.134
962.489	2
963.467	2
964.403	2
965.802	2
967.473	2
968.142	3
968.799	3
970.53	2
971.133	2
976.48	2
977.981	2
978.483	2
979.023	2
982.87	2
982.993	2
983.534	3
985.498	2
986.744	3
990.541	3
990.549	2
991.039	3
991.435	2
991.821	3
994.507	2
996.92	5
997.152	4
998.485	3
998.989	3
1001.5	3
1003.27	2
1004.03	2
1004.92	2
1006.04	2
1007.99	2
1008.5	2
1008.55	3
1008.55	2
1012.03	3
1013.48	2
1015	3
1015.53	3
1016.84	2
1018.21	2
1021.05	2
1022.17	2
1022.5	5
1023.02	5
1023.77	4
1027.57	4
1028.51	3
1030.51	3
1031.42	3
1032.58	2
1034.57	2
1034.8	3
1039.51
1040.14
1041.99	2
1042.21
1043.5	3
1044.49
1045.05
1045.47
1046.44	2
1048.02	3
1048.53	2
1051.49	4
1052.53	2
1056.5	2
1056.52	3
1056.9	2
1057.51	4
1059.8	3
1060.53
1061.83	3
1062.05	2
1064.48	2
1065.51	2
1068.57	2
1072.48	3
1073.09	2
1074.16	4
1075.1	3
1075.56	2
1076.05	4
1079.58	3
1083.55	2
1084.91	3
1086.02	2
1086.21	2
1087.04	3
1088.84	2
1089.09	3
1093.59	2
1094.01	2
1097.09	2
1099.57	2
1101.17	2
1101.48	2
1101.59	2
1102.01	2
1103.91	2
1105.53	3
1106.06	2
1106.55	4
1106.91	3
1107.06	3
1109.21	2
1109.49	2
1112.57	3
1114.56	3
1115.06	3
1115.89	2
1118.22	2
1120.57	4
1123.05	2
1123.55	2
1128.53	2
1131.54	3
1136.52	2
1139.02	4
1142.09	4
1144.49	2
1148.63	3
1150.06	2
1150.09	2
1152.58	3
1153.61	2
1155.04	2
1156.58	2
1157.13	4
1157.58	4
1158.06	3
1158.57	3
1158.94	2
1165.09	2
1166.06	3
1166.57	3
1169.62	3
1172	2
1172.59	4
1173.09	3
1174.05	3
1175.55	3
1184.13	2
1189.1	2
1203.54	3
1207.82	2
1209.56	2
1209.63	2
1221.59	2
1229.6	2
1237.6	2
1243.99	3
1251.04	2
1255.57	2
1258.6	2
1268.1	2
1279.41
1283.64	3
1292.61	4
1315.32	3
1329.73	2
1330.98	2
1337.36	3
1353.08	3
1354.19	3
1362.19	2
1364.7	2
1369.17	3
1373.71
1377.17	2
1379.18	2
1416.1	3
1436.7	4
1443.23	3
1444.7	3
1451.71	2
1452.69	2
1526.82	2
1612.14	4
1632.76	3
1714.8
1792.86

## Sheet: C.elegans
M/Z	Charge
335.189	3
336.514	3
337.193	2
337.198	2
337.203	2
337.715	2
338.513	3
339.861	3
342.706	2
342.857	3
344.182	3
345.19	2
345.195	2
345.496	3
346.182	3
346.529	3
346.677	2
346.87	3
348.675	4
350.734	2
352.203	2
352.695	2
353.205	3
355.541	3
356.177	3
356.206	3
356.69	2
357.696	4
357.873	3
357.928	4
358.175	3
358.536	3
358.852	3
359.69	2
359.699	2
359.849	3
360.849	3
361.537	3
361.538	3
361.677	2
361.927	4
365.537	3
365.708	2
365.854	3
366.206	2
366.209	3
366.698	2
366.72	2
366.876	3
366.876	2
368.224	3
372.207	2
373.214	2
373.706	2
373.732	3
374.893	2
375.184	3
375.848	3
376.904	3
377.224	3
378.525	2
378.74	3
379.536	4
379.693	2
379.715	2
379.73	2
379.735	2
380.714	2
381.193	3
381.576	2
381.747	2
382.686	2
383.182	3
383.863	3
384.856	3
384.868	3
385.534	2
388.21	3
389.888	2
390.193	2
390.704	2
390.753	3
390.853	3
391.551	2
391.693	3
392.856	2
394.219	2
394.711	2
395.239	3
395.903	2
396.208	3
396.527	3
396.571	2
397.711	2
398.213	2
398.24	3
398.539	3
398.564	3
398.875	2
399.211	3
399.538	3
400.24	3
400.889	3
401.235	2
401.725	2
402.709	2
403.219	3
403.887	2
404.203	3
404.539	3
404.869	2
405.199	2
405.224	3
405.247	3
405.907	2
406.21	2
406.221	2
406.753	3
407.536	2
407.755	3
408.219	3
408.907	3
409.219	3
409.54	2
409.716	3
412.231	2
412.232	3
413.2	3
413.563	2
413.71	3
413.882	4
413.983	3
414.202	2
414.217	2
414.219	3
414.536	3
415.886	2
416.196	3
416.219	2
416.25	3
416.558	2
416.748	3
416.903	3
417.212	2
417.222	2
418.219	3
418.874	2
419.209	2
419.242	2
419.721	3
419.868	3
420.188	3
420.563	2
421.248	2
421.758	3
421.903	2
422.238	3
422.894	2
424.23	2
424.255	3
426.549	3
426.575	3
426.898	3
427.238	3
427.566	3
427.886	2
431.237	2
433.199	3
433.895	3
433.91	3
434.203	3
434.905	3
434.91	3
435.91	3
436.564	2
436.782	3
436.89	3
437.218	3
437.23	2
437.243	2
437.247	2
437.726	2
437.753	2
437.775	2
438.282	4
438.499	3
439.237	3
439.535	2
439.733	2
439.782	4
440.227	2
440.724	3
440.866	2
441.24	3
441.896	2
442.727	3
442.885	2
443.711	3
443.885	3
443.914	3
444.572	3
445.582	2
445.724	3
446.242	3
446.565	3
447.561	3
448.253	3
448.589	3
448.913	2
449.21	2
449.744	3
450.202	3
450.254	4
450.509	2
450.696	2
450.716	3
450.901	3
450.914	2
452.218	2
452.238	3
452.593	3
453.237	3
453.244	3
453.249	3
453.554	3
453.581	2
453.738	2
453.739	2
453.756	3
453.903	3
454.238	2
455.23	2
455.711	2
455.741	3
455.885	3
456.56	3
456.9	2
457.208	2
457.295	3
457.554	3
457.554	2
457.78	3
457.909	2
458.695	2
458.74	2
458.759	3
459.57	3
459.598	2
460.213	3
460.581	2
461.223	3
461.565	2
461.748	5
462.235	3
462.566	3
462.593	2
462.699	2
462.719	3
462.886	3
464.232	2
464.25	3
464.565	3
464.601	3
465.249	2
466.246	3
466.586	2
466.738	2
466.756	2
467.276	2
468.732	2
469.744	2
469.751	2
470.728	3
470.908	3
470.915	3
470.93	2
473.254	2
473.259	2
473.279	3
473.903	3
473.925	2
474.225	3
474.235	2
474.718	2
475.273	3
475.912	4
476.223	2
476.243	3
476.246	3
476.593	3
476.902	2
478.264	3
478.579	3
478.904	3
478.928	3
480.238	3
480.566	3
480.609	2
480.753	2
480.785	2
481.743	2
481.749	3
482.233	2
482.746	2
483.238	2
483.249	3
483.263	2
483.732	2
484.23	2
484.24	2
484.751	3
485.57	3
485.9	2
486.243	2
486.759	2
487.269	3
487.605	4
487.731	2
487.733	2
487.761	3
488.245	2
488.303	3
488.534	2
488.728	3
488.899	3
489.251	2
489.261	2
489.274	2
489.736	3
489.953	4
490.015	2
490.258	2
490.284	3
490.619	2
490.756	2
491.751	4
492	3
492.588	2
492.748	2
492.753	3
492.928	3
492.94	3
493.607	3
493.937	3
494.242	2
494.769	2
494.775	2
494.787	2
495.23	2
495.272	2
495.774	2
495.795	3
495.904	4
496.023	2
496.247	3
496.631	2
497.254	2
497.717	2
497.753	2
497.788	3
498.255	2
498.263	3
498.583	2
498.753	2
498.765	3
499.573	2
499.747	2
500.226	2
500.787	2
500.805	2
501.272	2
501.285	2
501.298	2
501.732	2
501.764	2
501.795	3
502.263	2
502.28	2
502.754	3
502.947	2
503.237	3
503.278	3
503.959	2
504.261	2
504.267	3
504.619	2
504.753	2
505.269	2
505.75	2
505.761	3
505.921	2
506.23	2
506.232	3
506.239	3
506.26	4
506.521	2
506.757	2
507.265	2
507.303	2
507.744	2
507.813	3
507.941	2
508.224	2
508.235	3
508.265	2
508.275	2
508.293	3
508.568	3
508.601	3
508.609	2
508.754	2
508.772	2
509.27	2
509.288	2
509.295	3
509.589	2
509.729	2
509.762	2
510.293	3
511.599	4
512.012	2
512.228	3
512.614	2
512.738	2
512.751	2
512.757	2
512.76	3
513.273	2
513.732	4
513.747	2
513.764	2
513.783	3
513.933	5
514.062	4
514.53	3
514.935	2
515.263	2
515.301	2
515.769	2
516.232	2
516.259	2
516.303	3
516.303	2
516.77	2
516.801	2
517.262	3
517.283	2
517.74	2
517.756	2
518.77	2
519.267	2
519.291	2
519.746	2
519.759	2
519.801	2
521.798	2
522.743	3
523.252	2
523.285	2
523.291	3
524.26	3
524.286	4
524.508	2
524.764	2
524.793	3
525.622	2
525.764	3
526.261	2
526.275	2
528.806	3
529.593	2
529.75	3
529.902	2
530.767	2
530.785	2
531.219	3
531.954	2
532.258	2
532.785	2
532.79	2
532.809	2
533.253	2
533.272	2
533.295	2
533.762	2
533.806	3
533.949	2
534.755	4
534.786	2
536.306	2
536.758	2
537.301	2
537.764	2
537.775	4
538.275	3
538.621	2
539.27	2
539.751	2
540.748	2
540.77	2
541.251	3
541.614	2
541.75	2
541.801	2
542.242	2
542.265	2
542.301	3
542.621	2
542.753	2
543.314	2
544.788	2
544.792	3
545.618	2
545.769	2
545.794	3
545.93	2
546.263	2
546.296	2
546.755	4
546.787	3
546.958	2
547.267	3
547.317	2
547.801	3
547.961	2
548.277	2
548.769	2
548.809	3
548.958	2
549.247	2
549.258	2
549.81	2
550.28	4
550.291	2
550.788	3
551.63	3
551.642	3
551.943	2
552.777	2
552.79	2
552.802	3
553.269	4
553.531	3
553.602	2
553.767	2
553.785	2
554.261	2
554.275	2
554.785	2
555.249	2
556.255	2
556.291	3
556.594	4
556.791	3
557.275	2
557.808	2
558.301	2
559.29	4
559.564	2
559.758	2
560.774	4
560.79	2
561.295	2
561.793	2
561.835	2
562.285	2
563.268	2
563.275	3
563.328	4
563.553	3
563.62	2
563.745	2
564.256	2
564.274	2
564.853	3
564.985	3
565.271	2
565.302	2
565.332	3
565.619	2
565.801	3
565.947	2
566.259	2
566.304	2
566.767	2
566.805	2
567.285	2
567.301	3
567.937	2
568.801	2
569.28	2
569.293	2
569.753	2
569.8	3
569.929	2
570.257	2
570.274	2
570.279	3
570.603	2
571.245	2
571.263	3
571.278	2
571.743	2
571.861	2
572.253	2
572.271	2
572.316	2
572.751	2
572.82	3
572.955	2
573.285	3
573.632	2
575.292	2
575.311	4
575.535	3
575.616	2
576.301	2
576.78	2
577.269	2
577.282	4
577.326	3
577.656	2
577.77	2
577.779	2
577.797	2
578.271	2
579.243	2
579.261	2
579.324	3
579.668	2
579.75	2
580.309	2
580.318	3
580.948	3
581.302	2
581.313	3
581.636	2
582.319	2
582.804	2
583.296	2
583.309	4
583.533	3
583.892	2
584.266	2
584.277	2
584.328	3
584.329	3
584.614	3
584.966	2
585.266	2
585.278	2
585.279	2
585.777	2
586.269	3
586.326	3
586.633	2
586.767	2
586.812	2
586.817	2
586.823	3
587.32	3
587.324	3
587.649	2
588.304	3
588.606	2
588.78	3
589.25	2
589.31	2
589.812	3
590.298	2
590.304	2
591.807	2
593.351	2
593.807	2
593.825	2
594.287	2
594.353	2
595.808	3
596.316	3
596.66	4
596.79	2
597.304	2
597.305	2
597.312	2
597.342	3
597.635	2
597.791	2
597.809	3
597.914	3
598.626	3
598.663	2
598.783	2
598.79	2
598.803	2
599.276	2
599.278	2
599.282	3
599.312	3
599.675	2
599.765	2
599.805	2
599.856	2
600.266	2
600.335	3
600.343	2
600.83	3
601.015	2
601.312	2
601.349	4
601.578	2
601.835	2
602.284	2
602.322	2
602.798	2
602.803	2
603.312	3
603.59	2
603.804	2
603.805	2
603.822	2
604.812	3
605.303	4
605.318	2
605.327	3
606.001	2
606.304	3
606.661	2
606.78	2
606.8	2
607.274	2
607.314	3
607.987	2
608.356	2
609.312	3
609.656	2
609.814	3
610.319	2
610.795	2
610.801	2
610.804	2
610.83	2
610.83	3
610.975	3
611.333	2
611.754	2
611.825	3
611.969	3
611.992	2
612.335	2
612.857	2
613.276	2
613.325	3
613.327	3
613.643	3
613.649	2
613.806	3
613.984	2
614.338	3
615.654	3
616.336	2
616.803	3
617.002	3
617.318	2
617.838	2
617.843	3
617.963	3
617.98	2
618.268	3
619.002	2
619.296	3
619.316	2
619.79	2
619.841	2
620.333	2
620.787	2
620.799	2
621.301	2
621.78	2
621.785	2
622.33	2
622.336	3
622.65	2
623.296	3
623.312	2
623.325	4
623.822	2
623.825	2
624.333	3
624.667	2
624.845	2
624.851	2
625.314	2
625.784	2
625.8	4
626.068	2
626.338	2
626.358	3
627.645	3
627.656	2
627.787	2
627.797	3
627.967	3
627.981	3
628.286	2
629.298	2
629.344	3
629.645	2
629.778	2
629.854	3
630.314	2
630.341	2
630.789	2
630.853	3
630.957	3
630.995	3
631.653	2
631.802	2
631.815	2
632.351	3
632.988	2
633.277	3
633.298	2
633.322	3
633.67	2
633.782	2
633.793	2
633.838	3
633.973	2
634.356	3
634.628	2
635.796	2
636.297	2
636.856	3
636.985	2
637.312	2
637.341	5
637.504	2
637.846	2
637.866	4
638.299	2
638.826	2
639.32	2
639.359	2
639.796	2
639.844	2
640.348	2
640.354	2
640.846	4
641.094	3
641.628	2
641.79	2
641.821	4
641.847	4
642.047	3
642.317	4
642.325	2
642.359	2
642.37	3
643.271	2
643.793	2
644.309	2
644.354	2
644.764	2
644.799	2
644.859	2
645.33	2
646.305	2
646.824	2
647.307	2
647.856	3
648.001	3
648.007	4
649.092	2
649.818	3
649.972	2
650.338	2
650.361	2
650.768	2
650.801	2
650.814	3
650.953	4
651.319	3
651.322	2
651.333	2
651.37	3
651.709	2
651.854	2
651.861	3
652.026	3
652.323	2
652.332	3
652.658	3
652.673	2
652.761	3
653.018	2
653.327	2
653.362	2
654.342	4
654.8	2
654.831	2
654.831	3
655.323	3
655.664	3
656.025	2
656.284	2
656.375	2
658.346	2
658.352	2
658.766	2
658.799	2
658.856	3
660.329	2
660.702	2
660.789	2
660.795	3
660.862	4
661.029	2
661.589	4
662.34	3
662.34	2
662.608	2
662.636	3
662.812	2
663.823	3
663.972	2
665.323	2
665.33	3
665.367	2
665.828	4
666.328	2
666.355	2
666.579	2
666.763	2
667.359	2
667.869	3
668.354	3
668.361	2
668.37	2
668.611	2
668.828	2
668.859	2
669.344	3
669.836	2
669.849	3
670	2
670.309	5
670.343	2
670.838	2
671.335	2
671.338	2
671.821	2
671.876	2
672.38	2
673.279	2
673.346	3
674.8	2
674.877	2
675.025	2
675.847	3
675.867	4
676.394	3
676.999	2
677.61	2
677.667	2
678.386	2
679.352	2
679.363	2
679.363	2
679.37	2
679.828	2
679.867	3
681.349	3
681.364	3
681.885	3
682.003	2
682.347	2
682.37	3
683.029	2
683.323	3
684.337	2
684.344	3
684.351	2
684.661	3
684.847	3
685.276	3
685.348	2
685.38	2
685.688	4
686.007	3
686.359	3
687.324	2
687.36	2
688.357	3
688.72	2
688.851	2
688.893	2
690.051	2
690.368	3
691.328	2
691.844	2
692.349	2
692.36	3
692.869	3
693.346	3
693.385	2
693.689	2
693.976	4
694.993	2
695.844	3
696.344	2
696.376	2
696.398	2
696.66	3
696.851	2
697.37	3
697.869	3
697.966	3
698.32	2
699.008	2
699.017	2
699.354	4
699.357	3
699.375	2
700.35	3
700.374	3
701.332	3
701.365	2
701.667	5
702.022	2
702.033	2
702.342	3
703.14	2
703.344	2
703.35	3
703.372	2
703.862	2
704.359	2
704.685	2
704.848	2
705.351	2
705.843	2
705.858	3
705.865	3
705.869	2
705.891	3
707.354	2
708.297	3
708.347	2
708.37	2
708.864	2
709.988	2
710.35	2
710.383	3
710.849	3
711.827	2
711.834	2
712.699	3
712.713	2
712.82	2
712.851	2
713.052	3
713.341	2
713.348	3
713.352	2
713.689	2
713.866	3
714.334	3
714.386	2
714.849	3
715.732	3
717.364	2
717.365	2
717.373	3
717.705	2
717.852	2
717.889	4
718.044	2
718.373	2
718.842	2
718.854	4
719.853	2
720.36	2
720.41	2
720.844	3
721.339	2
721.88	3
722.325	2
722.325	3
722.705	2
722.846	4
723.037	2
723.287	2
724.346	4
724.391	2
724.603	2
725.336	3
725.849	2
726.358	4
727.851	3
727.914	2
728.029	2
728.347	3
728.602	3
728.713	2
729.336	2
729.365	2
729.394	2
729.678	2
730.903	2
731.864	2
731.899	3
732.298	2
732.445	4
732.844	2
733.373	3
733.385	3
733.81	3
733.885	3
734.425	2
734.694	3
734.726	3
735.01	3
735.058	2
736.388	2
737.354	2
737.706	2
738.038	2
738.378	2
738.888	3
738.906	2
739.346	2
739.765	3
739.907	3
740.026	2
740.401	2
741.807	3
742.052	3
742.378	2
742.869	3
743.352	3
743.377	2
743.706	3
743.8	2
744.045	4
744.36	2
744.443	2
745.75	3
745.875	2
746.132	3
746.879	3
747.371	3
747.384	2
748.353	2
749.038	2
749.986	2
751.068	3
751.315	2
751.798	3
751.811	2
752.334	2
752.686	2
752.891	4
754.012	4
754.413	2
755.435	3
756.425	2
756.627	3
756.668	2
756.862	2
758.018	4
758.378	2
758.71	3
758.855	3
758.886	2
759.173	3
760.352	2
760.403	3
760.733	2
761.408	3
761.732	4
762.362	2
762.373	4
762.398	3
762.398	4
762.713	2
762.879	3
763.88	4
763.912	2
766.092	3
766.878	2
766.894	2
767.045	3
768.358	3
768.418	3
768.722	3
768.862	2
769.406	3
769.432	3
769.719	3
769.732	3
770.36	2
770.395	2
771.758	3
772.376	3
772.717	3
773.729	2
773.951	3
775.342	2
776.745	3
777.063	3
777.065	3
777.403	2
777.708	3
777.83	3
778.049	3
778.072	3
778.075	3
778.362	3
780.727	3
780.74	2
781.067	3
781.666	2
781.726	3
782.397	2
784.035	3
784.375	3
784.722	3
785.925	3
786.415	2
786.429	2
786.696	3
786.722	2
787.045	2
787.058	3
787.929	2
788.887	2
789.759	4
789.904	3
790.918	2
792.058	2
792.861	3
792.915	3
792.924	4
793.068	4
793.886	3
794.845	2
795.322	4
795.385	2
796.628	4
796.659	2
797.39	3
797.428	3
799.422	2
799.883	2
800.145	3
800.42	4
801.768	3
802.083	3
803.375	3
806.367	2
806.431	2
806.576	3
806.712	4
806.742	2
806.755	2
807.428	2
808.405	3
809.408	2
809.936	4
811.431	4
811.917	2
812.397	2
813.092	2
813.428	5
813.935	2
813.935	3
816.884	3
817.923	2
818.391	2
818.42	2
819.22	2
819.934	3
820.065	2
820.071	2
820.395	3
820.473	3
821.393	2
821.437	2
822.393	4
822.863	4
822.933	2
825.402	3
826.345	2
826.96	2
827.411	2
828.187	3
828.832	4
829.4	3
829.753	2
829.899	3
830.901	2
830.92	3
831.426	4
832.161	3
834.361	4
834.387	2
834.422	3
835.409	2
837.382	3
838.916	3
839.403	2
842.915	2
844.489	2
844.734	2
844.927	3
845.428	2
845.738	3
847.403	2
847.462	2
847.925	3
848.417	2
849.44	2
850.381	3
850.729	2
851.402	3
851.457	3
851.466	2
854.39	3
854.411	3
854.456	2
855.401	2
855.461	2
855.727	3
855.922	2
856.061	3
856.098	3
858.379	2
858.407	3
858.929	4
859.788	2
859.945	2
861.059	3
862.074	3
862.921	4
865.12	2
865.462	4
865.981	2
866.918	2
867.813	2
868.089	2
868.433	3
868.999	2
869.461	2
870.856	2
871.378	2
871.449	2
871.952	2
872.731	2
874.356	4
875.335	3
875.397	4
875.991	2
876.417	2
876.945	2
877.433	4
877.468	2
878.13	2
878.673	3
878.985	2
879.434	3
879.446	2
879.697	2
880.476	2
880.483	3
881.783	3
882.405	2
883.141	2
883.371	2
885.464	2
887.491	2
887.756	2
888.436	2
888.925	2
893.97	2
895.95	2
896.367	3
897.436	3
897.491	3
898.465	3
899.009	2
900.01	2
901.019	2
902.392	3
903.13	2
903.144	2
903.807	2
904.881	2
907.451	3
908.498	3
909.056	2
909.487	2
911.403	3
911.476	4
912.996	2
913.114	2
913.751	3
913.98	2
914.976	2
916.145	2
916.444	2
916.495	2
917.485	3
918.446	2
919.401	2
919.486	2
919.961	2
922.977	3
924.001	2
924.112	2
925	3
925.474	2
926.442	2
926.467	2
928.165	2
928.47	2
933.471	2
933.497	3
934.465	2
940.964	2
940.98	2
941.447	2
941.925	2
943.964	2
944.403	2
944.967	2
945.932	2
945.989	2
946.976	2
948.978	3
949.443	3
949.928	2
951.439	2
953.959	3
954.464	2
954.974	3
958.136	3
960.789	3
960.976	3
961.939	2
963.467	2
964.403	2
965.802	3
968.142	2
970.538	2
971.133	2
971.497	3
971.507	2
974.454	2
975.87	4
975.925	2
976.48	2
977.536	4
978.177	2
978.177	2
978.483	2
979.023	3
981.735	2
983.534	3
983.923	2
986.744	2
990.549	2
991.435	2
993.451	2
994.507	2
995.454	3
997.152	3
997.492	3
998.989	2
1001.45	3
1004.45	2
1004.5	3
1006.04	3
1008.5	2
1008.55	3
1008.55	2
1009.45	3
1011.89	3
1012.03	3
1013.48	3
1014.47	2
1015	2
1015.48	2
1016	4
1016.84	2
1018.21	3
1018.81	2
1022.17	2
1022.5	2
1023.02	2
1023.05	2
1023.77	2
1024.04	2
1024.14	3
1026.01	3
1027.57	2
1028.03	3
1031.42	2
1032.03	3
1032.58	2
1034.57	2
1034.8	2
1036.88	2
1038.04	2
1040.14	2
1041.99	3
1042.21	2
1043.5	2
1044.49	2
1046.44	2
1048.01	2
1048.02	3
1048.53	2
1050.8	3
1051.49	2
1052	2
1052.48	3
1052.53	3
1052.55	2
1056.5	2
1056.52	2
1056.9	3
1057.51	2
1060.53	2
1061.83	2
1061.88	2
1062.05	2
1064.48	2
1065.51	3
1066.52	2
1068.54	4
1068.57	2
1070.03	3
1071	2
1072.48	3
1073.09	2
1073.98	3
1075.1	2
1075.54	2
1075.69	2
1079.01	2
1079.58	3
1084.05	2
1084.91	2
1086.02	3
1088.84	3
1091.54	2
1092.57	2
1094.01	2
1101.54	3
1101.58	3
1101.59	3
1102.01	2
1103.91	2
1104.77	2
1105.53	2
1106.06	3
1106.55	3
1106.91	2
1109.21	3
1109.25	4
1112.57	2
1113.06	4
1115.56	2
1116.04	4
1118.22	2
1123.55	2
1128.53	2
1131.54	2
1132.56	2
1136.52	2
1136.55	2
1137.56	3
1140.55	2
1140.6	2
1142.09	2
1143.57	2
1148.63	2
1150.06	3
1150.09	2
1152.58	2
1153.61	3
1153.64	2
1154.1	3
1155.04	2
1157.13	2
1158.57	3
1158.94	2
1166.06	2
1166.57	4
1169.62	2
1170.61	2
1171.23	2
1172	2
1172.09	2
1172.59	3
1175.55	2
1179.54	2
1179.8	2
1180.08	4
1184.13	2
1189.1	2
1192.48	2
1209.61	2
1221.59	2
1229.59	4
1229.6	2
1237.6	2
1243.99	2
1251.13	3
1255.57	3
1258.6	2
1258.6	2
1268.1	2
1275.59	2
1279.41	3
1283.59	2
1283.64	2
1292.61	2
1308.64	3
1315.32	2
1353.08	2
1354.19	2
1355.21	3
1362.19	3
1364.7	3
1373.71	3
1377.17	2
1416.1
1433.91
1444.7
1451.71
1452.69
1509.74
1515.07
1520.4
1572.73
1632.76

## Sheet: X.laevis
M/Z	Charge
335.189	3
336.706	2
337.193	2
337.198	2
337.715	2
338.513	3
339.861	3
342.706	2
342.857	3
343.201	3
344.182	3
344.2	2
344.538	3
345.19	2
346.182	3
346.182	3
346.222	3
346.529	3
346.677	2
350.198	3
350.734	2
352.203	2
352.695	2
355.541	3
356.177	3
356.69	2
358.175	3
358.536	3
358.7	2
359.699	2
360.214	2
361.538	3
361.677	2
364.19	2
364.209	2
365.537	3
365.708	2
365.854	3
366.209	3
366.698	2
366.72	2
366.876	3
369.729	2
372.734	2
373.214	2
373.508	3
373.706	2
374.717	2
374.893	3
375.184	2
376.904	3
378.525	3
378.74	2
379.693	4
379.693	2
379.715	2
379.73	2
379.735	2
380.714	2
381.213	2
381.576	3
383.182	2
383.216	2
384.177	2
386.242	2
388.21	2
388.92	3
389.182	2
389.216	2
390.193	2
390.206	2
390.753	2
391.195	3
393.74	2
394.711	2
394.717	2
395.239	2
395.862	3
395.867	3
395.903	3
396.208	2
396.527	3
397.711	2
398.213	2
398.24	2
398.539	3
398.564	3
398.875	3
398.882	3
400.24	3
400.747	2
400.889	3
401.211	3
401.235	3
401.858	3
402.709	2
403.219	2
404.203	2
405.199	2
405.224	2
405.247	3
405.709	2
406.21	2
406.221	2
406.753	2
408.219	3
408.907	3
409.54	3
410.617	5
412.198	2
412.231	3
412.232	2
413.2	2
414.219	2
414.723	2
415.886	3
416.219	3
416.25	2
416.748	2
416.903	3
417.212	3
417.222	2
417.248	2
418.213	3
418.219	2
418.956	4
419.242	2
420.208	2
420.211	2
420.563	3
421.758	2
422.875	3
423.217	2
423.229	2
423.756	2
424.23	2
424.255	2
426.549	3
426.575	3
427.239	2
430.202	3
431.206	3
431.237	2
433.199	2
434.203	3
434.582	3
434.905	3
434.91	3
435.181	3
436.564	3
436.89	3
437.247	2
437.753	2
437.919	3
438.227	2
438.259	2
438.918	3
439.223	2
439.237	3
439.733	2
440.227	4
440.724	2
440.866	3
441.24	2
441.896	3
442.727	2
442.764	2
442.885	3
443.711	2
443.885	3
443.914	3
446.231	2
446.242	3
446.565	3
447.561	3
447.738	2
448.253	3
448.589	3
449.21	2
449.744	2
450.202	3
450.509	4
450.716	2
450.901	3
450.914	3
452.238	2
452.593	3
453.229	2
453.237	3
453.244	3
453.249	3
453.554	3
453.738	2
453.756	2
454.213	2
454.238	3
455.23	2
455.711	2
455.885	3
456.269	2
457.208	2
457.235	3
457.769	2
457.78	2
457.909	3
458.74	2
459.256	2
459.264	2
460.213	2
460.581	3
461.223	2
461.748	2
462.287	2
462.593	3
462.699	2
464.232	3
464.25	2
464.565	3
464.585	3
464.601	3
465.249	3
466.246	2
466.738	2
466.756	2
467.261	4
467.276	2
468.271	3
469.744	2
469.751	2
469.909	3
469.921	3
470.728	2
470.915	3
471.803	2
473.254	2
473.259	2
473.279	2
473.588	3
473.903	3
474.225	2
475.273	2
475.912	3
476.243	2
476.246	3
476.902	3
478.264	2
478.266	2
478.579	3
478.928	3
480.238	3
480.287	2
480.609	3
480.753	2
480.785	2
481.749	2
482.233	3
483.249	2
483.732	2
484.23	2
484.277	2
484.751	2
485.57	3
485.9	3
486.243	2
486.759	2
486.777	2
487.251	2
487.269	2
487.605	3
487.733	2
487.761	2
488.303	2
488.534	3
488.728	2
489.251	3
489.272	4
489.741	2
489.953	3
490.257	2
490.258	2
490.284	2
490.619	3
490.756	2
491.733	2
491.751	2
492	4
492.588	3
492.6	3
492.753	2
492.94	3
493.287	2
493.607	3
493.937	3
494.277	2
494.757	2
494.769	2
494.775	2
494.91	3
495.204	2
495.23	2
495.272	2
495.795	2
495.904	3
496.023	4
497.254	2
497.717	2
497.738	2
497.753	2
497.788	2
498.263	2
498.583	3
498.765	2
499.238	3
499.747	2
500.226	2
500.295	2
500.805	2
501.272	2
501.285	2
501.298	2
501.732	2
501.764	2
501.795	2
502.28	2
503.237	2
503.278	3
504.261	2
504.267	2
504.539	4
504.753	2
505.269	2
505.734	2
505.75	2
505.921	3
505.942	3
506.23	2
506.239	3
506.26	3
506.521	4
506.739	2
506.755	2
506.757	2
507.253	3
507.265	2
507.303	2
507.744	2
507.813	2
507.941	3
508.224	2
508.235	2
508.265	3
508.275	2
508.28	2
508.601	3
508.772	2
509.27	2
509.288	2
509.291	3
509.295	2
509.727	2
509.729	2
510.593	3
511.599	3
511.742	2
511.761	2
512.012	4
512.238	3
512.614	3
512.738	2
512.757	2
512.76	2
513.019	4
513.273	3
513.732	2
513.764	2
513.783	2
513.933	3
514.298	2
514.752	2
514.757	4
514.916	3
515.263	2
515.301	2
515.769	2
515.788	2
516.232	2
516.303	2
516.77	2
517.262	2
517.283	3
517.74	2
517.756	2
518.77	2
518.782	2
518.889	3
519.267	2
519.291	2
519.746	2
519.759	2
521.282	2
521.729	2
521.798	2
522.308	2
523.285	2
523.311	2
524.103	5
524.26	3
524.269	2
524.764	2
524.793	2
526.275	2
527.606	3
528.245	3
528.265	2
528.75	2
528.806	2
529.304	2
529.593	3
529.616	3
529.75	2
530.611	3
530.785	2
530.785	2
531.753	2
531.926	3
532.258	2
532.796	2
532.809	2
533.253	2
533.272	2
533.295	2
533.753	2
533.762	2
533.806	2
533.949	3
534.755	2
534.786	4
535.819	2
536.306	2
536.758	2
536.954	3
537.301	2
537.62	3
537.764	2
537.793	2
538.275	4
538.553	4
538.621	3
539.751	2
540.77	2
541.251	2
541.75	2
541.778	2
541.803	2
541.952	3
542.283	2
542.734	2
542.753	2
542.952	3
544.278	2
544.291	2
545.751	2
545.769	2
545.93	3
546.755	2
546.787	4
546.958	3
546.97	3
547.267	2
547.282	2
547.317	3
547.801	2
547.961	3
548.277	2
548.281	2
548.769	2
548.809	2
548.958	3
549.247	2
549.81	2
550.291	2
550.788	2
551.642	3
551.791	2
551.943	3
551.989	3
552.777	2
552.802	2
552.804	2
553.269	3
553.531	4
553.602	3
553.763	2
553.767	2
553.785	2
553.969	3
554.261	2
554.275	2
554.293	2
555.249	2
556.255	2
556.283	3
556.291	2
556.791	4
557.808	2
558.273	3
558.301	2
558.804	2
559.287	3
559.564	4
559.627	3
559.758	2
560.774	2
560.79	4
561.295	2
561.793	2
561.835	2
562.285	2
563.268	2
563.275	2
563.328	3
563.553	4
563.62	3
564.256	2
564.274	2
564.853	2
564.985	3
565.287	2
565.302	2
565.947	3
566.259	2
566.304	2
566.757	2
566.767	2
566.805	2
567.285	2
567.301	2
567.937	3
568.801	2
569.753	2
570.033	4
570.274	2
570.305	4
570.305	3
571.245	2
571.263	2
571.551	4
571.861	2
572.253	2
572.271	2
572.316	2
572.751	2
572.82	2
572.955	3
573.775	2
573.79	2
574.303	4
575.054	4
575.311	2
575.535	4
575.616	3
576.27	4
576.78	2
577.269	2
577.282	2
577.77	2
577.779	2
578.271	2
579.037	4
579.243	2
579.261	2
579.299	2
579.534	4
579.804	2
580.309	2
580.948	3
581.302	3
581.313	2
582.319	2
582.804	2
582.828	2
583.267	2
583.296	2
583.75	2
583.892	3
584.277	2
584.328	2
584.614	3
585.266	2
585.278	2
585.279	2
585.281	2
585.717	2
585.84	2
586.269	2
586.289	2
586.307	2
586.633	3
586.767	2
586.812	2
586.823	2
587.32	3
587.324	3
587.649	3
587.772	2
588.304	2
588.321	2
588.779	2
588.78	2
589.25	3
589.31	2
589.812	2
590.304	2
590.316	2
590.661	3
591.279	2
591.971	3
592.571	4
593.29	2
593.351	2
593.807	2
593.825	2
594.287	2
594.343	2
594.353	2
595.808	2
596.814	2
597.305	2
597.312	2
597.342	2
597.635	3
597.791	2
597.809	2
597.819	2
597.914	3
597.92	3
598.626	3
598.79	2
598.803	2
599.276	2
599.278	2
599.282	2
599.675	3
599.765	2
599.856	2
600.266	2
600.306	3
600.335	2
600.343	3
600.83	2
601.312	2
601.349	2
602.268	2
602.284	2
602.322	2
602.803	2
603.31	2
603.312	2
603.805	2
604.278	2
604.319	2
604.812	2
604.958	3
605.303	3
606.001	3
606.326	4
606.661	3
606.773	2
606.78	2
606.782	2
606.8	2
607.274	2
607.314	2
607.979	3
607.987	3
609.292	2
609.312	2
609.656	3
609.814	2
610.319	3
610.779	2
610.795	2
610.801	2
610.804	2
610.83	2
611.309	2
611.333	3
611.754	2
611.819	2
611.825	2
611.969	3
611.992	3
612.857	2
613.276	2
613.327	3
613.398	2
613.643	3
613.792	2
613.806	2
614.282	2
614.779	2
615.292	2
615.654	3
616.336	3
616.803	2
617.002	3
617.843	2
617.98	3
618.254	2
618.268	2
619.296	2
619.79	2
620.345	4
620.77	2
620.799	2
621.301	2
621.785	2
622.33	2
622.336	2
622.65	3
622.679	3
622.811	2
623.296	2
623.312	3
623.325	2
623.81	2
623.822	4
623.825	2
624.845	2
624.851	2
625.276	2
625.314	2
625.784	2
625.822	4
625.841	2
626.068	4
626.358	2
626.625	3
626.816	2
627.55	4
627.645	3
627.787	2
627.807	2
629.298	2
629.344	2
629.349	2
629.645	3
629.778	2
629.854	2
630.314	3
630.341	2
630.789	2
630.957	3
630.995	3
631.318	5
631.653	3
631.802	2
631.815	2
632.351	2
633.322	2
633.67	3
633.722	5
633.782	2
633.809	2
633.838	2
633.973	3
634.323	4
634.341	2
634.356	2
634.628	3
634.986	3
635.547	4
635.796	2
636.645	3
636.985	3
637.312	2
637.341	2
637.529	5
637.866	2
638.362	2
638.629	3
638.641	3
638.81	2
638.826	2
638.826	2
639.32	2
639.359	2
639.796	2
639.805	4
640.33	2
640.348	2
640.728	5
641.325	2
641.628	3
641.821	2
641.847	4
642.317	3
642.325	4
642.359	2
643.271	3
643.341	2
643.793	2
643.973	3
644.309	2
644.799	2
644.859	2
646.305	2
646.366	2
646.807	4
646.824	2
646.991	3
648.001	3
648.007	3
649.818	2
649.888	2
650.338	2
650.361	2
650.768	2
650.801	2
650.814	2
651.322	3
651.333	2
651.37	2
651.709	3
651.854	2
651.861	2
652.026	3
652.267	2
652.658	3
652.673	3
653.362	2
654.342	2
654.8	4
654.831	2
654.877	4
655.323	2
655.341	2
655.664	3
656.025	3
656.375	2
656.698	3
657.861	2
657.871	2
657.873	2
658.346	2
658.352	2
658.766	2
658.799	2
658.856	2
658.869	2
659.859	4
660.599	4
660.702	3
660.795	2
660.862	2
661.029	3
661.589	4
662.324	3
662.34	2
662.812	2
663.262	2
663.823	2
665.323	2
665.367	2
665.868	2
666.069	4
666.112	4
666.328	3
666.355	2
666.579	4
666.763	2
667.867	2
667.869	2
667.968	3
668.361	2
668.37	3
668.828	2
668.859	2
669.344	2
669.836	2
669.849	2
670.343	3
670.364	2
670.835	2
670.838	2
671.335	5
671.876	2
672.37	2
672.38	2
672.383	3
673.279	2
673.3	3
673.31	2
673.346	2
673.647	3
673.871	4
674.8	2
675.025	3
675.847	2
675.867	2
676.999	3
677.61	4
677.669	3
677.815	2
678.386	2
679.352	2
679.363	2
679.37	2
679.828	2
679.867	2
680.854	2
681.349	2
681.844	4
681.865	2
682.003	3
682.347	3
682.37	3
682.862	2
683.323	2
683.357	3
683.69	3
684.351	2
685.348	2
685.38	3
685.565	4
685.688	3
686.007	3
686.359	2
687.36	4
687.948	3
688.357	3
688.72	3
688.851	2
689.021	3
689.992	3
690.051	3
690.368	2
690.854	2
691.328	2
691.835	2
691.844	2
692.349	2
692.869	2
693.346	2
693.385	2
693.689	3
693.976	3
694.993	3
695.844	2
696.344	2
696.345	2
696.398	2
696.66	3
696.851	2
697.37	2
697.966	3
698.335	2
698.648	3
699.017	3
699.354	3
699.357	2
700.35	2
700.381	2
700.833	2
701.332	3
701.365	2
701.902	2
701.992	3
702.022	3
702.033	3
702.183	5
702.342	2
702.638	3
703.35	2
703.862	2
704.359	2
704.378	2
704.685	3
704.848	2
705.351	2
705.843	2
705.865	2
705.869	2
706.846	2
707.354	3
707.675	3
707.832	2
707.895	2
708.029	3
708.347	2
708.37	3
708.864	2
709.9	2
709.988	3
710.35	2
710.383	2
711.827	2
712.82	2
712.844	2
713.052	3
713.341	2
713.348	2
713.352	2
713.365	2
713.701	3
713.866	2
714.849	2
716.7	3
717.364	3
717.365	2
717.373	3
717.705	3
717.736	3
717.852	2
717.889	2
718.044	3
718.373	2
719.853	2
720.36	2
720.41	2
720.844	4
721.339	2
721.88	2
722.325	2
722.705	3
723.037	3
723.346	3
723.376	2
724.391	2
724.603	4
725.336	2
725.849	2
726.349	2
726.358	4
727.092	4
727.353	2
727.851	2
728.029	3
728.347	2
728.602	4
728.713	3
729.336	2
729.363	3
729.394	3
729.678	3
730.903	2
731.899	2
732.298	2
732.844	2
732.969	5
733.356	5
733.373	2
733.81	2
734.425	2
734.726	3
735.01	3
735.425	2
737.354	3
737.706	3
737.877	2
738.038	3
738.378	2
738.396	2
738.906	2
739.028	3
739.765	2
739.852	2
739.907	2
740.401	2
741.861	2
742.052	3
742.378	3
742.869	2
743.352	2
743.7	3
743.8	2
744.36	3
744.831	2
745.404	2
745.75	3
745.875	2
747.05	3
747.361	2
747.371	2
747.384	3
747.763	2
748.353	2
750.727	3
751.068	3
751.811	2
752.686	3
752.891	2
753.617	4
754.413	2
754.834	4
755.435	2
756.425	2
756.862	2
758.018	3
758.036	3
758.378	2
758.41	2
758.855	2
759.709	3
760.071	3
760.377	2
760.403	3
761.408	2
761.732	3
761.893	2
762.362	2
762.398	2
762.693	3
762.713	3
762.879	4
763.057	3
763.433	2
763.88	2
763.912	4
765.064	3
765.386	2
765.402	3
765.753	3
766.403	3
766.894	2
767.045	3
767.853	2
768.025	3
768.418	2
769.398	4
769.406	2
769.719	3
769.732	3
770.36	3
770.395	2
770.398	3
770.887	2
771.412	2
771.713	3
771.717	3
771.735	3
771.758	3
772.376	3
773.951	2
775.342	2
775.42	2
776.131	4
776.368	2
776.678	3
777.063	3
777.065	3
777.708	3
777.83	2
778.075	3
778.362	2
778.909	2
779.415	2
780.13	4
780.74	3
781.015	3
781.666	3
781.726	3
782.397	3
783.904	4
784.035	3
784.363	3
784.375	2
785.687	3
786.398	3
786.696	3
787.045	3
787.058	3
788.887	2
788.896	4
789.695	3
789.759	3
789.904	2
790.099	3
790.905	2
791.364	2
791.635	4
791.864	2
791.901	4
792.058	3
792.629	4
792.915	2
793.886	2
793.92	2
794.845	2
794.885	2
795.027	3
795.322	3
795.412	2
795.73	3
796.659	4
797.39	3
797.428	2
798.085	3
799.883	2
799.914	4
799.994	3
800.145	4
800.42	2
800.658	4
800.894	2
801.945	4
802.083	3
802.73	3
803.375	2
806.576	4
806.712	3
806.742	3
806.755	3
807.428	2
807.89	2
808.099	3
808.405	2
808.621	4
809.936	4
812.357	3
812.424	2
813.428	2
813.935	4
814.158	4
816.618	4
816.884	4
818.157	4
818.391	2
818.42	2
819.638	4
819.934	2
820.065	3
820.071	3
820.473	2
821.393	2
821.437	2
822.155	4
822.393	3
822.933	2
823.637	4
824.608	5
825.402	3
826.79	3
826.96	2
827.411	2
828.41	2
828.832	4
829.4	2
829.753	3
829.899	2
830.901	2
830.92	2
831.426	3
831.691	4
832.161	4
833.92	2
834.093	3
834.361	3
834.422	3
835.69	4
836.391	2
836.397	3
836.906	2
837.382	3
838.183	4
838.916	4
838.937	2
839.194	4
839.403	3
844.424	2
844.489	2
844.734	3
844.927	2
845.428	3
845.738	3
846.429	5
846.87	2
847.462	2
848.417	2
848.908	4
849.44	3
849.628	5
849.696	4
850.729	3
851.402	2
852.738	3
854.39	2
854.411	2
854.867	2
854.954	2
855.401	2
855.401	3
855.461	3
855.727	3
856.061	3
856.098	3
858.407	2
858.929	2
860.733	3
861.059	3
862.074	3
862.921	2
864.06	3
864.733	3
865.12	3
865.462	4
866.918	2
867.813	3
868.089	3
868.117	3
868.433	4
868.748	3
868.999	2
869.461	4
870.856	2
870.918	2
871.378	2
871.449	2
872.432	4
872.731	3
872.833	3
873.449	3
874.356	2
874.356	2
875.335	2
876.417	2
876.945	2
877.477	4
878.637	5
878.762	3
880.463	3
880.476	2
880.483	2
881.476	4
881.783	3
882.405	2
883.141	3
883.371	2
884.468	3
887.453	2
887.491	2
887.756	3
887.813	3
888.436	3
888.788	3
892.854	2
895.95	2
896.367	2
896.377	2
897.436	2
897.491	2
898.159	3
898.465	2
899.009	2
899.956	2
900.01	2
902.392	3
903.144	3
903.375	2
906.115	4
906.933	2
907.451	2
908.498	2
908.79	3
909.487	2
910.816	3
911.465	2
911.476	2
913.114	3
913.432	2
913.449	3
913.751	3
913.98	2
914.976	2
916.145	3
916.147	3
916.444	4
916.955	2
917.373	2
918.446	3
918.78	3
919.486	2
919.958	4
919.961	2
922.977	2
923.91	2
924.001	2
924.012	2
925	2
926.442	2
926.467	2
931.408	2
933.783	3
934.465	2
936.442	3
938.295	2
939.435	2
940.964	2
941.447	2
941.774	3
943.964	2
944.403	3
944.967	2
945.769	3
945.932	2
945.989	2
946.976	2
947.432	2
947.941	2
949.443	2
949.461	2
950.456	2
951.101	3
951.439	2
954.464	2
954.974	2
957.44	2
958.136	3
960.789	3
961.939	2
963.467	3
964.403	2
965.802	3
968.142	3
968.799	3
969.983	2
970.538	3
971.133	3
971.491	3
971.497	2
973.454	2
975.504	3
975.87	3
976.48	2
977.536	2
978.177	3
978.483	2
982.993	2
983.534	2
984.544	2
986.782	3
990.549	2
994.507	3
994.957	2
997.492	2
998.485	4
998.989	2
1001.72	5
1001.98	2
1002.95	2
1003.99	2
1004.92	5
1006.11	3
1009.45	2
1010.15	3
1013.48	3
1015	2
1016	2
1016.84	3
1018.21	3
1018.81	3
1022.17	3
1022.5	2
1023.02	2
1023.77	4
1024.14	3
1025.03	2
1025.76	4
1026.01	2
1027.57	2
1029.76	4
1030.03	2
1030.51	4
1030.53	4
1031.42	2
1032.55	3
1032.58	2
1034.51	3
1034.57	2
1039.84	3
1040.46	2
1041.99	2
1043.5	2
1044.49	2
1044.87	3
1045.47	3
1046.44	2
1047.47	2
1048.02	2
1048.53	2
1050.8	3
1051.49	2
1052	2
1052.48	2
1053.45	2
1056.5	3
1056.52	2
1057.78	4
1060.51	3
1060.53	2
1061.78	4
1061.88	3
1061.88	3
1064.47	3
1064.48	2
1066.22	3
1066.52	3
1067.21	3
1071	2
1072.48	2
1073.98	2
1075.1	3
1075.54	2
1075.69	4
1075.88	3
1076.05	2
1077.83	3
1079	2
1085.21	3
1086.02	2
1088.49	3
1088.84	3
1090.54	3
1091.54	2
1092.57	2
1094.01	2
1095.87	3
1098.04	4
1098.57	2
1101.2	3
1101.58	3
1102.01	2
1104.77	3
1106.06	2
1106.55	2
1106.91	3
1108.04	2
1109.21	3
1113.06	2
1113.92	3
1115.05	2
1116.04	2
1118.22	3
1118.59	3
1120.07	2
1128.53	2
1131.54	3
1132.56	4
1137.56	2
1139.06	2
1139.6	2
1140.55	4
1140.6	2
1142.09	2
1143.57	2
1149.1	2
1150.06	2
1151.53	2
1154.1	2
1155.04	2
1157.1	2
1157.13	2
1158.06	2
1165.09	2
1169.63	3
1170.61	2
1172	2
1172.09	2
1184.13	2
1189.1	2
1192.48	2
1199.49	2
1203.59	2
1207.82	3
1209.56	2
1209.61	2
1220.94	3
1221.59	3
1226.27	3
1229.59	2
1237.6	2
1246.35	3
1251.04	2
1251.13	2
1251.9	4
1255.57	2
1255.9	4
1258.6	2
1266.6	2
1268.1	2
1275.59	2
1282.6	2
1283.09	2
1283.59	2
1292.61	2
1296.6	2
1301.67	2
1309.67	2
1315.32	3
1330.98	3
1353.08	2
1364.7	3
1367.35	3
1372.68	3
1373.71	2
1377.17	2
1404.16	2
1416.1	2
1433.91	3
1436.7	2
1441.35	3
1444.7	2
1451.71	2
1452.69	2
1592.31	2
1600.31	2
1616.23	2
1627.31	2
1632.23	2
1635.31	2
1656.66	2

## Sheet: S.cerivisae
M/Z	Charge
335.189	3
337.198	2
339.85	3
342.706	2
344.182	3
346.182	3
346.677	2
350.734	2
352.695	2
355.541	3
356.177	3
356.901	3
358.536	3
361.538	3
361.921	4
362.229	2
363.674	2
365.854	3
366.698	2
366.72	2
366.876	3
367.216	2
372.207	3
373.226	2
373.7	2
373.706	2
374.689	2
374.717	2
374.893	3
375.184	2
378.525	3
378.74	2
379.529	3
379.73	2
380.714	2
382.686	2
383.182	2
383.186	2
384.856	3
387.208	3
388.21	2
390.192	4
390.193	2
390.753	2
391.495	3
392.222	2
395.239	2
395.867	3
395.903	3
396.208	2
398.24	2
398.539	3
398.564	3
398.875	3
400.24	3
400.695	2
401.235	3
401.725	2
402.709	2
404.203	2
404.222	2
405.224	2
405.247	3
406.213	2
406.53	3
406.753	2
407.755	2
409.224	2
412.231	3
413.2	2
414.217	2
414.219	2
415.701	2
416.25	2
416.748	2
417.222	2
418.219	2
419.242	2
420.563	3
421.197	2
421.758	2
424.23	2
427.239	2
431.237	2
432.906	3
433.199	2
434.203	3
434.905	3
434.91	3
435.258	2
436.564	3
436.89	3
437.247	2
437.274	2
437.712	2
437.753	2
437.771	2
438.259	2
439.535	3
440.724	2
440.866	3
441.896	3
442.727	2
442.764	2
444.211	2
445.244	2
446.242	3
446.565	3
447.561	3
449.21	2
449.744	2
450.716	2
450.901	3
452.238	2
453.711	2
453.738	2
453.756	2
455.23	2
455.711	2
457.208	2
457.235	3
457.78	2
458.695	2
458.74	2
458.759	2
462.287	2
464.25	2
464.565	3
465.249	3
466.246	2
466.732	2
466.756	2
469.751	2
470.728	2
471.612	3
471.803	2
472.266	3
472.756	2
473.254	2
473.259	2
473.279	2
473.903	3
475.273	2
476.225	2
476.902	3
477.598	3
478.928	3
479.748	2
480.753	2
480.785	2
481.255	2
481.749	2
482.225	3
482.285	2
483.732	2
484.23	2
484.277	2
484.745	2
486.759	2
487.269	2
487.605	3
487.733	2
487.761	2
488.728	2
489.252	2
489.953	3
490.258	2
490.284	2
490.619	3
492.6	3
492.748	2
494.267	2
495.272	2
495.795	2
496.023	4
497.254	2
497.788	2
498.263	2
498.583	3
498.73	2
498.765	2
499.238	3
499.245	2
499.747	2
499.94	3
500.226	2
500.805	2
501.272	2
501.732	2
501.783	2
502.275	2
502.28	2
503.237	2
504.261	2
504.753	2
505.921	3
506.521	4
506.757	2
507.303	2
507.813	2
507.941	3
508.224	2
508.235	2
508.275	2
508.601	3
508.772	2
508.785	2
509.272	2
509.288	2
509.295	2
509.296	2
509.729	2
510.293	2
511.599	3
511.821	2
513.732	2
513.764	2
513.783	2
514.246	2
515.235	2
515.263	2
515.301	2
515.78	2
516.232	2
516.303	2
517.262	2
518.77	2
518.889	3
519.267	2
519.291	2
519.759	2
519.92	3
520.251	2
521.798	2
523.275	2
523.285	2
523.943	3
524.793	2
526.261	3
526.939	3
528.806	2
529.304	2
530.785	2
531.753	2
532.258	2
532.809	2
533.253	2
533.295	2
533.753	2
533.762	2
533.949	3
534.755	2
534.848	2
535.777	2
536.324	2
537.301	2
537.308	2
537.764	2
537.775	2
538.262	2
538.275	4
538.621	3
540.286	3
541.251	2
541.75	2
541.803	2
542.753	2
543.321	3
543.975	3
544.291	2
545.769	2
545.93	3
546.755	2
546.787	4
546.958	3
547.267	2
547.274	4
547.961	3
548.277	2
548.769	2
549.307	3
549.81	2
550.291	4
551.642	3
552.777	2
553.531	4
553.767	2
553.785	2
554.275	2
555.249	2
556.291	2
557.291	3
557.808	2
558.301	2
559.759	2
559.796	2
560.221	2
561.295	2
561.793	2
561.835	2
563.269	2
563.275	2
563.328	3
564.274	2
566.067	4
566.259	2
566.757	2
566.767	2
567.285	2
567.301	2
567.551	4
567.76	2
567.937	3
568.34	4
568.79	2
570.274	2
570.554	4
571.263	2
571.551	4
571.861	2
571.941	3
572.271	2
572.316	2
572.751	2
572.82	2
572.832	2
572.955	3
574.305	2
574.77	2
575.28	2
575.292	2
575.311	2
575.869	2
576.78	2
577.282	2
577.3	4
577.779	2
577.797	2
578.271	2
579.261	2
579.299	2
580.309	2
581.313	2
582.319	2
583.296	2
583.892	3
584.28	2
584.614	3
584.815	2
584.966	3
585.771	2
586.289	2
586.767	2
587.32	3
587.649	3
587.829	2
588.304	2
588.78	2
589.249	2
589.344	2
589.812	2
590.304	2
591.279	2
593.297	2
593.351	2
595.808	2
595.826	2
597.305	2
597.312	2
597.342	2
597.809	2
597.914	3
598.343	2
598.626	3
598.786	2
598.803	2
599.278	2
599.675	3
599.765	2
599.856	2
600.266	2
600.343	3
601.294	2
601.312	2
601.349	2
602.284	2
602.322	2
602.798	2
603.805	2
604.301	2
604.812	2
606.78	2
606.8	2
607.979	3
607.987	3
609.292	2
610.804	2
611.309	2
611.819	2
611.825	2
611.836	6
612.317	2
613.327	3
613.806	2
614.312	3
615.654	3
616.336	3
616.803	2
617.801	2
617.843	2
617.98	3
618.268	2
619.002	3
619.296	2
619.547	4
619.644	3
619.79	2
620.345	4
621.301	2
621.785	2
622.74	2
623.296	2
623.312	3
624.851	2
624.994	3
625.314	2
625.999	3
626.068	4
626.338	2
627.645	3
627.656	3
627.787	2
627.807	2
629.333	2
629.789	2
630.341	2
630.789	2
630.995	3
631.265	2
631.802	2
631.979	3
632.351	2
633.322	2
633.838	2
634.356	2
634.628	3
636.852	4
636.985	3
637.311	3
637.808	2
637.846	2
637.866	2
638.826	2
638.848	2
638.967	3
639.273	2
639.359	2
639.796	2
639.838	2
640.132	5
641.628	3
641.821	2
641.847	4
642.317	3
642.325	4
643.271	3
643.859	2
644.309	2
644.354	2
644.859	2
645.338	2
648.001	3
648.856	2
649.016	3
649.818	2
649.895	3
650.768	2
650.801	2
651.319	4
651.322	3
651.333	2
651.854	2
651.861	2
652.026	3
652.323	3
652.673	3
653.362	2
654.328	2
654.342	2
654.8	4
654.831	2
655.664	3
656.025	3
656.375	2
656.843	2
658.012	3
658.346	2
658.352	2
658.766	2
658.799	2
658.856	2
660.351	2
660.364	2
660.702	3
660.795	2
661.029	3
661.589	4
661.672	3
662.34	2
662.636	3
663.319	2
663.343	3
665.323	2
665.33	3
665.367	2
665.864	2
666.069	4
666.328	3
666.355	2
666.763	2
667.968	3
668.361	2
668.859	2
669.344	2
669.836	2
669.849	2
670.775	2
670.838	2
670.851	2
671.335	5
671.821	2
672.866	2
673.346	2
673.695	3
673.871	4
675.025	3
675.375	2
675.847	2
675.867	2
677.61	4
677.815	2
678.308	2
678.624	5
679.026	3
679.352	2
679.363	2
679.37	2
679.828	2
680.369	3
681.349	2
682.37	3
683.029	3
683.323	2
684.351	2
684.351	2
685.348	2
685.38	3
685.688	3
686.307	2
686.359	2
686.385	2
687.138	4
687.324	2
687.777	5
687.825	2
688.72	3
690.051	3
690.368	2
690.976	5
691.328	2
691.844	2
692.349	2
692.349	2
692.869	2
693.385	2
693.874	2
693.976	3
694.993	3
695.844	2
696.344	2
696.398	2
697.37	2
697.966	3
699.017	3
699.354	3
700.357	2
701.872	2
703.35	2
704.359	2
704.685	3
705.351	2
705.843	2
705.869	2
706.915	2
707.354	3
707.895	2
708.029	3
708.347	2
708.37	3
708.864	2
710.35	2
712.333	2
712.713	3
712.82	2
713.052	3
713.341	2
713.352	2
713.866	2
715.847	2
715.893	2
717.364	3
717.365	2
717.705	3
717.889	2
717.901	2
718.044	3
718.297	2
718.373	2
718.375	2
718.656	4
718.854	4
719.384	3
719.853	2
720.36	2
721.339	2
721.88	2
722.325	2
722.834	2
723.037	3
724.346	3
724.391	2
724.406	2
724.603	4
726.358	4
727.851	2
728.347	2
728.713	3
729.336	2
729.363	3
729.678	3
730.903	2
733.356	5
733.385	3
733.885	4
734.002	5
734.425	2
734.694	3
735.425	2
737.354	3
737.706	3
738.378	2
738.396	2
738.906	2
739.897	4
740.401	2
741.807	2
742.052	3
743.329	2
743.352	2
743.896	4
747.371	2
747.384	3
747.763	2
748.353	2
749.407	2
751.068	3
751.71	3
751.811	2
752.078	3
752.686	3
754.413	2
754.42	3
756.399	3
756.425	2
757.451	3
757.798	2
758.018	3
758.378	2
760.403	3
761.408	2
761.732	3
761.909	2
762.398	2
762.713	3
762.879	4
763.88	2
763.912	4
764.319	2
764.741	3
765.371	2
765.735	3
766.878	4
767.045	3
767.063	3
769.406	2
769.432	3
769.719	3
770.36	3
770.395	2
770.875	2
771.387	3
771.758	3
772.376	3
772.705	3
773.729	3
775.342	2
777.063	3
777.065	3
777.708	3
777.83	2
777.865	2
778.049	3
778.075	3
779.376	2
781.666	3
782.397	3
784.375	2
785.412	2
786.722	3
787.045	3
788.887	2
789.105	3
789.759	3
789.904	2
792.058	3
792.629	4
793.068	3
793.886	2
794.845	2
794.938	2
795.322	3
795.385	3
796.628	4
797.39	3
799.422	4
799.883	2
799.914	4
800.42	2
800.866	2
801.768	3
802.083	3
803.375	2
804.418	3
806.576	4
806.712	3
806.755	3
807.428	2
809.925	2
809.936	4
813.935	4
814.478	2
815.459	2
816.884	4
818.391	2
818.451	2
818.993	2
819.934	2
820.071	3
820.395	2
820.473	2
823.456	2
826.96	2
827.928	2
828.187	4
829.4	2
829.896	2
830.901	2
832.161	4
834.361	3
834.422	3
834.737	3
835.433	2
835.46	2
837.382	3
838.916	4
839.403	3
842.915	4
844.489	2
848.8	3
848.908	4
851.402	2
854.39	2
855.461	3
855.727	3
856.098	3
857.408	2
858.407	2
858.929	2
859.47	4
861.059	3
862.074	3
863.469	4
863.883	2
864.117	3
864.185	4
865.462	4
868.089	3
868.433	4
869.461	4
870.856	2
871.378	2
871.951	2
872.432	4
872.731	3
874.356	2
875.335	2
876.417	2
876.945	2
877.468	4
878.478	2
880.429	4
880.476	2
880.483	2
881.783	3
883.141	3
883.371	2
884.943	2
887.756	3
887.813	3
888.436	3
892.175	3
895.95	2
896.367	2
897.436	2
899.009	2
900.01	2
902.392	3
903.144	3
911.465	2
913.114	3
913.751	3
915.848	3
916.145	3
916.444	4
916.495	2
917.25	4
918.446	3
919.486	2
919.961	2
919.961	2
920.965	2
922.977	2
924.001	2
926.467	2
928	2
928.104	3
928.165	3
928.962	2
931.014	4
933.497	3
934.465	2
935.013	4
935.249	4
936.987	2
938.494	2
940.964	2
940.98	2
941.925	2
942.473	3
943.434	3
943.931	2
945.989	2
946.976	2
947.466	2
949.443	2
950.001	2
955.463	2
957.872	3
957.947	2
958.136	3
960.789	3
963.204	3
963.467	3
964.403	2
965.802	3
968.142	3
968.484	1
968.799	3
970.538	3
971.497	2
972.347	2
973.02	2
973.113	3
973.951	2
975.87	3
976.48	2
977.536	2
977.981	2
978.177	3
978.505	2
980.244	3
981.017	2
982.993	2
983.534	2
986.514	2
986.744	4
987.123	5
987.384	2
990.549	2
990.765	3
991.039	2
992.005	2
993.451	2
994.507	3
997.171	3
997.492	2
997.492	2
998.485	4
998.989	2
1001.45	2
1008.55	3
1009.45	2
1010.04	2
1013.48	3
1016.84	3
1017.01	2
1018.21	3
1018.81	3
1020.05	2
1022.17	3
1023.05	2
1023.73	5
1024.04	2
1024.14	3
1025.01	2
1027.57	2
1031.42	2
1032.58	2
1034.8	3
1040.46	2
1041.99	2
1043.5	2
1044.49	2
1048.02	2
1048.53	2
1051.49	2
1052.99	2
1056.5	3
1056.52	2
1056.9	3
1062.05	2
1064.48	2
1066.22	3
1068.57	2
1075.1	3
1075.54	2
1076.05	2
1076.56	2
1079.58	3
1084.05	2
1086.02	2
1086.54	3
1088.84	3
1092.57	2
1094.01	2
1099.57	2
1101.54	2
1102.01	2
1103.91	3
1104.77	3
1106.06	2
1106.55	2
1108.04	2
1109.21	3
1118.22	3
1120.57	2
1127.06	2
1127.61	2
1128.53	2
1131.54	3
1142.09	2
1143.57	2
1150.96	3
1151.91	3
1153.61	3
1153.64	2
1154.08	2
1156.58	2
1157.13	2
1157.58	3
1158.06	2
1158.57	2
1158.94	3
1165.09	2
1165.09	2
1166.06	2
1166.57	2
1168.24	3
1169.62	3
1170.09	2
1172	2
1173.57	3
1179.09	2
1179.58	2
1184.13	2
1187.08	2
1189.1	2
1192.48	2
1192.57	2
1207.82	3
1209.56	2
1209.63	2
1221.59	3
1229.65	4
1246.35	3
1246.66	3
1251.13	2
1255.57	2
1258.6	2
1279.41	4
1283.09	2
1283.64	2
1292.61	2
1301.63	2
1315.32	3
1322.17	2
1331.13	2
1353.08	2
1364.7	3
1377.17	2
1436.7	2
1451.71	2
1466.76	2
1524.75	2
1526.82	2
1632.76	2
1656.66	2
1676.83	2
