# Supplementary material for: Cleaning up the masses: Exclusion lists to reduce contamination with HPLC-MS/MS
Source: J Proteomics. 2013 Aug 2;88:92–103. doi: 10.1016/j.jprot.2013.02.023 (PMC3714598; doi:10.1016/j.jprot.2013.02.023)
Supplement: Supplementary material 3. — A test file for MS excel to ensure Uniquences is operating correctly after installation. [file mmc3.xlsx]

## Sheet: Sheet1
Sequence (First run)	Modifications (First run)	Protein Names (First run)	Sequence (Tech. repeat 1)	Modifications (Tech. repeat 1)	Protein Names (Tech. repeat 1)	Sequence (Tech. repeat 2)	Modifications (Tech. repeat 2)	Protein Names (Tech. repeat 2)
AAFGGSGGR	Unmodified	Keratin, type II cytoskeletal 2 epidermal;Cytokeratin-2e	AACLLPK	Unmodified	Serum albumin;Putative uncharacterized protein ALB;cDNA FLJ50830, highly similar to Serum albumin	AACLLPK	Unmodified	Serum albumin;Putative uncharacterized protein ALB;cDNA FLJ50830, highly similar to Serum albumin
AAFGGSGGR	Unmodified	Keratin, type II cytoskeletal 2 epidermal;Cytokeratin-2e	AACLLPK	Unmodified	Serum albumin;Putative uncharacterized protein ALB;cDNA FLJ50830, highly similar to Serum albumin	AACLLPK	Unmodified	Serum albumin;Putative uncharacterized protein ALB;cDNA FLJ50830, highly similar to Serum albumin
AAFGGSGGR	Unmodified	Keratin, type II cytoskeletal 2 epidermal;Cytokeratin-2e	AACLLPK	Unmodified	Serum albumin;Putative uncharacterized protein ALB;cDNA FLJ50830, highly similar to Serum albumin	AAFGGSGGR	Unmodified	Keratin, type II cytoskeletal 2 epidermal;Cytokeratin-2e
AAFGGSGGR	Unmodified	Keratin, type II cytoskeletal 2 epidermal;Cytokeratin-2e	AACLLPK	Unmodified	Serum albumin;Putative uncharacterized protein ALB;cDNA FLJ50830, highly similar to Serum albumin	AAFGGSGGR	Unmodified	Keratin, type II cytoskeletal 2 epidermal;Cytokeratin-2e
AAFGGSGGR	Unmodified	Keratin, type II cytoskeletal 2 epidermal;Cytokeratin-2e	AAFGGSGGR	Unmodified	Keratin, type II cytoskeletal 2 epidermal;Cytokeratin-2e	AAFGGSGGR	Unmodified	Keratin, type II cytoskeletal 2 epidermal;Cytokeratin-2e
AAFGGSGGR	Unmodified	Keratin, type II cytoskeletal 2 epidermal;Cytokeratin-2e	AAFGGSGGR	Unmodified	Keratin, type II cytoskeletal 2 epidermal;Cytokeratin-2e	AAFGGSGGR	Unmodified	Keratin, type II cytoskeletal 2 epidermal;Cytokeratin-2e
AAFGGSGGR	Unmodified	Keratin, type II cytoskeletal 2 epidermal;Cytokeratin-2e	AAFGGSGGR	Unmodified	Keratin, type II cytoskeletal 2 epidermal;Cytokeratin-2e	AAFGGSGGR	Unmodified	Keratin, type II cytoskeletal 2 epidermal;Cytokeratin-2e
AAFGGSGGR	Unmodified	Keratin, type II cytoskeletal 2 epidermal;Cytokeratin-2e	AAFGGSGGR	Unmodified	Keratin, type II cytoskeletal 2 epidermal;Cytokeratin-2e	AAFGGSGGR	Unmodified	Keratin, type II cytoskeletal 2 epidermal;Cytokeratin-2e
AAFGGSGGR	Unmodified	Keratin, type II cytoskeletal 2 epidermal;Cytokeratin-2e	AAFGGSGGR	Unmodified	Keratin, type II cytoskeletal 2 epidermal;Cytokeratin-2e	AAFGGSGGR	Unmodified	Keratin, type II cytoskeletal 2 epidermal;Cytokeratin-2e
AAFGGSGGR	Unmodified	Keratin, type II cytoskeletal 2 epidermal;Cytokeratin-2e	AAFGGSGGR	Unmodified	Keratin, type II cytoskeletal 2 epidermal;Cytokeratin-2e	AAFGGSGGR	Unmodified	Keratin, type II cytoskeletal 2 epidermal;Cytokeratin-2e
ADLEMQIENLK	Unmodified	Keratin, type I cytoskeletal 17;Cytokeratin-17;Keratin-17;39.1;Radiated keratinocyte mRNA 266 (keratin-related protein)	AAFGGSGGR	Unmodified	Keratin, type II cytoskeletal 2 epidermal;Cytokeratin-2e	AAFGGSGGR	Unmodified	Keratin, type II cytoskeletal 2 epidermal;Cytokeratin-2e
ADLEMQIENLK	Unmodified	Keratin, type I cytoskeletal 17;Cytokeratin-17;Keratin-17;39.1;Radiated keratinocyte mRNA 266 (keratin-related protein)	AAFGGSGGR	Unmodified	Keratin, type II cytoskeletal 2 epidermal;Cytokeratin-2e	AAFGGSGGR	Unmodified	Keratin, type II cytoskeletal 2 epidermal;Cytokeratin-2e
ADLEMQIENLK	Unmodified	Keratin, type I cytoskeletal 17;Cytokeratin-17;Keratin-17;39.1;Radiated keratinocyte mRNA 266 (keratin-related protein)	AAFGGSGGR	Unmodified	Keratin, type II cytoskeletal 2 epidermal;Cytokeratin-2e	AAFGGSGGR	Unmodified	Keratin, type II cytoskeletal 2 epidermal;Cytokeratin-2e
ADLEMQIENLKEELAYLK	Unmodified	Keratin, type I cytoskeletal 17;Cytokeratin-17;Keratin-17;39.1;Radiated keratinocyte mRNA 266 (keratin-related protein)	AAFGGSGGR	Unmodified	Keratin, type II cytoskeletal 2 epidermal;Cytokeratin-2e	AAFGGSGGR	Unmodified	Keratin, type II cytoskeletal 2 epidermal;Cytokeratin-2e
ADLEMQIESLKEELAYLK	Unmodified	Keratin, type I cytoskeletal 14;Cytokeratin-14;Keratin-14	AAVTAFWGK	Unmodified		AAFTECCQAADK	Unmodified	Serum albumin;Putative uncharacterized protein ALB;cDNA FLJ50830, highly similar to Serum albumin
ADLEMQIESLKEELAYLK	Unmodified	Keratin, type I cytoskeletal 14;Cytokeratin-14;Keratin-14	ADLEMQIENLK	Unmodified	Keratin, type I cytoskeletal 17;Cytokeratin-17;Keratin-17;39.1;Radiated keratinocyte mRNA 266 (keratin-related protein)	AAVTAFWGK	Unmodified
ADLEMQIESLKEELAYLK	Unmodified	Keratin, type I cytoskeletal 14;Cytokeratin-14;Keratin-14	ADLEMQIENLK	Unmodified	Keratin, type I cytoskeletal 17;Cytokeratin-17;Keratin-17;39.1;Radiated keratinocyte mRNA 266 (keratin-related protein)	ADLEMQIENLK	Unmodified	Keratin, type I cytoskeletal 17;Cytokeratin-17;Keratin-17;39.1;Radiated keratinocyte mRNA 266 (keratin-related protein)
ADLEMQIESLKEELAYLK	Unmodified	Keratin, type I cytoskeletal 14;Cytokeratin-14;Keratin-14	ADLEMQIENLK	Unmodified	Keratin, type I cytoskeletal 17;Cytokeratin-17;Keratin-17;39.1;Radiated keratinocyte mRNA 266 (keratin-related protein)	ADLEMQIENLK	Unmodified	Keratin, type I cytoskeletal 17;Cytokeratin-17;Keratin-17;39.1;Radiated keratinocyte mRNA 266 (keratin-related protein)
ADLEMQIESLKEELAYLK	Unmodified	Keratin, type I cytoskeletal 14;Cytokeratin-14;Keratin-14	ADLEMQIENLK	Unmodified	Keratin, type I cytoskeletal 17;Cytokeratin-17;Keratin-17;39.1;Radiated keratinocyte mRNA 266 (keratin-related protein)	ADLEMQIENLK	Unmodified	Keratin, type I cytoskeletal 17;Cytokeratin-17;Keratin-17;39.1;Radiated keratinocyte mRNA 266 (keratin-related protein)
ADLEMQIESLKEELAYLK	Unmodified	Keratin, type I cytoskeletal 14;Cytokeratin-14;Keratin-14	ADLEMQIENLK	Unmodified	Keratin, type I cytoskeletal 17;Cytokeratin-17;Keratin-17;39.1;Radiated keratinocyte mRNA 266 (keratin-related protein)	ADLEMQIENLK	Unmodified	Keratin, type I cytoskeletal 17;Cytokeratin-17;Keratin-17;39.1;Radiated keratinocyte mRNA 266 (keratin-related protein)
ADLEMQIESLKEELAYLK	Unmodified	Keratin, type I cytoskeletal 14;Cytokeratin-14;Keratin-14	ADLEMQIENLK	Unmodified	Keratin, type I cytoskeletal 17;Cytokeratin-17;Keratin-17;39.1;Radiated keratinocyte mRNA 266 (keratin-related protein)	ADLEMQIENLK	Unmodified	Keratin, type I cytoskeletal 17;Cytokeratin-17;Keratin-17;39.1;Radiated keratinocyte mRNA 266 (keratin-related protein)
ADLEMQIESLKEELAYLK	Unmodified	Keratin, type I cytoskeletal 14;Cytokeratin-14;Keratin-14	ADLEMQIENLK	Oxidation (M)	Keratin, type I cytoskeletal 17;Cytokeratin-17;Keratin-17;39.1;Radiated keratinocyte mRNA 266 (keratin-related protein)	ADLEMQIENLK	Unmodified	Keratin, type I cytoskeletal 17;Cytokeratin-17;Keratin-17;39.1;Radiated keratinocyte mRNA 266 (keratin-related protein)
ADLEMQIESLKEELAYLK	Unmodified	Keratin, type I cytoskeletal 14;Cytokeratin-14;Keratin-14	ADLEMQIENLKEELAYLK	Unmodified	Keratin, type I cytoskeletal 17;Cytokeratin-17;Keratin-17;39.1;Radiated keratinocyte mRNA 266 (keratin-related protein)	ADLEMQIENLK	Oxidation (M)	Keratin, type I cytoskeletal 17;Cytokeratin-17;Keratin-17;39.1;Radiated keratinocyte mRNA 266 (keratin-related protein)
ADLEMQIESLKEELAYLK	Unmodified	Keratin, type I cytoskeletal 14;Cytokeratin-14;Keratin-14	ADLEMQIESLK	Unmodified	Keratin, type I cytoskeletal 14;Cytokeratin-14;Keratin-14	ADLEMQIENLKEELAYLK	Unmodified	Keratin, type I cytoskeletal 17;Cytokeratin-17;Keratin-17;39.1;Radiated keratinocyte mRNA 266 (keratin-related protein)
ADLEMQIESLKEELAYLK	Oxidation (M)	Keratin, type I cytoskeletal 14;Cytokeratin-14;Keratin-14	ADLEMQIESLK	Unmodified	Keratin, type I cytoskeletal 14;Cytokeratin-14;Keratin-14	ADLEMQIENLKEELAYLKK	Unmodified	Keratin, type I cytoskeletal 17;Cytokeratin-17;Keratin-17;39.1;Radiated keratinocyte mRNA 266 (keratin-related protein)
ADLEMQIESLKEELAYLK	Oxidation (M)	Keratin, type I cytoskeletal 14;Cytokeratin-14;Keratin-14	ADLEMQIESLK	Unmodified	Keratin, type I cytoskeletal 14;Cytokeratin-14;Keratin-14	ADLEMQIENLKEELAYLKK	Unmodified	Keratin, type I cytoskeletal 17;Cytokeratin-17;Keratin-17;39.1;Radiated keratinocyte mRNA 266 (keratin-related protein)
ADLEMQIESLKEELAYLK	Oxidation (M)	Keratin, type I cytoskeletal 14;Cytokeratin-14;Keratin-14	ADLEMQIESLK	Oxidation (M)	Keratin, type I cytoskeletal 14;Cytokeratin-14;Keratin-14	ADLEMQIENLKEELAYLKK	Unmodified	Keratin, type I cytoskeletal 17;Cytokeratin-17;Keratin-17;39.1;Radiated keratinocyte mRNA 266 (keratin-related protein)
ADLEMQIESLKEELAYLKK	Unmodified	Keratin, type I cytoskeletal 14;Cytokeratin-14;Keratin-14	ADLEMQIESLKEELAYLK	Unmodified	Keratin, type I cytoskeletal 14;Cytokeratin-14;Keratin-14	ADLEMQIENLKEELAYLKK	Unmodified	Keratin, type I cytoskeletal 17;Cytokeratin-17;Keratin-17;39.1;Radiated keratinocyte mRNA 266 (keratin-related protein)
ADLEMQIESLKEELAYLKK	Unmodified	Keratin, type I cytoskeletal 14;Cytokeratin-14;Keratin-14	ADLEMQIESLKEELAYLK	Unmodified	Keratin, type I cytoskeletal 14;Cytokeratin-14;Keratin-14	ADLEMQIENLKEELAYLKK	Unmodified	Keratin, type I cytoskeletal 17;Cytokeratin-17;Keratin-17;39.1;Radiated keratinocyte mRNA 266 (keratin-related protein)
ADLEMQIESLKEELAYLKK	Unmodified	Keratin, type I cytoskeletal 14;Cytokeratin-14;Keratin-14	ADLEMQIESLKEELAYLK	Unmodified	Keratin, type I cytoskeletal 14;Cytokeratin-14;Keratin-14	ADLEMQIESLK	Unmodified	Keratin, type I cytoskeletal 14;Cytokeratin-14;Keratin-14
ADLEMQIESLKEELAYLKK	Unmodified	Keratin, type I cytoskeletal 14;Cytokeratin-14;Keratin-14	ADLEMQIESLKEELAYLK	Unmodified	Keratin, type I cytoskeletal 14;Cytokeratin-14;Keratin-14	ADLEMQIESLK	Unmodified	Keratin, type I cytoskeletal 14;Cytokeratin-14;Keratin-14
ADLEMQIESLKEELAYLKK	Unmodified	Keratin, type I cytoskeletal 14;Cytokeratin-14;Keratin-14	ADLEMQIESLKEELAYLK	Unmodified	Keratin, type I cytoskeletal 14;Cytokeratin-14;Keratin-14	ADLEMQIESLK	Unmodified	Keratin, type I cytoskeletal 14;Cytokeratin-14;Keratin-14
ADLEMQIESLTEELAYLK	Unmodified	Keratin, type I cytoskeletal 10;Cytokeratin-10;Keratin-10	ADLEMQIESLKEELAYLK	Unmodified	Keratin, type I cytoskeletal 14;Cytokeratin-14;Keratin-14	ADLEMQIESLK	Oxidation (M)	Keratin, type I cytoskeletal 14;Cytokeratin-14;Keratin-14
ADLEMQIESLTEELAYLK	Unmodified	Keratin, type I cytoskeletal 10;Cytokeratin-10;Keratin-10	ADLEMQIESLKEELAYLK	Unmodified	Keratin, type I cytoskeletal 14;Cytokeratin-14;Keratin-14	ADLEMQIESLK	Oxidation (M)	Keratin, type I cytoskeletal 14;Cytokeratin-14;Keratin-14
ADLEMQIESLTEELAYLK	Unmodified	Keratin, type I cytoskeletal 10;Cytokeratin-10;Keratin-10	ADLEMQIESLKEELAYLK	Unmodified	Keratin, type I cytoskeletal 14;Cytokeratin-14;Keratin-14	ADLEMQIESLKEELAYLK	Unmodified	Keratin, type I cytoskeletal 14;Cytokeratin-14;Keratin-14
ADLEMQIESLTEELAYLK	Unmodified	Keratin, type I cytoskeletal 10;Cytokeratin-10;Keratin-10	ADLEMQIESLKEELAYLK	Unmodified	Keratin, type I cytoskeletal 14;Cytokeratin-14;Keratin-14	ADLEMQIESLKEELAYLK	Unmodified	Keratin, type I cytoskeletal 14;Cytokeratin-14;Keratin-14
ADLEMQIESLTEELAYLK	Unmodified	Keratin, type I cytoskeletal 10;Cytokeratin-10;Keratin-10	ADLEMQIESLKEELAYLK	Unmodified	Keratin, type I cytoskeletal 14;Cytokeratin-14;Keratin-14	ADLEMQIESLKEELAYLK	Unmodified	Keratin, type I cytoskeletal 14;Cytokeratin-14;Keratin-14
ADLEMQIESLTEELAYLK	Unmodified	Keratin, type I cytoskeletal 10;Cytokeratin-10;Keratin-10	ADLEMQIESLKEELAYLK	Unmodified	Keratin, type I cytoskeletal 14;Cytokeratin-14;Keratin-14	ADLEMQIESLKEELAYLK	Unmodified	Keratin, type I cytoskeletal 14;Cytokeratin-14;Keratin-14
ADLEMQIESLTEELAYLK	Unmodified	Keratin, type I cytoskeletal 10;Cytokeratin-10;Keratin-10	ADLEMQIESLKEELAYLK	Oxidation (M)	Keratin, type I cytoskeletal 14;Cytokeratin-14;Keratin-14	ADLEMQIESLKEELAYLK	Unmodified	Keratin, type I cytoskeletal 14;Cytokeratin-14;Keratin-14
ADLEMQIESLTEELAYLK	Unmodified	Keratin, type I cytoskeletal 10;Cytokeratin-10;Keratin-10	ADLEMQIESLKEELAYLK	Oxidation (M)	Keratin, type I cytoskeletal 14;Cytokeratin-14;Keratin-14	ADLEMQIESLKEELAYLK	Unmodified	Keratin, type I cytoskeletal 14;Cytokeratin-14;Keratin-14
ADLEMQIESLTEELAYLK	Unmodified	Keratin, type I cytoskeletal 10;Cytokeratin-10;Keratin-10	ADLEMQIESLKEELAYLK	Oxidation (M)	Keratin, type I cytoskeletal 14;Cytokeratin-14;Keratin-14	ADLEMQIESLKEELAYLK	Unmodified	Keratin, type I cytoskeletal 14;Cytokeratin-14;Keratin-14
ADLEMQIESLTEELAYLK	Unmodified	Keratin, type I cytoskeletal 10;Cytokeratin-10;Keratin-10	ADLEMQIESLKEELAYLKK	Unmodified	Keratin, type I cytoskeletal 14;Cytokeratin-14;Keratin-14	ADLEMQIESLKEELAYLK	Unmodified	Keratin, type I cytoskeletal 14;Cytokeratin-14;Keratin-14
ADLEMQIESLTEELAYLK	Unmodified	Keratin, type I cytoskeletal 10;Cytokeratin-10;Keratin-10	ADLEMQIESLKEELAYLKK	Unmodified	Keratin, type I cytoskeletal 14;Cytokeratin-14;Keratin-14	ADLEMQIESLKEELAYLK	Unmodified	Keratin, type I cytoskeletal 14;Cytokeratin-14;Keratin-14
ADLEMQIESLTEELAYLK	Unmodified	Keratin, type I cytoskeletal 10;Cytokeratin-10;Keratin-10	ADLEMQIESLKEELAYLKK	Unmodified	Keratin, type I cytoskeletal 14;Cytokeratin-14;Keratin-14	ADLEMQIESLKEELAYLK	Unmodified	Keratin, type I cytoskeletal 14;Cytokeratin-14;Keratin-14
ADLEMQIESLTEELAYLK	Unmodified	Keratin, type I cytoskeletal 10;Cytokeratin-10;Keratin-10	ADLEMQIESLKEELAYLKK	Unmodified	Keratin, type I cytoskeletal 14;Cytokeratin-14;Keratin-14	ADLEMQIESLKEELAYLK	Unmodified	Keratin, type I cytoskeletal 14;Cytokeratin-14;Keratin-14
ADLEMQIESLTEELAYLK	Unmodified	Keratin, type I cytoskeletal 10;Cytokeratin-10;Keratin-10	ADLEMQIESLKEELAYLKK	Unmodified	Keratin, type I cytoskeletal 14;Cytokeratin-14;Keratin-14	ADLEMQIESLKEELAYLK	Unmodified	Keratin, type I cytoskeletal 14;Cytokeratin-14;Keratin-14
ADLEMQIESLTEELAYLK	Unmodified	Keratin, type I cytoskeletal 10;Cytokeratin-10;Keratin-10	ADLEMQIESLKEELAYLKK	Unmodified	Keratin, type I cytoskeletal 14;Cytokeratin-14;Keratin-14	ADLEMQIESLKEELAYLK	Unmodified	Keratin, type I cytoskeletal 14;Cytokeratin-14;Keratin-14
ADLEMQIESLTEELAYLK	Unmodified	Keratin, type I cytoskeletal 10;Cytokeratin-10;Keratin-10	ADLEMQIESLKEELAYLKK	Unmodified	Keratin, type I cytoskeletal 14;Cytokeratin-14;Keratin-14	ADLEMQIESLKEELAYLK	Unmodified	Keratin, type I cytoskeletal 14;Cytokeratin-14;Keratin-14
ADLEMQIESLTEELAYLK	Unmodified	Keratin, type I cytoskeletal 10;Cytokeratin-10;Keratin-10	ADLEMQIESLKEELAYLKK	Unmodified	Keratin, type I cytoskeletal 14;Cytokeratin-14;Keratin-14	ADLEMQIESLKEELAYLK	Unmodified	Keratin, type I cytoskeletal 14;Cytokeratin-14;Keratin-14
ADLEMQIESLTEELAYLK	Unmodified	Keratin, type I cytoskeletal 10;Cytokeratin-10;Keratin-10	ADLEMQIESLKEELAYLKK	Unmodified	Keratin, type I cytoskeletal 14;Cytokeratin-14;Keratin-14	ADLEMQIESLKEELAYLK	Unmodified	Keratin, type I cytoskeletal 14;Cytokeratin-14;Keratin-14
ADLEMQIESLTEELAYLK	Unmodified	Keratin, type I cytoskeletal 10;Cytokeratin-10;Keratin-10	ADLEMQIESLKEELAYLKK	Unmodified	Keratin, type I cytoskeletal 14;Cytokeratin-14;Keratin-14	ADLEMQIESLKEELAYLK	Oxidation (M)	Keratin, type I cytoskeletal 14;Cytokeratin-14;Keratin-14
ADLEMQIESLTEELAYLK	Unmodified	Keratin, type I cytoskeletal 10;Cytokeratin-10;Keratin-10	ADLEMQIESLKEELAYLKK	Unmodified	Keratin, type I cytoskeletal 14;Cytokeratin-14;Keratin-14	ADLEMQIESLKEELAYLK	Oxidation (M)	Keratin, type I cytoskeletal 14;Cytokeratin-14;Keratin-14
ADLEMQIESLTEELAYLK	Unmodified	Keratin, type I cytoskeletal 10;Cytokeratin-10;Keratin-10	ADLEMQIESLKEELAYLKK	Unmodified	Keratin, type I cytoskeletal 14;Cytokeratin-14;Keratin-14	ADLEMQIESLKEELAYLK	Oxidation (M)	Keratin, type I cytoskeletal 14;Cytokeratin-14;Keratin-14
ADLEMQIESLTEELAYLK	Unmodified	Keratin, type I cytoskeletal 10;Cytokeratin-10;Keratin-10	ADLEMQIESLKEELAYLKK	Unmodified	Keratin, type I cytoskeletal 14;Cytokeratin-14;Keratin-14	ADLEMQIESLKEELAYLK	Oxidation (M)	Keratin, type I cytoskeletal 14;Cytokeratin-14;Keratin-14
ADLEMQIESLTEELAYLK	Unmodified	Keratin, type I cytoskeletal 10;Cytokeratin-10;Keratin-10	ADLEMQIESLTEELAYLK	Unmodified	Keratin, type I cytoskeletal 10;Cytokeratin-10;Keratin-10	ADLEMQIESLKEELAYLKK	Unmodified	Keratin, type I cytoskeletal 14;Cytokeratin-14;Keratin-14
ADLEMQIESLTEELAYLK	Oxidation (M)	Keratin, type I cytoskeletal 10;Cytokeratin-10;Keratin-10	ADLEMQIESLTEELAYLK	Unmodified	Keratin, type I cytoskeletal 10;Cytokeratin-10;Keratin-10	ADLEMQIESLKEELAYLKK	Unmodified	Keratin, type I cytoskeletal 14;Cytokeratin-14;Keratin-14
ADLEMQIESLTEELAYLK	Oxidation (M)	Keratin, type I cytoskeletal 10;Cytokeratin-10;Keratin-10	ADLEMQIESLTEELAYLK	Unmodified	Keratin, type I cytoskeletal 10;Cytokeratin-10;Keratin-10	ADLEMQIESLKEELAYLKK	Unmodified	Keratin, type I cytoskeletal 14;Cytokeratin-14;Keratin-14
ADLEMQIESLTEELAYLK	Oxidation (M)	Keratin, type I cytoskeletal 10;Cytokeratin-10;Keratin-10	ADLEMQIESLTEELAYLK	Unmodified	Keratin, type I cytoskeletal 10;Cytokeratin-10;Keratin-10	ADLEMQIESLKEELAYLKK	Unmodified	Keratin, type I cytoskeletal 14;Cytokeratin-14;Keratin-14
ADLEMQIESLTEELAYLK	Oxidation (M)	Keratin, type I cytoskeletal 10;Cytokeratin-10;Keratin-10	ADLEMQIESLTEELAYLK	Unmodified	Keratin, type I cytoskeletal 10;Cytokeratin-10;Keratin-10	ADLEMQIESLKEELAYLKK	Unmodified	Keratin, type I cytoskeletal 14;Cytokeratin-14;Keratin-14
ADLEMQIESLTEELAYLK	Oxidation (M)	Keratin, type I cytoskeletal 10;Cytokeratin-10;Keratin-10	ADLEMQIESLTEELAYLK	Unmodified	Keratin, type I cytoskeletal 10;Cytokeratin-10;Keratin-10	ADLEMQIESLKEELAYLKK	Unmodified	Keratin, type I cytoskeletal 14;Cytokeratin-14;Keratin-14
ADLEMQIESLTEELAYLK	Oxidation (M)	Keratin, type I cytoskeletal 10;Cytokeratin-10;Keratin-10	ADLEMQIESLTEELAYLK	Unmodified	Keratin, type I cytoskeletal 10;Cytokeratin-10;Keratin-10	ADLEMQIESLKEELAYLKK	Unmodified	Keratin, type I cytoskeletal 14;Cytokeratin-14;Keratin-14
ADLEMQIESLTEELAYLK	Oxidation (M)	Keratin, type I cytoskeletal 10;Cytokeratin-10;Keratin-10	ADLEMQIESLTEELAYLK	Unmodified	Keratin, type I cytoskeletal 10;Cytokeratin-10;Keratin-10	ADLEMQIESLKEELAYLKK	Unmodified	Keratin, type I cytoskeletal 14;Cytokeratin-14;Keratin-14
ADLEMQIESLTEELAYLK	Oxidation (M)	Keratin, type I cytoskeletal 10;Cytokeratin-10;Keratin-10	ADLEMQIESLTEELAYLK	Unmodified	Keratin, type I cytoskeletal 10;Cytokeratin-10;Keratin-10	ADLEMQIESLKEELAYLKK	Unmodified	Keratin, type I cytoskeletal 14;Cytokeratin-14;Keratin-14
ADLEMQIESLTEELAYLK	Oxidation (M)	Keratin, type I cytoskeletal 10;Cytokeratin-10;Keratin-10	ADLEMQIESLTEELAYLK	Unmodified	Keratin, type I cytoskeletal 10;Cytokeratin-10;Keratin-10	ADLEMQIESLKEELAYLKK	Unmodified	Keratin, type I cytoskeletal 14;Cytokeratin-14;Keratin-14
ADLEMQIESLTEELAYLK	Oxidation (M)	Keratin, type I cytoskeletal 10;Cytokeratin-10;Keratin-10	ADLEMQIESLTEELAYLK	Unmodified	Keratin, type I cytoskeletal 10;Cytokeratin-10;Keratin-10	ADLEMQIESLKEELAYLKK	Unmodified	Keratin, type I cytoskeletal 14;Cytokeratin-14;Keratin-14
ADLEMQIESLTEELAYLK	Oxidation (M)	Keratin, type I cytoskeletal 10;Cytokeratin-10;Keratin-10	ADLEMQIESLTEELAYLK	Unmodified	Keratin, type I cytoskeletal 10;Cytokeratin-10;Keratin-10	ADLEMQIESLKEELAYLKK	Unmodified	Keratin, type I cytoskeletal 14;Cytokeratin-14;Keratin-14
ADLEMQIESLTEELAYLK	Oxidation (M)	Keratin, type I cytoskeletal 10;Cytokeratin-10;Keratin-10	ADLEMQIESLTEELAYLK	Unmodified	Keratin, type I cytoskeletal 10;Cytokeratin-10;Keratin-10	ADLEMQIESLKEELAYLKK	Unmodified	Keratin, type I cytoskeletal 14;Cytokeratin-14;Keratin-14
ADLEMQIESLTEELAYLK	Oxidation (M)	Keratin, type I cytoskeletal 10;Cytokeratin-10;Keratin-10	ADLEMQIESLTEELAYLK	Unmodified	Keratin, type I cytoskeletal 10;Cytokeratin-10;Keratin-10	ADLEMQIESLKEELAYLKK	Unmodified	Keratin, type I cytoskeletal 14;Cytokeratin-14;Keratin-14
ADLEMQIESLTEELAYLK	Oxidation (M)	Keratin, type I cytoskeletal 10;Cytokeratin-10;Keratin-10	ADLEMQIESLTEELAYLK	Unmodified	Keratin, type I cytoskeletal 10;Cytokeratin-10;Keratin-10	ADLEMQIESLKEELAYLKK	Unmodified	Keratin, type I cytoskeletal 14;Cytokeratin-14;Keratin-14
ADLEMQIESLTEELAYLK	Oxidation (M)	Keratin, type I cytoskeletal 10;Cytokeratin-10;Keratin-10	ADLEMQIESLTEELAYLK	Oxidation (M)	Keratin, type I cytoskeletal 10;Cytokeratin-10;Keratin-10	ADLEMQIESLKEELAYLKK	Unmodified	Keratin, type I cytoskeletal 14;Cytokeratin-14;Keratin-14
ADLEMQIESLTEELAYLK	Oxidation (M)	Keratin, type I cytoskeletal 10;Cytokeratin-10;Keratin-10	ADLEMQIESLTEELAYLK	Oxidation (M)	Keratin, type I cytoskeletal 10;Cytokeratin-10;Keratin-10	ADLEMQIESLTEELAYLK	Unmodified	Keratin, type I cytoskeletal 10;Cytokeratin-10;Keratin-10
ADLEMQIESLTEELAYLKK	Unmodified	Keratin, type I cytoskeletal 10;Cytokeratin-10;Keratin-10	ADLEMQIESLTEELAYLK	Oxidation (M)	Keratin, type I cytoskeletal 10;Cytokeratin-10;Keratin-10	ADLEMQIESLTEELAYLK	Unmodified	Keratin, type I cytoskeletal 10;Cytokeratin-10;Keratin-10
ADLEMQIESLTEELAYLKK	Unmodified	Keratin, type I cytoskeletal 10;Cytokeratin-10;Keratin-10	ADLEMQIESLTEELAYLK	Oxidation (M)	Keratin, type I cytoskeletal 10;Cytokeratin-10;Keratin-10	ADLEMQIESLTEELAYLK	Unmodified	Keratin, type I cytoskeletal 10;Cytokeratin-10;Keratin-10
ADLEMQIESLTEELAYLKK	Unmodified	Keratin, type I cytoskeletal 10;Cytokeratin-10;Keratin-10	ADLEMQIESLTEELAYLK	Oxidation (M)	Keratin, type I cytoskeletal 10;Cytokeratin-10;Keratin-10	ADLEMQIESLTEELAYLK	Unmodified	Keratin, type I cytoskeletal 10;Cytokeratin-10;Keratin-10
ADLEMQIESLTEELAYLKK	Unmodified	Keratin, type I cytoskeletal 10;Cytokeratin-10;Keratin-10	ADLEMQIESLTEELAYLK	Oxidation (M)	Keratin, type I cytoskeletal 10;Cytokeratin-10;Keratin-10	ADLEMQIESLTEELAYLK	Unmodified	Keratin, type I cytoskeletal 10;Cytokeratin-10;Keratin-10
ADLEMQIESLTEELAYLKK	Unmodified	Keratin, type I cytoskeletal 10;Cytokeratin-10;Keratin-10	ADLEMQIESLTEELAYLK	Oxidation (M)	Keratin, type I cytoskeletal 10;Cytokeratin-10;Keratin-10	ADLEMQIESLTEELAYLK	Unmodified	Keratin, type I cytoskeletal 10;Cytokeratin-10;Keratin-10
ADLEMQIESLTEELAYLKK	Unmodified	Keratin, type I cytoskeletal 10;Cytokeratin-10;Keratin-10	ADLEMQIESLTEELAYLK	Oxidation (M)	Keratin, type I cytoskeletal 10;Cytokeratin-10;Keratin-10	ADLEMQIESLTEELAYLK	Unmodified	Keratin, type I cytoskeletal 10;Cytokeratin-10;Keratin-10
ADLEMQIESLTEELAYLKK	Unmodified	Keratin, type I cytoskeletal 10;Cytokeratin-10;Keratin-10	ADLEMQIESLTEELAYLK	Oxidation (M)	Keratin, type I cytoskeletal 10;Cytokeratin-10;Keratin-10	ADLEMQIESLTEELAYLK	Unmodified	Keratin, type I cytoskeletal 10;Cytokeratin-10;Keratin-10
ADLEMQIESLTEELAYLKK	Unmodified	Keratin, type I cytoskeletal 10;Cytokeratin-10;Keratin-10	ADLEMQIESLTEELAYLK	Oxidation (M)	Keratin, type I cytoskeletal 10;Cytokeratin-10;Keratin-10	ADLEMQIESLTEELAYLK	Unmodified	Keratin, type I cytoskeletal 10;Cytokeratin-10;Keratin-10
ADLEMQIESLTEELAYLKK	Unmodified	Keratin, type I cytoskeletal 10;Cytokeratin-10;Keratin-10	ADLEMQIESLTEELAYLK	Oxidation (M)	Keratin, type I cytoskeletal 10;Cytokeratin-10;Keratin-10	ADLEMQIESLTEELAYLK	Unmodified	Keratin, type I cytoskeletal 10;Cytokeratin-10;Keratin-10
ADLEMQIESLTEELAYLKK	Unmodified	Keratin, type I cytoskeletal 10;Cytokeratin-10;Keratin-10	ADLEMQIESLTEELAYLK	Oxidation (M)	Keratin, type I cytoskeletal 10;Cytokeratin-10;Keratin-10	ADLEMQIESLTEELAYLK	Unmodified	Keratin, type I cytoskeletal 10;Cytokeratin-10;Keratin-10
ADLEMQIESLTEELAYLKK	Unmodified	Keratin, type I cytoskeletal 10;Cytokeratin-10;Keratin-10	ADLEMQIESLTEELAYLK	Oxidation (M)	Keratin, type I cytoskeletal 10;Cytokeratin-10;Keratin-10	ADLEMQIESLTEELAYLK	Unmodified	Keratin, type I cytoskeletal 10;Cytokeratin-10;Keratin-10
ADLEMQIESLTEELAYLKK	Unmodified	Keratin, type I cytoskeletal 10;Cytokeratin-10;Keratin-10	ADLEMQIESLTEELAYLK	Oxidation (M)	Keratin, type I cytoskeletal 10;Cytokeratin-10;Keratin-10	ADLEMQIESLTEELAYLK	Unmodified	Keratin, type I cytoskeletal 10;Cytokeratin-10;Keratin-10
ADLEMQIESLTEELAYLKK	Unmodified	Keratin, type I cytoskeletal 10;Cytokeratin-10;Keratin-10	ADLEMQIESLTEELAYLK	Oxidation (M)	Keratin, type I cytoskeletal 10;Cytokeratin-10;Keratin-10	ADLEMQIESLTEELAYLK	Unmodified	Keratin, type I cytoskeletal 10;Cytokeratin-10;Keratin-10
ADLEMQIESLTEELAYLKK	Unmodified	Keratin, type I cytoskeletal 10;Cytokeratin-10;Keratin-10	ADLEMQIESLTEELAYLK	Oxidation (M)	Keratin, type I cytoskeletal 10;Cytokeratin-10;Keratin-10	ADLEMQIESLTEELAYLK	Unmodified	Keratin, type I cytoskeletal 10;Cytokeratin-10;Keratin-10
ADLEMQIESLTEELAYLKK	Unmodified	Keratin, type I cytoskeletal 10;Cytokeratin-10;Keratin-10	ADLEMQIESLTEELAYLK	Oxidation (M)	Keratin, type I cytoskeletal 10;Cytokeratin-10;Keratin-10	ADLEMQIESLTEELAYLK	Unmodified	Keratin, type I cytoskeletal 10;Cytokeratin-10;Keratin-10
ADLEMQIESLTEELAYLKK	Unmodified	Keratin, type I cytoskeletal 10;Cytokeratin-10;Keratin-10	ADLEMQIESLTEELAYLK	Oxidation (M)	Keratin, type I cytoskeletal 10;Cytokeratin-10;Keratin-10	ADLEMQIESLTEELAYLK	Unmodified	Keratin, type I cytoskeletal 10;Cytokeratin-10;Keratin-10
ADLEMQIESLTEELAYLKK	Unmodified	Keratin, type I cytoskeletal 10;Cytokeratin-10;Keratin-10	ADLEMQIESLTEELAYLK	Oxidation (M)	Keratin, type I cytoskeletal 10;Cytokeratin-10;Keratin-10	ADLEMQIESLTEELAYLK	Oxidation (M)	Keratin, type I cytoskeletal 10;Cytokeratin-10;Keratin-10
ADLEMQIESLTEELAYLKK	Unmodified	Keratin, type I cytoskeletal 10;Cytokeratin-10;Keratin-10	ADLEMQIESLTEELAYLK	Oxidation (M)	Keratin, type I cytoskeletal 10;Cytokeratin-10;Keratin-10	ADLEMQIESLTEELAYLK	Oxidation (M)	Keratin, type I cytoskeletal 10;Cytokeratin-10;Keratin-10
ADLEMQIESLTEELAYLKK	Unmodified	Keratin, type I cytoskeletal 10;Cytokeratin-10;Keratin-10	ADLEMQIESLTEELAYLK	Oxidation (M)	Keratin, type I cytoskeletal 10;Cytokeratin-10;Keratin-10	ADLEMQIESLTEELAYLK	Oxidation (M)	Keratin, type I cytoskeletal 10;Cytokeratin-10;Keratin-10
ADLEMQIESLTEELAYLKK	Unmodified	Keratin, type I cytoskeletal 10;Cytokeratin-10;Keratin-10	ADLEMQIESLTEELAYLK	Oxidation (M)	Keratin, type I cytoskeletal 10;Cytokeratin-10;Keratin-10	ADLEMQIESLTEELAYLK	Oxidation (M)	Keratin, type I cytoskeletal 10;Cytokeratin-10;Keratin-10
ADLEMQIESLTEELAYLKK	Unmodified	Keratin, type I cytoskeletal 10;Cytokeratin-10;Keratin-10	ADLEMQIESLTEELAYLK	Oxidation (M)	Keratin, type I cytoskeletal 10;Cytokeratin-10;Keratin-10	ADLEMQIESLTEELAYLK	Oxidation (M)	Keratin, type I cytoskeletal 10;Cytokeratin-10;Keratin-10
ADLEMQIESLTEELAYLKK	Unmodified	Keratin, type I cytoskeletal 10;Cytokeratin-10;Keratin-10	ADLEMQIESLTEELAYLK	Oxidation (M)	Keratin, type I cytoskeletal 10;Cytokeratin-10;Keratin-10	ADLEMQIESLTEELAYLK	Oxidation (M)	Keratin, type I cytoskeletal 10;Cytokeratin-10;Keratin-10
ADLEMQIESLTEELAYLKK	Unmodified	Keratin, type I cytoskeletal 10;Cytokeratin-10;Keratin-10	ADLEMQIESLTEELAYLK	Oxidation (M)	Keratin, type I cytoskeletal 10;Cytokeratin-10;Keratin-10	ADLEMQIESLTEELAYLK	Oxidation (M)	Keratin, type I cytoskeletal 10;Cytokeratin-10;Keratin-10
ADLEMQIESLTEELAYLKK	Unmodified	Keratin, type I cytoskeletal 10;Cytokeratin-10;Keratin-10	ADLEMQIESLTEELAYLK	Oxidation (M)	Keratin, type I cytoskeletal 10;Cytokeratin-10;Keratin-10	ADLEMQIESLTEELAYLK	Oxidation (M)	Keratin, type I cytoskeletal 10;Cytokeratin-10;Keratin-10
ADLEMQIESLTEELAYLKK	Oxidation (M)	Keratin, type I cytoskeletal 10;Cytokeratin-10;Keratin-10	ADLEMQIESLTEELAYLK	Oxidation (M)	Keratin, type I cytoskeletal 10;Cytokeratin-10;Keratin-10	ADLEMQIESLTEELAYLK	Oxidation (M)	Keratin, type I cytoskeletal 10;Cytokeratin-10;Keratin-10
ADLEMQIESLTEELAYLKK	Oxidation (M)	Keratin, type I cytoskeletal 10;Cytokeratin-10;Keratin-10	ADLEMQIESLTEELAYLK	Oxidation (M)	Keratin, type I cytoskeletal 10;Cytokeratin-10;Keratin-10	ADLEMQIESLTEELAYLK	Oxidation (M)	Keratin, type I cytoskeletal 10;Cytokeratin-10;Keratin-10
ADLEMQIESLTEELAYLKK	Oxidation (M)	Keratin, type I cytoskeletal 10;Cytokeratin-10;Keratin-10	ADLEMQIESLTEELAYLK	Oxidation (M)	Keratin, type I cytoskeletal 10;Cytokeratin-10;Keratin-10	ADLEMQIESLTEELAYLK	Oxidation (M)	Keratin, type I cytoskeletal 10;Cytokeratin-10;Keratin-10
ADLEMQIESLTEELAYLKK	Oxidation (M)	Keratin, type I cytoskeletal 10;Cytokeratin-10;Keratin-10	ADLEMQIESLTEELAYLK	Oxidation (M)	Keratin, type I cytoskeletal 10;Cytokeratin-10;Keratin-10	ADLEMQIESLTEELAYLK	Oxidation (M)	Keratin, type I cytoskeletal 10;Cytokeratin-10;Keratin-10
ADLEMQIESLTEELAYLKK	Oxidation (M)	Keratin, type I cytoskeletal 10;Cytokeratin-10;Keratin-10	ADLEMQIESLTEELAYLK	Oxidation (M)	Keratin, type I cytoskeletal 10;Cytokeratin-10;Keratin-10	ADLEMQIESLTEELAYLK	Oxidation (M)	Keratin, type I cytoskeletal 10;Cytokeratin-10;Keratin-10
ADLEMQIESLTEELAYLKK	Oxidation (M)	Keratin, type I cytoskeletal 10;Cytokeratin-10;Keratin-10	ADLEMQIESLTEELAYLK	Oxidation (M)	Keratin, type I cytoskeletal 10;Cytokeratin-10;Keratin-10	ADLEMQIESLTEELAYLK	Oxidation (M)	Keratin, type I cytoskeletal 10;Cytokeratin-10;Keratin-10
ADLEMQIESLTEELAYLKK	Oxidation (M)	Keratin, type I cytoskeletal 10;Cytokeratin-10;Keratin-10	ADLEMQIESLTEELAYLKK	Oxidation (M)	Keratin, type I cytoskeletal 10;Cytokeratin-10;Keratin-10	ADLEMQIESLTEELAYLK	Oxidation (M)	Keratin, type I cytoskeletal 10;Cytokeratin-10;Keratin-10
ADLEMQIESLTEELAYLKK	Oxidation (M)	Keratin, type I cytoskeletal 10;Cytokeratin-10;Keratin-10	ADLEMQIESLTEELAYLKK	Oxidation (M)	Keratin, type I cytoskeletal 10;Cytokeratin-10;Keratin-10	ADLEMQIESLTEELAYLK	Oxidation (M)	Keratin, type I cytoskeletal 10;Cytokeratin-10;Keratin-10
ADLEMQIESLTEELAYLKK	Oxidation (M)	Keratin, type I cytoskeletal 10;Cytokeratin-10;Keratin-10	ADLEMQIESLTEELAYLKK	Oxidation (M)	Keratin, type I cytoskeletal 10;Cytokeratin-10;Keratin-10	ADLEMQIESLTEELAYLK	Oxidation (M)	Keratin, type I cytoskeletal 10;Cytokeratin-10;Keratin-10
ADLEMQIESLTEELAYLKK	Oxidation (M)	Keratin, type I cytoskeletal 10;Cytokeratin-10;Keratin-10	ADLEMQIESLTEELAYLKK	Oxidation (M)	Keratin, type I cytoskeletal 10;Cytokeratin-10;Keratin-10	ADLEMQIESLTEELAYLK	Oxidation (M)	Keratin, type I cytoskeletal 10;Cytokeratin-10;Keratin-10
ADLEMQIESLTEELAYLKK	Oxidation (M)	Keratin, type I cytoskeletal 10;Cytokeratin-10;Keratin-10	ADLEMQIESLTEELAYLKK	Oxidation (M)	Keratin, type I cytoskeletal 10;Cytokeratin-10;Keratin-10	ADLEMQIESLTEELAYLK	Oxidation (M)	Keratin, type I cytoskeletal 10;Cytokeratin-10;Keratin-10
ADLEMQIESLTEELAYLKK	Oxidation (M)	Keratin, type I cytoskeletal 10;Cytokeratin-10;Keratin-10	ADLEMQIESLTEELAYLKK	Oxidation (M)	Keratin, type I cytoskeletal 10;Cytokeratin-10;Keratin-10	ADLEMQIESLTEELAYLK	Oxidation (M)	Keratin, type I cytoskeletal 10;Cytokeratin-10;Keratin-10
ADLEMQIESLTEELAYLKK	Oxidation (M)	Keratin, type I cytoskeletal 10;Cytokeratin-10;Keratin-10	ADLEMQIESLTEELAYLKK	Oxidation (M)	Keratin, type I cytoskeletal 10;Cytokeratin-10;Keratin-10	ADLEMQIESLTEELAYLK	Oxidation (M)	Keratin, type I cytoskeletal 10;Cytokeratin-10;Keratin-10
ADLEMQIESLTEELAYLKK	Oxidation (M)	Keratin, type I cytoskeletal 10;Cytokeratin-10;Keratin-10	ADLEMQIESLTEELAYLKK	Oxidation (M)	Keratin, type I cytoskeletal 10;Cytokeratin-10;Keratin-10	ADLEMQIESLTEELAYLK	Oxidation (M)	Keratin, type I cytoskeletal 10;Cytokeratin-10;Keratin-10
ADLEMQIESLTEELAYLKK	Oxidation (M)	Keratin, type I cytoskeletal 10;Cytokeratin-10;Keratin-10	ADLEMQIESLTEELAYLKK	Oxidation (M)	Keratin, type I cytoskeletal 10;Cytokeratin-10;Keratin-10	ADLEMQIESLTEELAYLK	Oxidation (M)	Keratin, type I cytoskeletal 10;Cytokeratin-10;Keratin-10
ADLEMQIESLTEELAYLKK	Oxidation (M)	Keratin, type I cytoskeletal 10;Cytokeratin-10;Keratin-10	ADLEMQIESLTEELAYLKK	Oxidation (M)	Keratin, type I cytoskeletal 10;Cytokeratin-10;Keratin-10	ADLEMQIESLTEELAYLK	Oxidation (M)	Keratin, type I cytoskeletal 10;Cytokeratin-10;Keratin-10
ADLEMQIESLTEELAYLKK	Oxidation (M)	Keratin, type I cytoskeletal 10;Cytokeratin-10;Keratin-10	ADLEMQIESLTEELAYLKK	Oxidation (M)	Keratin, type I cytoskeletal 10;Cytokeratin-10;Keratin-10	ADLEMQIESLTEELAYLK	Oxidation (M)	Keratin, type I cytoskeletal 10;Cytokeratin-10;Keratin-10
ADLEMQIESLTEELAYLKK	Oxidation (M)	Keratin, type I cytoskeletal 10;Cytokeratin-10;Keratin-10	ADLEMQIESLTEELAYLKK	Oxidation (M)	Keratin, type I cytoskeletal 10;Cytokeratin-10;Keratin-10	ADLEMQIESLTEELAYLK	Oxidation (M)	Keratin, type I cytoskeletal 10;Cytokeratin-10;Keratin-10
ADTLTDEINFLR	Unmodified	Keratin, type II cytoskeletal 6A;Cytokeratin-6A;K6a keratin;Cytokeratin-6D;cDNA FLJ53910, highly similar to Keratin, type II cytoskeletal 6A;Keratin, type II cytoskeletal 6B;Cytokeratin-6B;K6b keratin	ADLEMQIESLTEELAYLKK	Oxidation (M)	Keratin, type I cytoskeletal 10;Cytokeratin-10;Keratin-10	ADLEMQIESLTEELAYLK	Oxidation (M)	Keratin, type I cytoskeletal 10;Cytokeratin-10;Keratin-10
ADTLTDEINFLR	Unmodified	Keratin, type II cytoskeletal 6A;Cytokeratin-6A;K6a keratin;Cytokeratin-6D;cDNA FLJ53910, highly similar to Keratin, type II cytoskeletal 6A;Keratin, type II cytoskeletal 6B;Cytokeratin-6B;K6b keratin	ADLEMQIESLTEELAYLKK	Oxidation (M)	Keratin, type I cytoskeletal 10;Cytokeratin-10;Keratin-10	ADLEMQIESLTEELAYLKK	Oxidation (M)	Keratin, type I cytoskeletal 10;Cytokeratin-10;Keratin-10
ADTLTDEINFLR	Unmodified	Keratin, type II cytoskeletal 6A;Cytokeratin-6A;K6a keratin;Cytokeratin-6D;cDNA FLJ53910, highly similar to Keratin, type II cytoskeletal 6A;Keratin, type II cytoskeletal 6B;Cytokeratin-6B;K6b keratin	ADLEMQIESLTEELAYLKK	Oxidation (M)	Keratin, type I cytoskeletal 10;Cytokeratin-10;Keratin-10	ADLEMQIESLTEELAYLKK	Oxidation (M)	Keratin, type I cytoskeletal 10;Cytokeratin-10;Keratin-10
ADTLTDEINFLR	Unmodified	Keratin, type II cytoskeletal 6A;Cytokeratin-6A;K6a keratin;Cytokeratin-6D;cDNA FLJ53910, highly similar to Keratin, type II cytoskeletal 6A;Keratin, type II cytoskeletal 6B;Cytokeratin-6B;K6b keratin	ADLEMQIESLTEELAYLKK	Oxidation (M)	Keratin, type I cytoskeletal 10;Cytokeratin-10;Keratin-10	ADLEMQIESLTEELAYLKK	Oxidation (M)	Keratin, type I cytoskeletal 10;Cytokeratin-10;Keratin-10
ADTLTDEINFLR	Unmodified	Keratin, type II cytoskeletal 6A;Cytokeratin-6A;K6a keratin;Cytokeratin-6D;cDNA FLJ53910, highly similar to Keratin, type II cytoskeletal 6A;Keratin, type II cytoskeletal 6B;Cytokeratin-6B;K6b keratin	ADLEMQIESLTEELAYLKK	Oxidation (M)	Keratin, type I cytoskeletal 10;Cytokeratin-10;Keratin-10	ADLEMQIESLTEELAYLKK	Oxidation (M)	Keratin, type I cytoskeletal 10;Cytokeratin-10;Keratin-10
ADTLTDEINFLR	Unmodified	Keratin, type II cytoskeletal 6A;Cytokeratin-6A;K6a keratin;Cytokeratin-6D;cDNA FLJ53910, highly similar to Keratin, type II cytoskeletal 6A;Keratin, type II cytoskeletal 6B;Cytokeratin-6B;K6b keratin	ADLEMQIESLTEELAYLKK	Oxidation (M)	Keratin, type I cytoskeletal 10;Cytokeratin-10;Keratin-10	ADLEMQIESLTEELAYLKK	Oxidation (M)	Keratin, type I cytoskeletal 10;Cytokeratin-10;Keratin-10
ADTLTDEINFLR	Unmodified	Keratin, type II cytoskeletal 6A;Cytokeratin-6A;K6a keratin;Cytokeratin-6D;cDNA FLJ53910, highly similar to Keratin, type II cytoskeletal 6A;Keratin, type II cytoskeletal 6B;Cytokeratin-6B;K6b keratin	ADLEMQIESLTEELAYLKK	Oxidation (M)	Keratin, type I cytoskeletal 10;Cytokeratin-10;Keratin-10	ADLEMQIESLTEELAYLKK	Oxidation (M)	Keratin, type I cytoskeletal 10;Cytokeratin-10;Keratin-10
ADTLTDEINFLR	Unmodified	Keratin, type II cytoskeletal 6A;Cytokeratin-6A;K6a keratin;Cytokeratin-6D;cDNA FLJ53910, highly similar to Keratin, type II cytoskeletal 6A;Keratin, type II cytoskeletal 6B;Cytokeratin-6B;K6b keratin	ADLEMQIESLTEELAYLKK	Oxidation (M)	Keratin, type I cytoskeletal 10;Cytokeratin-10;Keratin-10	ADLEMQIESLTEELAYLKK	Oxidation (M)	Keratin, type I cytoskeletal 10;Cytokeratin-10;Keratin-10
ADTLTDEINFLR	Unmodified	Keratin, type II cytoskeletal 6A;Cytokeratin-6A;K6a keratin;Cytokeratin-6D;cDNA FLJ53910, highly similar to Keratin, type II cytoskeletal 6A;Keratin, type II cytoskeletal 6B;Cytokeratin-6B;K6b keratin	ADLEMQIESLTEELAYLKK	Oxidation (M)	Keratin, type I cytoskeletal 10;Cytokeratin-10;Keratin-10	ADLEMQIESLTEELAYLKK	Oxidation (M)	Keratin, type I cytoskeletal 10;Cytokeratin-10;Keratin-10
ADTLTDEINFLR	Unmodified	Keratin, type II cytoskeletal 6A;Cytokeratin-6A;K6a keratin;Cytokeratin-6D;cDNA FLJ53910, highly similar to Keratin, type II cytoskeletal 6A;Keratin, type II cytoskeletal 6B;Cytokeratin-6B;K6b keratin	ADLEMQIESLTEELAYLKK	Oxidation (M)	Keratin, type I cytoskeletal 10;Cytokeratin-10;Keratin-10	ADLEMQIESLTEELAYLKK	Oxidation (M)	Keratin, type I cytoskeletal 10;Cytokeratin-10;Keratin-10
ADTLTDEINFLR	Unmodified	Keratin, type II cytoskeletal 6A;Cytokeratin-6A;K6a keratin;Cytokeratin-6D;cDNA FLJ53910, highly similar to Keratin, type II cytoskeletal 6A;Keratin, type II cytoskeletal 6B;Cytokeratin-6B;K6b keratin	ADLEMQIESLTEELAYLKK	Oxidation (M)	Keratin, type I cytoskeletal 10;Cytokeratin-10;Keratin-10	ADLEMQIESLTEELAYLKK	Oxidation (M)	Keratin, type I cytoskeletal 10;Cytokeratin-10;Keratin-10
ADTLTDEINFLR	Unmodified	Keratin, type II cytoskeletal 6A;Cytokeratin-6A;K6a keratin;Cytokeratin-6D;cDNA FLJ53910, highly similar to Keratin, type II cytoskeletal 6A;Keratin, type II cytoskeletal 6B;Cytokeratin-6B;K6b keratin	ADLEMQIESLTEELAYLKK	Oxidation (M)	Keratin, type I cytoskeletal 10;Cytokeratin-10;Keratin-10	ADLEMQIESLTEELAYLKK	Oxidation (M)	Keratin, type I cytoskeletal 10;Cytokeratin-10;Keratin-10
ADTLTDEINFLR	Unmodified	Keratin, type II cytoskeletal 6A;Cytokeratin-6A;K6a keratin;Cytokeratin-6D;cDNA FLJ53910, highly similar to Keratin, type II cytoskeletal 6A;Keratin, type II cytoskeletal 6B;Cytokeratin-6B;K6b keratin	ADLEMQIESLTEELAYLKK	Unmodified	Keratin, type I cytoskeletal 10;Cytokeratin-10;Keratin-10	ADLEMQIESLTEELAYLKK	Oxidation (M)	Keratin, type I cytoskeletal 10;Cytokeratin-10;Keratin-10
ADTLTDEINFLR	Unmodified	Keratin, type II cytoskeletal 6A;Cytokeratin-6A;K6a keratin;Cytokeratin-6D;cDNA FLJ53910, highly similar to Keratin, type II cytoskeletal 6A;Keratin, type II cytoskeletal 6B;Cytokeratin-6B;K6b keratin	ADLEMQIESLTEELAYLKK	Unmodified	Keratin, type I cytoskeletal 10;Cytokeratin-10;Keratin-10	ADLEMQIESLTEELAYLKK	Oxidation (M)	Keratin, type I cytoskeletal 10;Cytokeratin-10;Keratin-10
ADTLTDEINFLR	Unmodified	Keratin, type II cytoskeletal 6A;Cytokeratin-6A;K6a keratin;Cytokeratin-6D;cDNA FLJ53910, highly similar to Keratin, type II cytoskeletal 6A;Keratin, type II cytoskeletal 6B;Cytokeratin-6B;K6b keratin	ADLEMQIESLTEELAYLKK	Unmodified	Keratin, type I cytoskeletal 10;Cytokeratin-10;Keratin-10	ADLEMQIESLTEELAYLKK	Oxidation (M)	Keratin, type I cytoskeletal 10;Cytokeratin-10;Keratin-10
AEAEAWYQTK	Unmodified	cDNA FLJ46620 fis, clone TLUNG2000654, highly similar to Keratin, type II cytoskeletal 7;KRT7 protein;Keratin, type II cytoskeletal 7;Cytokeratin-7;Sarcolectin	ADLEMQIESLTEELAYLKK	Unmodified	Keratin, type I cytoskeletal 10;Cytokeratin-10;Keratin-10	ADLEMQIESLTEELAYLKK	Oxidation (M)	Keratin, type I cytoskeletal 10;Cytokeratin-10;Keratin-10
AEAEAWYQTK	Unmodified	cDNA FLJ46620 fis, clone TLUNG2000654, highly similar to Keratin, type II cytoskeletal 7;KRT7 protein;Keratin, type II cytoskeletal 7;Cytokeratin-7;Sarcolectin	ADLEMQIESLTEELAYLKK	Unmodified	Keratin, type I cytoskeletal 10;Cytokeratin-10;Keratin-10	ADLEMQIESLTEELAYLKK	Oxidation (M)	Keratin, type I cytoskeletal 10;Cytokeratin-10;Keratin-10
AEAESLYQSK	Unmodified	Keratin, type II cytoskeletal 1;Cytokeratin-1;Keratin-1;67 kDa cytokeratin;Hair alpha protein	ADLEMQIESLTEELAYLKK	Unmodified	Keratin, type I cytoskeletal 10;Cytokeratin-10;Keratin-10	ADLEMQIESLTEELAYLKK	Oxidation (M)	Keratin, type I cytoskeletal 10;Cytokeratin-10;Keratin-10
AEAESLYQSK	Unmodified	Keratin, type II cytoskeletal 1;Cytokeratin-1;Keratin-1;67 kDa cytokeratin;Hair alpha protein	ADLEMQIESLTEELAYLKK	Unmodified	Keratin, type I cytoskeletal 10;Cytokeratin-10;Keratin-10	ADLEMQIESLTEELAYLKK	Oxidation (M)	Keratin, type I cytoskeletal 10;Cytokeratin-10;Keratin-10
AEAESLYQSK	Unmodified	Keratin, type II cytoskeletal 1;Cytokeratin-1;Keratin-1;67 kDa cytokeratin;Hair alpha protein	ADLEMQIESLTEELAYLKK	Unmodified	Keratin, type I cytoskeletal 10;Cytokeratin-10;Keratin-10	ADLEMQIESLTEELAYLKK	Oxidation (M)	Keratin, type I cytoskeletal 10;Cytokeratin-10;Keratin-10
AEAESLYQSK	Unmodified	Keratin, type II cytoskeletal 1;Cytokeratin-1;Keratin-1;67 kDa cytokeratin;Hair alpha protein	ADLEMQIESLTEELAYLKK	Unmodified	Keratin, type I cytoskeletal 10;Cytokeratin-10;Keratin-10	ADLEMQIESLTEELAYLKK	Oxidation (M)	Keratin, type I cytoskeletal 10;Cytokeratin-10;Keratin-10
AEYEALAEQNR	GlyGly (N-term)	Keratin, type I cytoskeletal 28;Cytokeratin-28;Keratin-28;Type I inner root sheath-specific keratin-K25irs4;Keratin, type I cytoskeletal 27;Cytokeratin-27;Keratin-27;Type I inner root sheath-specific keratin-K25irs3;Keratin, type I cytoskeletal 25;Cytokeratin-25;Keratin-25;Type I inner root sheath-specific keratin-K25irs1;Keratin 25A	AETECQNTEYQQLLDIK	Unmodified	Keratin, type I cytoskeletal 10;Cytokeratin-10;Keratin-10	AEAESWYQTK	Unmodified	Keratin, type II cytoskeletal 6A;Cytokeratin-6A;K6a keratin;Cytokeratin-6D;cDNA FLJ53910, highly similar to Keratin, type II cytoskeletal 6A;Keratin, type II cytoskeletal 79;Cytokeratin-79;Keratin-79;Type II keratin-38;Keratin, type II cytoskeletal 6B;Cytokeratin-6B;K6b keratin;cDNA FLJ60647, highly similar to Keratin, type II cytoskeletal 6B
AGFAGDDAPR	Unmodified	POTE ankyrin domain family member E;ANKRD26-like family C member 1A;Prostate, ovary, testis-expressed protein on chromosome 2;POTE ankyrin domain family member F;ANKRD26-like family C member 1B;Chimeric POTE-actin protein;Actin, cytoplasmic 2;Gamma-actin;Actin, cytoplasmic 2, N-terminally processed;Beta-actin;Actin, cytoplasmic 1;Actin, cytoplasmic 1, N-terminally processed;cDNA FLJ58286, highly …	AETECQNTEYQQLLDIK	Unmodified	Keratin, type I cytoskeletal 10;Cytokeratin-10;Keratin-10	AEAESWYQTK	Unmodified	Keratin, type II cytoskeletal 6A;Cytokeratin-6A;K6a keratin;Cytokeratin-6D;cDNA FLJ53910, highly similar to Keratin, type II cytoskeletal 6A;Keratin, type II cytoskeletal 79;Cytokeratin-79;Keratin-79;Type II keratin-38;Keratin, type II cytoskeletal 6B;Cytokeratin-6B;K6b keratin;cDNA FLJ60647, highly similar to Keratin, type II cytoskeletal 6B
AGFAGDDAPR	Unmodified	POTE ankyrin domain family member E;ANKRD26-like family C member 1A;Prostate, ovary, testis-expressed protein on chromosome 2;POTE ankyrin domain family member F;ANKRD26-like family C member 1B;Chimeric POTE-actin protein;Actin, cytoplasmic 2;Gamma-actin;Actin, cytoplasmic 2, N-terminally processed;Beta-actin;Actin, cytoplasmic 1;Actin, cytoplasmic 1, N-terminally processed;cDNA FLJ58286, highly …	AETECQNTEYQQLLDIK	Unmodified	Keratin, type I cytoskeletal 10;Cytokeratin-10;Keratin-10	AEAESWYQTK	Unmodified	Keratin, type II cytoskeletal 6A;Cytokeratin-6A;K6a keratin;Cytokeratin-6D;cDNA FLJ53910, highly similar to Keratin, type II cytoskeletal 6A;Keratin, type II cytoskeletal 79;Cytokeratin-79;Keratin-79;Type II keratin-38;Keratin, type II cytoskeletal 6B;Cytokeratin-6B;K6b keratin;cDNA FLJ60647, highly similar to Keratin, type II cytoskeletal 6B
AGFAGDDAPR	Unmodified	POTE ankyrin domain family member E;ANKRD26-like family C member 1A;Prostate, ovary, testis-expressed protein on chromosome 2;POTE ankyrin domain family member F;ANKRD26-like family C member 1B;Chimeric POTE-actin protein;Actin, cytoplasmic 2;Gamma-actin;Actin, cytoplasmic 2, N-terminally processed;Beta-actin;Actin, cytoplasmic 1;Actin, cytoplasmic 1, N-terminally processed;cDNA FLJ58286, highly …	AGFAGDDAPR	Unmodified	Actin, alpha cardiac muscle 1;Alpha-cardiac actin;Actin, alpha skeletal muscle;Alpha-actin-1;Actin, aortic smooth muscle;Alpha-actin-2;Cell growth-inhibiting gene 46 protein;Actin, gamma-enteric smooth muscle;Smooth muscle gamma-actin;Gamma-2-actin;Alpha-actin-3;Putative uncharacterized protein ACTA1;cDNA FLJ39583 fis, clone SKMUS2004897, highly similar to ACTIN, ALPHA SKELETAL MUSCLE;Actin alpha…	AEAESWYQTK	Unmodified	Keratin, type II cytoskeletal 6A;Cytokeratin-6A;K6a keratin;Cytokeratin-6D;cDNA FLJ53910, highly similar to Keratin, type II cytoskeletal 6A;Keratin, type II cytoskeletal 79;Cytokeratin-79;Keratin-79;Type II keratin-38;Keratin, type II cytoskeletal 6B;Cytokeratin-6B;K6b keratin;cDNA FLJ60647, highly similar to Keratin, type II cytoskeletal 6B
AGFAGDDAPR	Unmodified	POTE ankyrin domain family member E;ANKRD26-like family C member 1A;Prostate, ovary, testis-expressed protein on chromosome 2;POTE ankyrin domain family member F;ANKRD26-like family C member 1B;Chimeric POTE-actin protein;Actin, cytoplasmic 2;Gamma-actin;Actin, cytoplasmic 2, N-terminally processed;Beta-actin;Actin, cytoplasmic 1;Actin, cytoplasmic 1, N-terminally processed;cDNA FLJ58286, highly …	AGFAGDDAPR	Unmodified	Actin, alpha cardiac muscle 1;Alpha-cardiac actin;Actin, alpha skeletal muscle;Alpha-actin-1;Actin, aortic smooth muscle;Alpha-actin-2;Cell growth-inhibiting gene 46 protein;Actin, gamma-enteric smooth muscle;Smooth muscle gamma-actin;Gamma-2-actin;Alpha-actin-3;Putative uncharacterized protein ACTA1;cDNA FLJ39583 fis, clone SKMUS2004897, highly similar to ACTIN, ALPHA SKELETAL MUSCLE;Actin alpha…	AEAESWYQTK	Unmodified	Keratin, type II cytoskeletal 6A;Cytokeratin-6A;K6a keratin;Cytokeratin-6D;cDNA FLJ53910, highly similar to Keratin, type II cytoskeletal 6A;Keratin, type II cytoskeletal 79;Cytokeratin-79;Keratin-79;Type II keratin-38;Keratin, type II cytoskeletal 6B;Cytokeratin-6B;K6b keratin;cDNA FLJ60647, highly similar to Keratin, type II cytoskeletal 6B
AIGGGLSSVGGGSSTIK	Unmodified	Keratin, type II cytoskeletal 6A;Cytokeratin-6A;K6a keratin;Cytokeratin-6D;cDNA FLJ53910, highly similar to Keratin, type II cytoskeletal 6A	AGFAGDDAPR	Unmodified	Actin, alpha cardiac muscle 1;Alpha-cardiac actin;Actin, alpha skeletal muscle;Alpha-actin-1;Actin, aortic smooth muscle;Alpha-actin-2;Cell growth-inhibiting gene 46 protein;Actin, gamma-enteric smooth muscle;Smooth muscle gamma-actin;Gamma-2-actin;Alpha-actin-3;Putative uncharacterized protein ACTA1;cDNA FLJ39583 fis, clone SKMUS2004897, highly similar to ACTIN, ALPHA SKELETAL MUSCLE;Actin alpha…	AEAESWYQTK	Unmodified	Keratin, type II cytoskeletal 6A;Cytokeratin-6A;K6a keratin;Cytokeratin-6D;cDNA FLJ53910, highly similar to Keratin, type II cytoskeletal 6A;Keratin, type II cytoskeletal 79;Cytokeratin-79;Keratin-79;Type II keratin-38;Keratin, type II cytoskeletal 6B;Cytokeratin-6B;K6b keratin;cDNA FLJ60647, highly similar to Keratin, type II cytoskeletal 6B
AIGGGLSSVGGGSSTIK	Unmodified	Keratin, type II cytoskeletal 6A;Cytokeratin-6A;K6a keratin;Cytokeratin-6D;cDNA FLJ53910, highly similar to Keratin, type II cytoskeletal 6A	AGFAGDDAPR	Unmodified	Actin, alpha cardiac muscle 1;Alpha-cardiac actin;Actin, alpha skeletal muscle;Alpha-actin-1;Actin, aortic smooth muscle;Alpha-actin-2;Cell growth-inhibiting gene 46 protein;Actin, gamma-enteric smooth muscle;Smooth muscle gamma-actin;Gamma-2-actin;Alpha-actin-3;Putative uncharacterized protein ACTA1;cDNA FLJ39583 fis, clone SKMUS2004897, highly similar to ACTIN, ALPHA SKELETAL MUSCLE;Actin alpha…	AETECQNTEYQQLLDIK	Unmodified	Keratin, type I cytoskeletal 10;Cytokeratin-10;Keratin-10
AIGGGLSSVGGGSSTIK	Unmodified	Keratin, type II cytoskeletal 6A;Cytokeratin-6A;K6a keratin;Cytokeratin-6D;cDNA FLJ53910, highly similar to Keratin, type II cytoskeletal 6A	AGFAGDDAPR	Unmodified	Actin, alpha cardiac muscle 1;Alpha-cardiac actin;Actin, alpha skeletal muscle;Alpha-actin-1;Actin, aortic smooth muscle;Alpha-actin-2;Cell growth-inhibiting gene 46 protein;Actin, gamma-enteric smooth muscle;Smooth muscle gamma-actin;Gamma-2-actin;Alpha-actin-3;Putative uncharacterized protein ACTA1;cDNA FLJ39583 fis, clone SKMUS2004897, highly similar to ACTIN, ALPHA SKELETAL MUSCLE;Actin alpha…	AETECQNTEYQQLLDIK	Unmodified	Keratin, type I cytoskeletal 10;Cytokeratin-10;Keratin-10
AIGGGLSSVGGGSSTIK	Unmodified	Keratin, type II cytoskeletal 6A;Cytokeratin-6A;K6a keratin;Cytokeratin-6D;cDNA FLJ53910, highly similar to Keratin, type II cytoskeletal 6A	AGFAGDDAPR	Unmodified	Actin, alpha cardiac muscle 1;Alpha-cardiac actin;Actin, alpha skeletal muscle;Alpha-actin-1;Actin, aortic smooth muscle;Alpha-actin-2;Cell growth-inhibiting gene 46 protein;Actin, gamma-enteric smooth muscle;Smooth muscle gamma-actin;Gamma-2-actin;Alpha-actin-3;Putative uncharacterized protein ACTA1;cDNA FLJ39583 fis, clone SKMUS2004897, highly similar to ACTIN, ALPHA SKELETAL MUSCLE;Actin alpha…	AETECQNTEYQQLLDIK	Unmodified	Keratin, type I cytoskeletal 10;Cytokeratin-10;Keratin-10
AIGGGLSSVGGGSSTIK	Unmodified	Keratin, type II cytoskeletal 6A;Cytokeratin-6A;K6a keratin;Cytokeratin-6D;cDNA FLJ53910, highly similar to Keratin, type II cytoskeletal 6A	AGFAGDDAPR	Unmodified	Actin, alpha cardiac muscle 1;Alpha-cardiac actin;Actin, alpha skeletal muscle;Alpha-actin-1;Actin, aortic smooth muscle;Alpha-actin-2;Cell growth-inhibiting gene 46 protein;Actin, gamma-enteric smooth muscle;Smooth muscle gamma-actin;Gamma-2-actin;Alpha-actin-3;Putative uncharacterized protein ACTA1;cDNA FLJ39583 fis, clone SKMUS2004897, highly similar to ACTIN, ALPHA SKELETAL MUSCLE;Actin alpha…	AETECQNTEYQQLLDIK	Unmodified	Keratin, type I cytoskeletal 10;Cytokeratin-10;Keratin-10
AIGGGLSSVGGGSSTIK	Unmodified	Keratin, type II cytoskeletal 6A;Cytokeratin-6A;K6a keratin;Cytokeratin-6D;cDNA FLJ53910, highly similar to Keratin, type II cytoskeletal 6A	AGFAGDDAPR	Unmodified	Actin, alpha cardiac muscle 1;Alpha-cardiac actin;Actin, alpha skeletal muscle;Alpha-actin-1;Actin, aortic smooth muscle;Alpha-actin-2;Cell growth-inhibiting gene 46 protein;Actin, gamma-enteric smooth muscle;Smooth muscle gamma-actin;Gamma-2-actin;Alpha-actin-3;Putative uncharacterized protein ACTA1;cDNA FLJ39583 fis, clone SKMUS2004897, highly similar to ACTIN, ALPHA SKELETAL MUSCLE;Actin alpha…	AETECQNTEYQQLLDIK	Unmodified	Keratin, type I cytoskeletal 10;Cytokeratin-10;Keratin-10
AIGGGLSSVGGGSSTIK	Unmodified	Keratin, type II cytoskeletal 6A;Cytokeratin-6A;K6a keratin;Cytokeratin-6D;cDNA FLJ53910, highly similar to Keratin, type II cytoskeletal 6A	AIGGGLSSVGGGSSTIK	Unmodified	Keratin, type II cytoskeletal 6A;Cytokeratin-6A;K6a keratin;Cytokeratin-6D;cDNA FLJ53910, highly similar to Keratin, type II cytoskeletal 6A	AETECQNTEYQQLLDIK	Unmodified	Keratin, type I cytoskeletal 10;Cytokeratin-10;Keratin-10
AIGGGLSSVGGGSSTIK	Unmodified	Keratin, type II cytoskeletal 6A;Cytokeratin-6A;K6a keratin;Cytokeratin-6D;cDNA FLJ53910, highly similar to Keratin, type II cytoskeletal 6A	AIGGGLSSVGGGSSTIK	Unmodified	Keratin, type II cytoskeletal 6A;Cytokeratin-6A;K6a keratin;Cytokeratin-6D;cDNA FLJ53910, highly similar to Keratin, type II cytoskeletal 6A	AETECQNTEYQQLLDIK	Unmodified	Keratin, type I cytoskeletal 10;Cytokeratin-10;Keratin-10
ALEEANADLEVK	Unmodified	Keratin, type I cytoskeletal 16;Cytokeratin-16;Keratin-16;cDNA FLJ56791, highly similar to Keratin, type I cytoskeletal 16;cDNA FLJ53570, highly similar to Keratin, type I cytoskeletal 16;Keratin, type I cytoskeletal 14;Cytokeratin-14;Keratin-14;Keratin, type I cytoskeletal 13;Cytokeratin-13;Keratin-13	AIGGGLSSVGGGSSTIK	Unmodified	Keratin, type II cytoskeletal 6A;Cytokeratin-6A;K6a keratin;Cytokeratin-6D;cDNA FLJ53910, highly similar to Keratin, type II cytoskeletal 6A	AETECQNTEYQQLLDIK	Unmodified	Keratin, type I cytoskeletal 10;Cytokeratin-10;Keratin-10
ALEEANADLEVK	Unmodified	Keratin, type I cytoskeletal 16;Cytokeratin-16;Keratin-16;cDNA FLJ56791, highly similar to Keratin, type I cytoskeletal 16;cDNA FLJ53570, highly similar to Keratin, type I cytoskeletal 16;Keratin, type I cytoskeletal 14;Cytokeratin-14;Keratin-14;Keratin, type I cytoskeletal 13;Cytokeratin-13;Keratin-13	AIGGGLSSVGGGSSTIK	Unmodified	Keratin, type II cytoskeletal 6A;Cytokeratin-6A;K6a keratin;Cytokeratin-6D;cDNA FLJ53910, highly similar to Keratin, type II cytoskeletal 6A	AETECQNTEYQQLLDIK	Unmodified	Keratin, type I cytoskeletal 10;Cytokeratin-10;Keratin-10
ALEEANADLEVK	Unmodified	Keratin, type I cytoskeletal 16;Cytokeratin-16;Keratin-16;cDNA FLJ56791, highly similar to Keratin, type I cytoskeletal 16;cDNA FLJ53570, highly similar to Keratin, type I cytoskeletal 16;Keratin, type I cytoskeletal 14;Cytokeratin-14;Keratin-14;Keratin, type I cytoskeletal 13;Cytokeratin-13;Keratin-13	AIGGGLSSVGGGSSTIK	Unmodified	Keratin, type II cytoskeletal 6A;Cytokeratin-6A;K6a keratin;Cytokeratin-6D;cDNA FLJ53910, highly similar to Keratin, type II cytoskeletal 6A	AETECQNTEYQQLLDIK	Unmodified	Keratin, type I cytoskeletal 10;Cytokeratin-10;Keratin-10
ALEEANADLEVK	Unmodified	Keratin, type I cytoskeletal 16;Cytokeratin-16;Keratin-16;cDNA FLJ56791, highly similar to Keratin, type I cytoskeletal 16;cDNA FLJ53570, highly similar to Keratin, type I cytoskeletal 16;Keratin, type I cytoskeletal 14;Cytokeratin-14;Keratin-14;Keratin, type I cytoskeletal 13;Cytokeratin-13;Keratin-13	AIGGGLSSVGGGSSTIK	Unmodified	Keratin, type II cytoskeletal 6A;Cytokeratin-6A;K6a keratin;Cytokeratin-6D;cDNA FLJ53910, highly similar to Keratin, type II cytoskeletal 6A	AETECQNTEYQQLLDIK	Unmodified	Keratin, type I cytoskeletal 10;Cytokeratin-10;Keratin-10
ALEEANADLEVK	Unmodified	Keratin, type I cytoskeletal 16;Cytokeratin-16;Keratin-16;cDNA FLJ56791, highly similar to Keratin, type I cytoskeletal 16;cDNA FLJ53570, highly similar to Keratin, type I cytoskeletal 16;Keratin, type I cytoskeletal 14;Cytokeratin-14;Keratin-14;Keratin, type I cytoskeletal 13;Cytokeratin-13;Keratin-13	AIGGGLSSVGGGSSTIK	Unmodified	Keratin, type II cytoskeletal 6A;Cytokeratin-6A;K6a keratin;Cytokeratin-6D;cDNA FLJ53910, highly similar to Keratin, type II cytoskeletal 6A	AETECQNTEYQQLLDIK	Unmodified	Keratin, type I cytoskeletal 10;Cytokeratin-10;Keratin-10
ALEEANADLEVK	Unmodified	Keratin, type I cytoskeletal 16;Cytokeratin-16;Keratin-16;cDNA FLJ56791, highly similar to Keratin, type I cytoskeletal 16;cDNA FLJ53570, highly similar to Keratin, type I cytoskeletal 16;Keratin, type I cytoskeletal 14;Cytokeratin-14;Keratin-14;Keratin, type I cytoskeletal 13;Cytokeratin-13;Keratin-13	AIGGGLSSVGGGSSTIK	Unmodified	Keratin, type II cytoskeletal 6A;Cytokeratin-6A;K6a keratin;Cytokeratin-6D;cDNA FLJ53910, highly similar to Keratin, type II cytoskeletal 6A	AETECQNTEYQQLLDIK	Unmodified	Keratin, type I cytoskeletal 10;Cytokeratin-10;Keratin-10
ALEEANADLEVK	Unmodified	Keratin, type I cytoskeletal 16;Cytokeratin-16;Keratin-16;cDNA FLJ56791, highly similar to Keratin, type I cytoskeletal 16;cDNA FLJ53570, highly similar to Keratin, type I cytoskeletal 16;Keratin, type I cytoskeletal 14;Cytokeratin-14;Keratin-14;Keratin, type I cytoskeletal 13;Cytokeratin-13;Keratin-13	AIGGGLSSVGGGSSTIK	Unmodified	Keratin, type II cytoskeletal 6A;Cytokeratin-6A;K6a keratin;Cytokeratin-6D;cDNA FLJ53910, highly similar to Keratin, type II cytoskeletal 6A	AGFAGDDAPR	Unmodified	Beta-actin;Actin, cytoplasmic 1;Actin, cytoplasmic 1, N-terminally processed;cDNA FLJ58286, highly similar to Actin, cytoplasmic 2;cDNA FLJ39583 fis, clone SKMUS2004897, highly similar to ACTIN, ALPHA SKELETAL MUSCLE;Actin, alpha cardiac muscle 1;Alpha-cardiac actin;Actin, alpha skeletal muscle;Alpha-actin-1;Actin, aortic smooth muscle;Alpha-actin-2;Cell growth-inhibiting gene 46 protein;Actin, g…
ALEEANADLEVK	Unmodified	Keratin, type I cytoskeletal 16;Cytokeratin-16;Keratin-16;cDNA FLJ56791, highly similar to Keratin, type I cytoskeletal 16;cDNA FLJ53570, highly similar to Keratin, type I cytoskeletal 16;Keratin, type I cytoskeletal 14;Cytokeratin-14;Keratin-14;Keratin, type I cytoskeletal 13;Cytokeratin-13;Keratin-13	AIGGGLSSVGGGSSTIK	Unmodified	Keratin, type II cytoskeletal 6A;Cytokeratin-6A;K6a keratin;Cytokeratin-6D;cDNA FLJ53910, highly similar to Keratin, type II cytoskeletal 6A	AGFAGDDAPR	Unmodified	Beta-actin;Actin, cytoplasmic 1;Actin, cytoplasmic 1, N-terminally processed;cDNA FLJ58286, highly similar to Actin, cytoplasmic 2;cDNA FLJ39583 fis, clone SKMUS2004897, highly similar to ACTIN, ALPHA SKELETAL MUSCLE;Actin, alpha cardiac muscle 1;Alpha-cardiac actin;Actin, alpha skeletal muscle;Alpha-actin-1;Actin, aortic smooth muscle;Alpha-actin-2;Cell growth-inhibiting gene 46 protein;Actin, g…
ALEEANADLEVK	Unmodified	Keratin, type I cytoskeletal 16;Cytokeratin-16;Keratin-16;cDNA FLJ56791, highly similar to Keratin, type I cytoskeletal 16;cDNA FLJ53570, highly similar to Keratin, type I cytoskeletal 16;Keratin, type I cytoskeletal 14;Cytokeratin-14;Keratin-14;Keratin, type I cytoskeletal 13;Cytokeratin-13;Keratin-13	AKQDLAR	Unmodified	Keratin, type II cytoskeletal 6A;Cytokeratin-6A;K6a keratin;Cytokeratin-6D;cDNA FLJ53910, highly similar to Keratin, type II cytoskeletal 6A;Keratin, type II cytoskeletal 6B;Cytokeratin-6B;K6b keratin;cDNA FLJ60647, highly similar to Keratin, type II cytoskeletal 6B	AGFAGDDAPR	Unmodified	Beta-actin;Actin, cytoplasmic 1;Actin, cytoplasmic 1, N-terminally processed;cDNA FLJ58286, highly similar to Actin, cytoplasmic 2;cDNA FLJ39583 fis, clone SKMUS2004897, highly similar to ACTIN, ALPHA SKELETAL MUSCLE;Actin, alpha cardiac muscle 1;Alpha-cardiac actin;Actin, alpha skeletal muscle;Alpha-actin-1;Actin, aortic smooth muscle;Alpha-actin-2;Cell growth-inhibiting gene 46 protein;Actin, g…
ALEEANADLEVK	Unmodified	Keratin, type I cytoskeletal 16;Cytokeratin-16;Keratin-16;cDNA FLJ56791, highly similar to Keratin, type I cytoskeletal 16;cDNA FLJ53570, highly similar to Keratin, type I cytoskeletal 16;Keratin, type I cytoskeletal 14;Cytokeratin-14;Keratin-14;Keratin, type I cytoskeletal 13;Cytokeratin-13;Keratin-13	AKQDLAR	Unmodified	Keratin, type II cytoskeletal 6A;Cytokeratin-6A;K6a keratin;Cytokeratin-6D;cDNA FLJ53910, highly similar to Keratin, type II cytoskeletal 6A;Keratin, type II cytoskeletal 6B;Cytokeratin-6B;K6b keratin;cDNA FLJ60647, highly similar to Keratin, type II cytoskeletal 6B	AGFAGDDAPR	Unmodified	Beta-actin;Actin, cytoplasmic 1;Actin, cytoplasmic 1, N-terminally processed;cDNA FLJ58286, highly similar to Actin, cytoplasmic 2;cDNA FLJ39583 fis, clone SKMUS2004897, highly similar to ACTIN, ALPHA SKELETAL MUSCLE;Actin, alpha cardiac muscle 1;Alpha-cardiac actin;Actin, alpha skeletal muscle;Alpha-actin-1;Actin, aortic smooth muscle;Alpha-actin-2;Cell growth-inhibiting gene 46 protein;Actin, g…
ALEEANADLEVK	Unmodified	Keratin, type I cytoskeletal 16;Cytokeratin-16;Keratin-16;cDNA FLJ56791, highly similar to Keratin, type I cytoskeletal 16;cDNA FLJ53570, highly similar to Keratin, type I cytoskeletal 16;Keratin, type I cytoskeletal 14;Cytokeratin-14;Keratin-14;Keratin, type I cytoskeletal 13;Cytokeratin-13;Keratin-13	AKQDLAR	Unmodified	Keratin, type II cytoskeletal 6A;Cytokeratin-6A;K6a keratin;Cytokeratin-6D;cDNA FLJ53910, highly similar to Keratin, type II cytoskeletal 6A;Keratin, type II cytoskeletal 6B;Cytokeratin-6B;K6b keratin;cDNA FLJ60647, highly similar to Keratin, type II cytoskeletal 6B	AGFAGDDAPR	Unmodified	Beta-actin;Actin, cytoplasmic 1;Actin, cytoplasmic 1, N-terminally processed;cDNA FLJ58286, highly similar to Actin, cytoplasmic 2;cDNA FLJ39583 fis, clone SKMUS2004897, highly similar to ACTIN, ALPHA SKELETAL MUSCLE;Actin, alpha cardiac muscle 1;Alpha-cardiac actin;Actin, alpha skeletal muscle;Alpha-actin-1;Actin, aortic smooth muscle;Alpha-actin-2;Cell growth-inhibiting gene 46 protein;Actin, g…
ALEEANTELEVK	Unmodified	Keratin, type I cytoskeletal 17;Cytokeratin-17;Keratin-17;39.1;cDNA FLJ56708, highly similar to Keratin, type I cytoskeletal 17	AKQDLAR	Unmodified	Keratin, type II cytoskeletal 6A;Cytokeratin-6A;K6a keratin;Cytokeratin-6D;cDNA FLJ53910, highly similar to Keratin, type II cytoskeletal 6A;Keratin, type II cytoskeletal 6B;Cytokeratin-6B;K6b keratin;cDNA FLJ60647, highly similar to Keratin, type II cytoskeletal 6B	AGFAGDDAPR	Unmodified	Beta-actin;Actin, cytoplasmic 1;Actin, cytoplasmic 1, N-terminally processed;cDNA FLJ58286, highly similar to Actin, cytoplasmic 2;cDNA FLJ39583 fis, clone SKMUS2004897, highly similar to ACTIN, ALPHA SKELETAL MUSCLE;Actin, alpha cardiac muscle 1;Alpha-cardiac actin;Actin, alpha skeletal muscle;Alpha-actin-1;Actin, aortic smooth muscle;Alpha-actin-2;Cell growth-inhibiting gene 46 protein;Actin, g…
ALEEANTELEVK	Unmodified	Keratin, type I cytoskeletal 17;Cytokeratin-17;Keratin-17;39.1;cDNA FLJ56708, highly similar to Keratin, type I cytoskeletal 17	AKQDLAR	Unmodified	Keratin, type II cytoskeletal 6A;Cytokeratin-6A;K6a keratin;Cytokeratin-6D;cDNA FLJ53910, highly similar to Keratin, type II cytoskeletal 6A;Keratin, type II cytoskeletal 6B;Cytokeratin-6B;K6b keratin;cDNA FLJ60647, highly similar to Keratin, type II cytoskeletal 6B	AGFAGDDAPR	Unmodified	Beta-actin;Actin, cytoplasmic 1;Actin, cytoplasmic 1, N-terminally processed;cDNA FLJ58286, highly similar to Actin, cytoplasmic 2;cDNA FLJ39583 fis, clone SKMUS2004897, highly similar to ACTIN, ALPHA SKELETAL MUSCLE;Actin, alpha cardiac muscle 1;Alpha-cardiac actin;Actin, alpha skeletal muscle;Alpha-actin-1;Actin, aortic smooth muscle;Alpha-actin-2;Cell growth-inhibiting gene 46 protein;Actin, g…
ALEEANTELEVK	Unmodified	Keratin, type I cytoskeletal 17;Cytokeratin-17;Keratin-17;39.1;cDNA FLJ56708, highly similar to Keratin, type I cytoskeletal 17	AKQDMAR	Unmodified	Keratin, type II cytoskeletal 5;Cytokeratin-5;Keratin-5;58 kDa cytokeratin;cDNA FLJ59922, highly similar to Keratin, type II cytoskeletal 5;Keratin, type II cytoskeletal 8;Cytokeratin-8;Keratin-8	AGFAGDDAPR	Unmodified	Beta-actin;Actin, cytoplasmic 1;Actin, cytoplasmic 1, N-terminally processed;cDNA FLJ58286, highly similar to Actin, cytoplasmic 2;cDNA FLJ39583 fis, clone SKMUS2004897, highly similar to ACTIN, ALPHA SKELETAL MUSCLE;Actin, alpha cardiac muscle 1;Alpha-cardiac actin;Actin, alpha skeletal muscle;Alpha-actin-1;Actin, aortic smooth muscle;Alpha-actin-2;Cell growth-inhibiting gene 46 protein;Actin, g…
ALEEANTELEVK	Unmodified	Keratin, type I cytoskeletal 17;Cytokeratin-17;Keratin-17;39.1;cDNA FLJ56708, highly similar to Keratin, type I cytoskeletal 17	ALEEANADLEVK	Unmodified	Keratin, type I cytoskeletal 16;Cytokeratin-16;Keratin-16;cDNA FLJ56791, highly similar to Keratin, type I cytoskeletal 16;cDNA FLJ53570, highly similar to Keratin, type I cytoskeletal 16;Keratin, type I cytoskeletal 14;Cytokeratin-14;Keratin-14;Keratin, type I cytoskeletal 13;Cytokeratin-13;Keratin-13	AGFAGDDAPR	Unmodified	Beta-actin;Actin, cytoplasmic 1;Actin, cytoplasmic 1, N-terminally processed;cDNA FLJ58286, highly similar to Actin, cytoplasmic 2;cDNA FLJ39583 fis, clone SKMUS2004897, highly similar to ACTIN, ALPHA SKELETAL MUSCLE;Actin, alpha cardiac muscle 1;Alpha-cardiac actin;Actin, alpha skeletal muscle;Alpha-actin-1;Actin, aortic smooth muscle;Alpha-actin-2;Cell growth-inhibiting gene 46 protein;Actin, g…
ALEEANTELEVK	Unmodified	Keratin, type I cytoskeletal 17;Cytokeratin-17;Keratin-17;39.1;cDNA FLJ56708, highly similar to Keratin, type I cytoskeletal 17	ALEEANADLEVK	Unmodified	Keratin, type I cytoskeletal 16;Cytokeratin-16;Keratin-16;cDNA FLJ56791, highly similar to Keratin, type I cytoskeletal 16;cDNA FLJ53570, highly similar to Keratin, type I cytoskeletal 16;Keratin, type I cytoskeletal 14;Cytokeratin-14;Keratin-14;Keratin, type I cytoskeletal 13;Cytokeratin-13;Keratin-13	AGFAGDDAPR	Unmodified	Beta-actin;Actin, cytoplasmic 1;Actin, cytoplasmic 1, N-terminally processed;cDNA FLJ58286, highly similar to Actin, cytoplasmic 2;cDNA FLJ39583 fis, clone SKMUS2004897, highly similar to ACTIN, ALPHA SKELETAL MUSCLE;Actin, alpha cardiac muscle 1;Alpha-cardiac actin;Actin, alpha skeletal muscle;Alpha-actin-1;Actin, aortic smooth muscle;Alpha-actin-2;Cell growth-inhibiting gene 46 protein;Actin, g…
ALEEANTELEVK	Unmodified	Keratin, type I cytoskeletal 17;Cytokeratin-17;Keratin-17;39.1;cDNA FLJ56708, highly similar to Keratin, type I cytoskeletal 17	ALEEANADLEVK	Unmodified	Keratin, type I cytoskeletal 16;Cytokeratin-16;Keratin-16;cDNA FLJ56791, highly similar to Keratin, type I cytoskeletal 16;cDNA FLJ53570, highly similar to Keratin, type I cytoskeletal 16;Keratin, type I cytoskeletal 14;Cytokeratin-14;Keratin-14;Keratin, type I cytoskeletal 13;Cytokeratin-13;Keratin-13	AIGGGLSSVGGGSSTIK	Unmodified	Keratin, type II cytoskeletal 6A;Cytokeratin-6A;K6a keratin;Cytokeratin-6D;cDNA FLJ53910, highly similar to Keratin, type II cytoskeletal 6A
ALEEANTELEVK	Unmodified	Keratin, type I cytoskeletal 17;Cytokeratin-17;Keratin-17;39.1;cDNA FLJ56708, highly similar to Keratin, type I cytoskeletal 17	ALEEANADLEVK	Unmodified	Keratin, type I cytoskeletal 16;Cytokeratin-16;Keratin-16;cDNA FLJ56791, highly similar to Keratin, type I cytoskeletal 16;cDNA FLJ53570, highly similar to Keratin, type I cytoskeletal 16;Keratin, type I cytoskeletal 14;Cytokeratin-14;Keratin-14;Keratin, type I cytoskeletal 13;Cytokeratin-13;Keratin-13	AIGGGLSSVGGGSSTIK	Unmodified	Keratin, type II cytoskeletal 6A;Cytokeratin-6A;K6a keratin;Cytokeratin-6D;cDNA FLJ53910, highly similar to Keratin, type II cytoskeletal 6A
ALEESNYELEGK	Unmodified	Keratin, type I cytoskeletal 10;Cytokeratin-10;Keratin-10	ALEEANADLEVK	Unmodified	Keratin, type I cytoskeletal 16;Cytokeratin-16;Keratin-16;cDNA FLJ56791, highly similar to Keratin, type I cytoskeletal 16;cDNA FLJ53570, highly similar to Keratin, type I cytoskeletal 16;Keratin, type I cytoskeletal 14;Cytokeratin-14;Keratin-14;Keratin, type I cytoskeletal 13;Cytokeratin-13;Keratin-13	AIGGGLSSVGGGSSTIK	Unmodified	Keratin, type II cytoskeletal 6A;Cytokeratin-6A;K6a keratin;Cytokeratin-6D;cDNA FLJ53910, highly similar to Keratin, type II cytoskeletal 6A
ALEESNYELEGK	Unmodified	Keratin, type I cytoskeletal 10;Cytokeratin-10;Keratin-10	ALEEANADLEVK	Unmodified	Keratin, type I cytoskeletal 16;Cytokeratin-16;Keratin-16;cDNA FLJ56791, highly similar to Keratin, type I cytoskeletal 16;cDNA FLJ53570, highly similar to Keratin, type I cytoskeletal 16;Keratin, type I cytoskeletal 14;Cytokeratin-14;Keratin-14;Keratin, type I cytoskeletal 13;Cytokeratin-13;Keratin-13	AIGGGLSSVGGGSSTIK	Unmodified	Keratin, type II cytoskeletal 6A;Cytokeratin-6A;K6a keratin;Cytokeratin-6D;cDNA FLJ53910, highly similar to Keratin, type II cytoskeletal 6A
ALEESNYELEGK	Unmodified	Keratin, type I cytoskeletal 10;Cytokeratin-10;Keratin-10	ALEEANADLEVK	Unmodified	Keratin, type I cytoskeletal 16;Cytokeratin-16;Keratin-16;cDNA FLJ56791, highly similar to Keratin, type I cytoskeletal 16;cDNA FLJ53570, highly similar to Keratin, type I cytoskeletal 16;Keratin, type I cytoskeletal 14;Cytokeratin-14;Keratin-14;Keratin, type I cytoskeletal 13;Cytokeratin-13;Keratin-13	AIGGGLSSVGGGSSTIK	Unmodified	Keratin, type II cytoskeletal 6A;Cytokeratin-6A;K6a keratin;Cytokeratin-6D;cDNA FLJ53910, highly similar to Keratin, type II cytoskeletal 6A
ALEESNYELEGK	Unmodified	Keratin, type I cytoskeletal 10;Cytokeratin-10;Keratin-10	ALEEANADLEVK	Unmodified	Keratin, type I cytoskeletal 16;Cytokeratin-16;Keratin-16;cDNA FLJ56791, highly similar to Keratin, type I cytoskeletal 16;cDNA FLJ53570, highly similar to Keratin, type I cytoskeletal 16;Keratin, type I cytoskeletal 14;Cytokeratin-14;Keratin-14;Keratin, type I cytoskeletal 13;Cytokeratin-13;Keratin-13	AIGGGLSSVGGGSSTIK	Unmodified	Keratin, type II cytoskeletal 6A;Cytokeratin-6A;K6a keratin;Cytokeratin-6D;cDNA FLJ53910, highly similar to Keratin, type II cytoskeletal 6A
ALEESNYELEGK	Unmodified	Keratin, type I cytoskeletal 10;Cytokeratin-10;Keratin-10	ALEEANADLEVK	Unmodified	Keratin, type I cytoskeletal 16;Cytokeratin-16;Keratin-16;cDNA FLJ56791, highly similar to Keratin, type I cytoskeletal 16;cDNA FLJ53570, highly similar to Keratin, type I cytoskeletal 16;Keratin, type I cytoskeletal 14;Cytokeratin-14;Keratin-14;Keratin, type I cytoskeletal 13;Cytokeratin-13;Keratin-13	AIGGGLSSVGGGSSTIK	Unmodified	Keratin, type II cytoskeletal 6A;Cytokeratin-6A;K6a keratin;Cytokeratin-6D;cDNA FLJ53910, highly similar to Keratin, type II cytoskeletal 6A
ALEESNYELEGK	Unmodified	Keratin, type I cytoskeletal 10;Cytokeratin-10;Keratin-10	ALEEANADLEVK	Unmodified	Keratin, type I cytoskeletal 16;Cytokeratin-16;Keratin-16;cDNA FLJ56791, highly similar to Keratin, type I cytoskeletal 16;cDNA FLJ53570, highly similar to Keratin, type I cytoskeletal 16;Keratin, type I cytoskeletal 14;Cytokeratin-14;Keratin-14;Keratin, type I cytoskeletal 13;Cytokeratin-13;Keratin-13	AIGGGLSSVGGGSSTIK	Unmodified	Keratin, type II cytoskeletal 6A;Cytokeratin-6A;K6a keratin;Cytokeratin-6D;cDNA FLJ53910, highly similar to Keratin, type II cytoskeletal 6A
ALEESNYELEGK	Unmodified	Keratin, type I cytoskeletal 10;Cytokeratin-10;Keratin-10	ALEEANADLEVK	Unmodified	Keratin, type I cytoskeletal 16;Cytokeratin-16;Keratin-16;cDNA FLJ56791, highly similar to Keratin, type I cytoskeletal 16;cDNA FLJ53570, highly similar to Keratin, type I cytoskeletal 16;Keratin, type I cytoskeletal 14;Cytokeratin-14;Keratin-14;Keratin, type I cytoskeletal 13;Cytokeratin-13;Keratin-13	AIGGGLSSVGGGSSTIK	Unmodified	Keratin, type II cytoskeletal 6A;Cytokeratin-6A;K6a keratin;Cytokeratin-6D;cDNA FLJ53910, highly similar to Keratin, type II cytoskeletal 6A
ALEESNYELEGK	Unmodified	Keratin, type I cytoskeletal 10;Cytokeratin-10;Keratin-10	ALEEANADLEVK	Unmodified	Keratin, type I cytoskeletal 16;Cytokeratin-16;Keratin-16;cDNA FLJ56791, highly similar to Keratin, type I cytoskeletal 16;cDNA FLJ53570, highly similar to Keratin, type I cytoskeletal 16;Keratin, type I cytoskeletal 14;Cytokeratin-14;Keratin-14;Keratin, type I cytoskeletal 13;Cytokeratin-13;Keratin-13	AIGGGLSSVGGGSSTIK	Unmodified	Keratin, type II cytoskeletal 6A;Cytokeratin-6A;K6a keratin;Cytokeratin-6D;cDNA FLJ53910, highly similar to Keratin, type II cytoskeletal 6A
ALEESNYELEGK	Unmodified	Keratin, type I cytoskeletal 10;Cytokeratin-10;Keratin-10	ALEEANADLEVK	Unmodified	Keratin, type I cytoskeletal 16;Cytokeratin-16;Keratin-16;cDNA FLJ56791, highly similar to Keratin, type I cytoskeletal 16;cDNA FLJ53570, highly similar to Keratin, type I cytoskeletal 16;Keratin, type I cytoskeletal 14;Cytokeratin-14;Keratin-14;Keratin, type I cytoskeletal 13;Cytokeratin-13;Keratin-13	AKQDLAR	Unmodified	Keratin, type II cytoskeletal 6A;Cytokeratin-6A;K6a keratin;Cytokeratin-6D;cDNA FLJ53910, highly similar to Keratin, type II cytoskeletal 6A;Keratin, type II cytoskeletal 6B;Cytokeratin-6B;K6b keratin;cDNA FLJ60647, highly similar to Keratin, type II cytoskeletal 6B
ALEESNYELEGK	Unmodified	Keratin, type I cytoskeletal 10;Cytokeratin-10;Keratin-10	ALEEANTELEVK	Unmodified	Keratin, type I cytoskeletal 17;Cytokeratin-17;Keratin-17;39.1;cDNA FLJ56708, highly similar to Keratin, type I cytoskeletal 17	AKQDLAR	Unmodified	Keratin, type II cytoskeletal 6A;Cytokeratin-6A;K6a keratin;Cytokeratin-6D;cDNA FLJ53910, highly similar to Keratin, type II cytoskeletal 6A;Keratin, type II cytoskeletal 6B;Cytokeratin-6B;K6b keratin;cDNA FLJ60647, highly similar to Keratin, type II cytoskeletal 6B
ALNEINQFYQK	Unmodified		ALEEANTELEVK	Unmodified	Keratin, type I cytoskeletal 17;Cytokeratin-17;Keratin-17;39.1;cDNA FLJ56708, highly similar to Keratin, type I cytoskeletal 17	AKQDLAR	Unmodified	Keratin, type II cytoskeletal 6A;Cytokeratin-6A;K6a keratin;Cytokeratin-6D;cDNA FLJ53910, highly similar to Keratin, type II cytoskeletal 6A;Keratin, type II cytoskeletal 6B;Cytokeratin-6B;K6b keratin;cDNA FLJ60647, highly similar to Keratin, type II cytoskeletal 6B
ALNEINQFYQK	Unmodified		ALEEANTELEVK	Unmodified	Keratin, type I cytoskeletal 17;Cytokeratin-17;Keratin-17;39.1;cDNA FLJ56708, highly similar to Keratin, type I cytoskeletal 17	AKQDLAR	Unmodified	Keratin, type II cytoskeletal 6A;Cytokeratin-6A;K6a keratin;Cytokeratin-6D;cDNA FLJ53910, highly similar to Keratin, type II cytoskeletal 6A;Keratin, type II cytoskeletal 6B;Cytokeratin-6B;K6b keratin;cDNA FLJ60647, highly similar to Keratin, type II cytoskeletal 6B
ALNEINQFYQK	Unmodified		ALEEANTELEVK	Unmodified	Keratin, type I cytoskeletal 17;Cytokeratin-17;Keratin-17;39.1;cDNA FLJ56708, highly similar to Keratin, type I cytoskeletal 17	AKQDLAR	Unmodified	Keratin, type II cytoskeletal 6A;Cytokeratin-6A;K6a keratin;Cytokeratin-6D;cDNA FLJ53910, highly similar to Keratin, type II cytoskeletal 6A;Keratin, type II cytoskeletal 6B;Cytokeratin-6B;K6b keratin;cDNA FLJ60647, highly similar to Keratin, type II cytoskeletal 6B
ALNEINQFYQK	Unmodified		ALEEANTELEVK	Unmodified	Keratin, type I cytoskeletal 17;Cytokeratin-17;Keratin-17;39.1;cDNA FLJ56708, highly similar to Keratin, type I cytoskeletal 17	AKQDMAR	Unmodified	Keratin, type II cytoskeletal 5;Cytokeratin-5;Keratin-5;58 kDa cytokeratin;cDNA FLJ59922, highly similar to Keratin, type II cytoskeletal 5;Keratin, type II cytoskeletal 8;Cytokeratin-8;Keratin-8
ALNEINQFYQK	Unmodified		ALEEANTELEVK	Unmodified	Keratin, type I cytoskeletal 17;Cytokeratin-17;Keratin-17;39.1;cDNA FLJ56708, highly similar to Keratin, type I cytoskeletal 17	AKQDMAR	Unmodified	Keratin, type II cytoskeletal 5;Cytokeratin-5;Keratin-5;58 kDa cytokeratin;cDNA FLJ59922, highly similar to Keratin, type II cytoskeletal 5;Keratin, type II cytoskeletal 8;Cytokeratin-8;Keratin-8
ALNEINQFYQK	Unmodified		ALEEANTELEVK	Unmodified	Keratin, type I cytoskeletal 17;Cytokeratin-17;Keratin-17;39.1;cDNA FLJ56708, highly similar to Keratin, type I cytoskeletal 17	ALEEANADLEVK	Unmodified	Keratin, type I cytoskeletal 16;Cytokeratin-16;Keratin-16;cDNA FLJ56791, highly similar to Keratin, type I cytoskeletal 16;cDNA FLJ53570, highly similar to Keratin, type I cytoskeletal 16;Keratin, type I cytoskeletal 14;Cytokeratin-14;Keratin-14;Keratin, type I cytoskeletal 13;Cytokeratin-13;Keratin-13
ALYDAELSQMQTHISDTSVVLSMDNNR	Unmodified	Keratin, type II cytoskeletal 6A;Cytokeratin-6A;K6a keratin;Cytokeratin-6D;cDNA FLJ53910, highly similar to Keratin, type II cytoskeletal 6A;Keratin, type II cytoskeletal 6B;Cytokeratin-6B;K6b keratin;cDNA FLJ60647, highly similar to Keratin, type II cytoskeletal 6B	ALEEANTELEVK	Unmodified	Keratin, type I cytoskeletal 17;Cytokeratin-17;Keratin-17;39.1;cDNA FLJ56708, highly similar to Keratin, type I cytoskeletal 17	ALEEANADLEVK	Unmodified	Keratin, type I cytoskeletal 16;Cytokeratin-16;Keratin-16;cDNA FLJ56791, highly similar to Keratin, type I cytoskeletal 16;cDNA FLJ53570, highly similar to Keratin, type I cytoskeletal 16;Keratin, type I cytoskeletal 14;Cytokeratin-14;Keratin-14;Keratin, type I cytoskeletal 13;Cytokeratin-13;Keratin-13
ALYDAELSQMQTHISDTSVVLSMDNNR	Unmodified	Keratin, type II cytoskeletal 6A;Cytokeratin-6A;K6a keratin;Cytokeratin-6D;cDNA FLJ53910, highly similar to Keratin, type II cytoskeletal 6A;Keratin, type II cytoskeletal 6B;Cytokeratin-6B;K6b keratin;cDNA FLJ60647, highly similar to Keratin, type II cytoskeletal 6B	ALEESNYELEGK	Unmodified	Keratin, type I cytoskeletal 10;Cytokeratin-10;Keratin-10	ALEEANADLEVK	Unmodified	Keratin, type I cytoskeletal 16;Cytokeratin-16;Keratin-16;cDNA FLJ56791, highly similar to Keratin, type I cytoskeletal 16;cDNA FLJ53570, highly similar to Keratin, type I cytoskeletal 16;Keratin, type I cytoskeletal 14;Cytokeratin-14;Keratin-14;Keratin, type I cytoskeletal 13;Cytokeratin-13;Keratin-13
ALYDAELSQMQTHISDTSVVLSMDNNR	Unmodified	Keratin, type II cytoskeletal 6A;Cytokeratin-6A;K6a keratin;Cytokeratin-6D;cDNA FLJ53910, highly similar to Keratin, type II cytoskeletal 6A;Keratin, type II cytoskeletal 6B;Cytokeratin-6B;K6b keratin;cDNA FLJ60647, highly similar to Keratin, type II cytoskeletal 6B	ALEESNYELEGK	Unmodified	Keratin, type I cytoskeletal 10;Cytokeratin-10;Keratin-10	ALEEANADLEVK	Unmodified	Keratin, type I cytoskeletal 16;Cytokeratin-16;Keratin-16;cDNA FLJ56791, highly similar to Keratin, type I cytoskeletal 16;cDNA FLJ53570, highly similar to Keratin, type I cytoskeletal 16;Keratin, type I cytoskeletal 14;Cytokeratin-14;Keratin-14;Keratin, type I cytoskeletal 13;Cytokeratin-13;Keratin-13
ALYDAELSQMQTHISDTSVVLSMDNNR	Unmodified	Keratin, type II cytoskeletal 6A;Cytokeratin-6A;K6a keratin;Cytokeratin-6D;cDNA FLJ53910, highly similar to Keratin, type II cytoskeletal 6A;Keratin, type II cytoskeletal 6B;Cytokeratin-6B;K6b keratin;cDNA FLJ60647, highly similar to Keratin, type II cytoskeletal 6B	ALEESNYELEGK	Unmodified	Keratin, type I cytoskeletal 10;Cytokeratin-10;Keratin-10	ALEEANADLEVK	Unmodified	Keratin, type I cytoskeletal 16;Cytokeratin-16;Keratin-16;cDNA FLJ56791, highly similar to Keratin, type I cytoskeletal 16;cDNA FLJ53570, highly similar to Keratin, type I cytoskeletal 16;Keratin, type I cytoskeletal 14;Cytokeratin-14;Keratin-14;Keratin, type I cytoskeletal 13;Cytokeratin-13;Keratin-13
ALYDAELSQMQTHISDTSVVLSMDNNR	Unmodified	Keratin, type II cytoskeletal 6A;Cytokeratin-6A;K6a keratin;Cytokeratin-6D;cDNA FLJ53910, highly similar to Keratin, type II cytoskeletal 6A;Keratin, type II cytoskeletal 6B;Cytokeratin-6B;K6b keratin;cDNA FLJ60647, highly similar to Keratin, type II cytoskeletal 6B	ALEESNYELEGK	Unmodified	Keratin, type I cytoskeletal 10;Cytokeratin-10;Keratin-10	ALEEANADLEVK	Unmodified	Keratin, type I cytoskeletal 16;Cytokeratin-16;Keratin-16;cDNA FLJ56791, highly similar to Keratin, type I cytoskeletal 16;cDNA FLJ53570, highly similar to Keratin, type I cytoskeletal 16;Keratin, type I cytoskeletal 14;Cytokeratin-14;Keratin-14;Keratin, type I cytoskeletal 13;Cytokeratin-13;Keratin-13
ALYDAELSQMQTHISDTSVVLSMDNNR	Unmodified	Keratin, type II cytoskeletal 6A;Cytokeratin-6A;K6a keratin;Cytokeratin-6D;cDNA FLJ53910, highly similar to Keratin, type II cytoskeletal 6A;Keratin, type II cytoskeletal 6B;Cytokeratin-6B;K6b keratin;cDNA FLJ60647, highly similar to Keratin, type II cytoskeletal 6B	ALEESNYELEGK	Unmodified	Keratin, type I cytoskeletal 10;Cytokeratin-10;Keratin-10	ALEEANADLEVK	Unmodified	Keratin, type I cytoskeletal 16;Cytokeratin-16;Keratin-16;cDNA FLJ56791, highly similar to Keratin, type I cytoskeletal 16;cDNA FLJ53570, highly similar to Keratin, type I cytoskeletal 16;Keratin, type I cytoskeletal 14;Cytokeratin-14;Keratin-14;Keratin, type I cytoskeletal 13;Cytokeratin-13;Keratin-13
ALYDAELSQMQTHISDTSVVLSMDNNR	Unmodified	Keratin, type II cytoskeletal 6A;Cytokeratin-6A;K6a keratin;Cytokeratin-6D;cDNA FLJ53910, highly similar to Keratin, type II cytoskeletal 6A;Keratin, type II cytoskeletal 6B;Cytokeratin-6B;K6b keratin;cDNA FLJ60647, highly similar to Keratin, type II cytoskeletal 6B	ALEESNYELEGK	Unmodified	Keratin, type I cytoskeletal 10;Cytokeratin-10;Keratin-10	ALEEANADLEVK	Unmodified	Keratin, type I cytoskeletal 16;Cytokeratin-16;Keratin-16;cDNA FLJ56791, highly similar to Keratin, type I cytoskeletal 16;cDNA FLJ53570, highly similar to Keratin, type I cytoskeletal 16;Keratin, type I cytoskeletal 14;Cytokeratin-14;Keratin-14;Keratin, type I cytoskeletal 13;Cytokeratin-13;Keratin-13
APSTYGGGLSVSSR	Unmodified	Keratin, type I cytoskeletal 16;Cytokeratin-16;Keratin-16	ALNEINQFYQK	Unmodified		ALEEANADLEVK	Unmodified	Keratin, type I cytoskeletal 16;Cytokeratin-16;Keratin-16;cDNA FLJ56791, highly similar to Keratin, type I cytoskeletal 16;cDNA FLJ53570, highly similar to Keratin, type I cytoskeletal 16;Keratin, type I cytoskeletal 14;Cytokeratin-14;Keratin-14;Keratin, type I cytoskeletal 13;Cytokeratin-13;Keratin-13
APSTYGGGLSVSSR	Unmodified	Keratin, type I cytoskeletal 16;Cytokeratin-16;Keratin-16	ALNEINQFYQK	Unmodified		ALEEANADLEVK	Unmodified	Keratin, type I cytoskeletal 16;Cytokeratin-16;Keratin-16;cDNA FLJ56791, highly similar to Keratin, type I cytoskeletal 16;cDNA FLJ53570, highly similar to Keratin, type I cytoskeletal 16;Keratin, type I cytoskeletal 14;Cytokeratin-14;Keratin-14;Keratin, type I cytoskeletal 13;Cytokeratin-13;Keratin-13
APSTYGGGLSVSSR	Unmodified	Keratin, type I cytoskeletal 16;Cytokeratin-16;Keratin-16	ALNEINQFYQK	Unmodified		ALEEANADLEVK	Unmodified	Keratin, type I cytoskeletal 16;Cytokeratin-16;Keratin-16;cDNA FLJ56791, highly similar to Keratin, type I cytoskeletal 16;cDNA FLJ53570, highly similar to Keratin, type I cytoskeletal 16;Keratin, type I cytoskeletal 14;Cytokeratin-14;Keratin-14;Keratin, type I cytoskeletal 13;Cytokeratin-13;Keratin-13
APSTYGGGLSVSSR	Unmodified	Keratin, type I cytoskeletal 16;Cytokeratin-16;Keratin-16	ALNEINQFYQK	Unmodified		ALEEANADLEVK	Unmodified	Keratin, type I cytoskeletal 16;Cytokeratin-16;Keratin-16;cDNA FLJ56791, highly similar to Keratin, type I cytoskeletal 16;cDNA FLJ53570, highly similar to Keratin, type I cytoskeletal 16;Keratin, type I cytoskeletal 14;Cytokeratin-14;Keratin-14;Keratin, type I cytoskeletal 13;Cytokeratin-13;Keratin-13
APSTYGGGLSVSSSR	Unmodified	Keratin, type I cytoskeletal 14;Cytokeratin-14;Keratin-14	ALNEINQFYQK	Unmodified		ALEEANTELEVK	Unmodified	Keratin, type I cytoskeletal 17;Cytokeratin-17;Keratin-17;39.1;cDNA FLJ56708, highly similar to Keratin, type I cytoskeletal 17
AQYEEIAQR	Unmodified	Keratin, type II cytoskeletal 4;Cytokeratin-4;cDNA FLJ55805, highly similar to Keratin, type II cytoskeletal 4;Keratin, type II cytoskeletal 2 epidermal;Cytokeratin-2e;Keratin, type II cytoskeletal 6A;Cytokeratin-6A;K6a keratin;Cytokeratin-6D;cDNA FLJ53910, highly similar to Keratin, type II cytoskeletal 6A;Keratin, type II cytoskeletal 6B;Cytokeratin-6B;K6b keratin;cDNA FLJ60647, highly similar …	AQYEDIANR	Unmodified	Keratin, type II cytoskeletal 8;Cytokeratin-8;Keratin-8	APSTYGGGLSVSSR	Unmodified	Keratin, type I cytoskeletal 16;Cytokeratin-16;Keratin-16
AQYEEIAQR	Unmodified	Keratin, type II cytoskeletal 4;Cytokeratin-4;cDNA FLJ55805, highly similar to Keratin, type II cytoskeletal 4;Keratin, type II cytoskeletal 2 epidermal;Cytokeratin-2e;Keratin, type II cytoskeletal 6A;Cytokeratin-6A;K6a keratin;Cytokeratin-6D;cDNA FLJ53910, highly similar to Keratin, type II cytoskeletal 6A;Keratin, type II cytoskeletal 6B;Cytokeratin-6B;K6b keratin;cDNA FLJ60647, highly similar …	AQYEDIAR	Unmodified	Keratin, type II cytoskeletal 4;Cytokeratin-4;Cytoskeletal 57 kDa keratin	APSTYGGGLSVSSSR	Unmodified	Keratin, type I cytoskeletal 14;Cytokeratin-14;Keratin-14
AQYEEIAQR	Unmodified	Keratin, type II cytoskeletal 4;Cytokeratin-4;cDNA FLJ55805, highly similar to Keratin, type II cytoskeletal 4;Keratin, type II cytoskeletal 2 epidermal;Cytokeratin-2e;Keratin, type II cytoskeletal 6A;Cytokeratin-6A;K6a keratin;Cytokeratin-6D;cDNA FLJ53910, highly similar to Keratin, type II cytoskeletal 6A;Keratin, type II cytoskeletal 6B;Cytokeratin-6B;K6b keratin;cDNA FLJ60647, highly similar …	AQYEDIAR	Unmodified	Keratin, type II cytoskeletal 4;Cytokeratin-4;Cytoskeletal 57 kDa keratin	APSTYGGGLSVSSSR	Unmodified	Keratin, type I cytoskeletal 14;Cytokeratin-14;Keratin-14
AQYEEIAQR	Unmodified	Keratin, type II cytoskeletal 4;Cytokeratin-4;cDNA FLJ55805, highly similar to Keratin, type II cytoskeletal 4;Keratin, type II cytoskeletal 2 epidermal;Cytokeratin-2e;Keratin, type II cytoskeletal 6A;Cytokeratin-6A;K6a keratin;Cytokeratin-6D;cDNA FLJ53910, highly similar to Keratin, type II cytoskeletal 6A;Keratin, type II cytoskeletal 6B;Cytokeratin-6B;K6b keratin;cDNA FLJ60647, highly similar …	AQYEEIANR	Unmodified	Keratin, type II cytoskeletal 5;Cytokeratin-5;Keratin-5;58 kDa cytokeratin;cDNA FLJ59922, highly similar to Keratin, type II cytoskeletal 5	APSTYGGGLSVSSSR	Unmodified	Keratin, type I cytoskeletal 14;Cytokeratin-14;Keratin-14
AQYEEIAQR	Unmodified	Keratin, type II cytoskeletal 4;Cytokeratin-4;cDNA FLJ55805, highly similar to Keratin, type II cytoskeletal 4;Keratin, type II cytoskeletal 2 epidermal;Cytokeratin-2e;Keratin, type II cytoskeletal 6A;Cytokeratin-6A;K6a keratin;Cytokeratin-6D;cDNA FLJ53910, highly similar to Keratin, type II cytoskeletal 6A;Keratin, type II cytoskeletal 6B;Cytokeratin-6B;K6b keratin;cDNA FLJ60647, highly similar …	AQYEEIANR	Unmodified	Keratin, type II cytoskeletal 5;Cytokeratin-5;Keratin-5;58 kDa cytokeratin;cDNA FLJ59922, highly similar to Keratin, type II cytoskeletal 5	APSTYGGGLSVSSSR	Unmodified	Keratin, type I cytoskeletal 14;Cytokeratin-14;Keratin-14
AQYEEIAQR	Unmodified	Keratin, type II cytoskeletal 4;Cytokeratin-4;cDNA FLJ55805, highly similar to Keratin, type II cytoskeletal 4;Keratin, type II cytoskeletal 2 epidermal;Cytokeratin-2e;Keratin, type II cytoskeletal 6A;Cytokeratin-6A;K6a keratin;Cytokeratin-6D;cDNA FLJ53910, highly similar to Keratin, type II cytoskeletal 6A;Keratin, type II cytoskeletal 6B;Cytokeratin-6B;K6b keratin;cDNA FLJ60647, highly similar …	AQYEEIANR	Unmodified	Keratin, type II cytoskeletal 5;Cytokeratin-5;Keratin-5;58 kDa cytokeratin;cDNA FLJ59922, highly similar to Keratin, type II cytoskeletal 5	APSTYGGGLSVSSSR	Unmodified	Keratin, type I cytoskeletal 14;Cytokeratin-14;Keratin-14
ASLEAAIADAEQR	Unmodified	Keratin, type II cytoskeletal 8;Cytokeratin-8;Keratin-8	AQYEEIANR	Unmodified	Keratin, type II cytoskeletal 5;Cytokeratin-5;Keratin-5;58 kDa cytokeratin;cDNA FLJ59922, highly similar to Keratin, type II cytoskeletal 5	APSTYGGGLSVSSSR	Unmodified	Keratin, type I cytoskeletal 14;Cytokeratin-14;Keratin-14
ASLEAAIADAEQR	Unmodified	Keratin, type II cytoskeletal 8;Cytokeratin-8;Keratin-8	AQYEEIANR	Unmodified	Keratin, type II cytoskeletal 5;Cytokeratin-5;Keratin-5;58 kDa cytokeratin;cDNA FLJ59922, highly similar to Keratin, type II cytoskeletal 5	APSTYGGGLSVSSSR	Unmodified	Keratin, type I cytoskeletal 14;Cytokeratin-14;Keratin-14
ASLEAAIADAEQR	Unmodified	Keratin, type II cytoskeletal 8;Cytokeratin-8;Keratin-8	AQYEEIANR	Unmodified	Keratin, type II cytoskeletal 5;Cytokeratin-5;Keratin-5;58 kDa cytokeratin;cDNA FLJ59922, highly similar to Keratin, type II cytoskeletal 5	APSTYGGGLSVSSSR	Unmodified	Keratin, type I cytoskeletal 14;Cytokeratin-14;Keratin-14
ASLEAAIADAEQR	Unmodified	Keratin, type II cytoskeletal 8;Cytokeratin-8;Keratin-8	AQYEEIANR	Unmodified	Keratin, type II cytoskeletal 5;Cytokeratin-5;Keratin-5;58 kDa cytokeratin;cDNA FLJ59922, highly similar to Keratin, type II cytoskeletal 5	APSTYGGGLSVSSSR	Unmodified	Keratin, type I cytoskeletal 14;Cytokeratin-14;Keratin-14
ASLEAAIADAEQR	Unmodified	Keratin, type II cytoskeletal 8;Cytokeratin-8;Keratin-8	AQYEEIANR	Unmodified	Keratin, type II cytoskeletal 5;Cytokeratin-5;Keratin-5;58 kDa cytokeratin;cDNA FLJ59922, highly similar to Keratin, type II cytoskeletal 5	APSTYGGGLSVSSSR	Unmodified	Keratin, type I cytoskeletal 14;Cytokeratin-14;Keratin-14
ASLEAAIADAEQR	Unmodified	Keratin, type II cytoskeletal 8;Cytokeratin-8;Keratin-8	AQYEEIANR	Unmodified	Keratin, type II cytoskeletal 5;Cytokeratin-5;Keratin-5;58 kDa cytokeratin;cDNA FLJ59922, highly similar to Keratin, type II cytoskeletal 5	APSTYGGGLSVSSSR	Unmodified	Keratin, type I cytoskeletal 14;Cytokeratin-14;Keratin-14
ASLEAAIADAEQR	Unmodified	Keratin, type II cytoskeletal 8;Cytokeratin-8;Keratin-8	AQYEEIAQR	Unmodified	Keratin, type II cytoskeletal 6A;Cytokeratin-6A;K6a keratin;Cytokeratin-6D;cDNA FLJ53910, highly similar to Keratin, type II cytoskeletal 6A;Keratin, type II cytoskeletal 6B;Cytokeratin-6B;K6b keratin;cDNA FLJ60647, highly similar to Keratin, type II cytoskeletal 6B;Keratin, type II cytoskeletal 2 epidermal;Cytokeratin-2e;Keratin, type II cytoskeletal 4;Cytokeratin-4;cDNA FLJ55805, highly similar…	APSTYGGGLSVSSSR	Unmodified	Keratin, type I cytoskeletal 14;Cytokeratin-14;Keratin-14
ASLEAAIADAEQR	Unmodified	Keratin, type II cytoskeletal 8;Cytokeratin-8;Keratin-8	AQYEEIAQR	Unmodified	Keratin, type II cytoskeletal 6A;Cytokeratin-6A;K6a keratin;Cytokeratin-6D;cDNA FLJ53910, highly similar to Keratin, type II cytoskeletal 6A;Keratin, type II cytoskeletal 6B;Cytokeratin-6B;K6b keratin;cDNA FLJ60647, highly similar to Keratin, type II cytoskeletal 6B;Keratin, type II cytoskeletal 2 epidermal;Cytokeratin-2e;Keratin, type II cytoskeletal 4;Cytokeratin-4;cDNA FLJ55805, highly similar…	APVLSDSSCK	Unmodified
ASLEGNLAETENR	Unmodified	Keratin, type I cytoskeletal 17;Cytokeratin-17;Keratin-17;39.1;Radiated keratinocyte mRNA 266 (keratin-related protein);Putative uncharacterized protein KRT17P1	AQYEEIAQR	Unmodified	Keratin, type II cytoskeletal 6A;Cytokeratin-6A;K6a keratin;Cytokeratin-6D;cDNA FLJ53910, highly similar to Keratin, type II cytoskeletal 6A;Keratin, type II cytoskeletal 6B;Cytokeratin-6B;K6b keratin;cDNA FLJ60647, highly similar to Keratin, type II cytoskeletal 6B;Keratin, type II cytoskeletal 2 epidermal;Cytokeratin-2e;Keratin, type II cytoskeletal 4;Cytokeratin-4;cDNA FLJ55805, highly similar…	APVLSDSSCK	Unmodified
ASLENSLEETK	Unmodified	Keratin, type I cytoskeletal 16;Cytokeratin-16;Keratin-16;Keratin 16;Putative uncharacterized protein;Keratin, type I cytoskeletal 14;Cytokeratin-14;Keratin-14;Epidermal type I keratin	AQYEEIAQR	Unmodified	Keratin, type II cytoskeletal 6A;Cytokeratin-6A;K6a keratin;Cytokeratin-6D;cDNA FLJ53910, highly similar to Keratin, type II cytoskeletal 6A;Keratin, type II cytoskeletal 6B;Cytokeratin-6B;K6b keratin;cDNA FLJ60647, highly similar to Keratin, type II cytoskeletal 6B;Keratin, type II cytoskeletal 2 epidermal;Cytokeratin-2e;Keratin, type II cytoskeletal 4;Cytokeratin-4;cDNA FLJ55805, highly similar…	APVLSDSSCK	Unmodified
ASLENSLEETK	Unmodified	Keratin, type I cytoskeletal 16;Cytokeratin-16;Keratin-16;Keratin 16;Putative uncharacterized protein;Keratin, type I cytoskeletal 14;Cytokeratin-14;Keratin-14;Epidermal type I keratin	AQYEEIAQR	Unmodified	Keratin, type II cytoskeletal 6A;Cytokeratin-6A;K6a keratin;Cytokeratin-6D;cDNA FLJ53910, highly similar to Keratin, type II cytoskeletal 6A;Keratin, type II cytoskeletal 6B;Cytokeratin-6B;K6b keratin;cDNA FLJ60647, highly similar to Keratin, type II cytoskeletal 6B;Keratin, type II cytoskeletal 2 epidermal;Cytokeratin-2e;Keratin, type II cytoskeletal 4;Cytokeratin-4;cDNA FLJ55805, highly similar…	APVLSDSSCK	Unmodified
ASLENSLEETK	Unmodified	Keratin, type I cytoskeletal 16;Cytokeratin-16;Keratin-16;Keratin 16;Putative uncharacterized protein;Keratin, type I cytoskeletal 14;Cytokeratin-14;Keratin-14;Epidermal type I keratin	AQYEEIAQR	Unmodified	Keratin, type II cytoskeletal 6A;Cytokeratin-6A;K6a keratin;Cytokeratin-6D;cDNA FLJ53910, highly similar to Keratin, type II cytoskeletal 6A;Keratin, type II cytoskeletal 6B;Cytokeratin-6B;K6b keratin;cDNA FLJ60647, highly similar to Keratin, type II cytoskeletal 6B;Keratin, type II cytoskeletal 2 epidermal;Cytokeratin-2e;Keratin, type II cytoskeletal 4;Cytokeratin-4;cDNA FLJ55805, highly similar…	APVLSDSSCK	Unmodified
ASLENSLEETK	Unmodified	Keratin, type I cytoskeletal 16;Cytokeratin-16;Keratin-16;Keratin 16;Putative uncharacterized protein;Keratin, type I cytoskeletal 14;Cytokeratin-14;Keratin-14;Epidermal type I keratin	AQYEEIAQR	Unmodified	Keratin, type II cytoskeletal 6A;Cytokeratin-6A;K6a keratin;Cytokeratin-6D;cDNA FLJ53910, highly similar to Keratin, type II cytoskeletal 6A;Keratin, type II cytoskeletal 6B;Cytokeratin-6B;K6b keratin;cDNA FLJ60647, highly similar to Keratin, type II cytoskeletal 6B;Keratin, type II cytoskeletal 2 epidermal;Cytokeratin-2e;Keratin, type II cytoskeletal 4;Cytokeratin-4;cDNA FLJ55805, highly similar…	APVLSDSSCK	Unmodified
ASLENSLEETK	Unmodified	Keratin, type I cytoskeletal 16;Cytokeratin-16;Keratin-16;Keratin 16;Putative uncharacterized protein;Keratin, type I cytoskeletal 14;Cytokeratin-14;Keratin-14;Epidermal type I keratin	AQYEEIAQR	Unmodified	Keratin, type II cytoskeletal 6A;Cytokeratin-6A;K6a keratin;Cytokeratin-6D;cDNA FLJ53910, highly similar to Keratin, type II cytoskeletal 6A;Keratin, type II cytoskeletal 6B;Cytokeratin-6B;K6b keratin;cDNA FLJ60647, highly similar to Keratin, type II cytoskeletal 6B;Keratin, type II cytoskeletal 2 epidermal;Cytokeratin-2e;Keratin, type II cytoskeletal 4;Cytokeratin-4;cDNA FLJ55805, highly similar…	APVLSDSSCK	Unmodified
ASLENSLEETK	Unmodified	Keratin, type I cytoskeletal 16;Cytokeratin-16;Keratin-16;Keratin 16;Putative uncharacterized protein;Keratin, type I cytoskeletal 14;Cytokeratin-14;Keratin-14;Epidermal type I keratin	ASLEAAIADAEQR	Unmodified	Keratin, type II cytoskeletal 8;Cytokeratin-8;Keratin-8	APVLSDSSCK	Unmodified
ASLENSLEETK	Unmodified	Keratin, type I cytoskeletal 16;Cytokeratin-16;Keratin-16;Keratin 16;Putative uncharacterized protein;Keratin, type I cytoskeletal 14;Cytokeratin-14;Keratin-14;Epidermal type I keratin	ASLEAAIADAEQR	Unmodified	Keratin, type II cytoskeletal 8;Cytokeratin-8;Keratin-8	APVLSDSSCK	Unmodified
ASLENSLEETK	Unmodified	Keratin, type I cytoskeletal 16;Cytokeratin-16;Keratin-16;Keratin 16;Putative uncharacterized protein;Keratin, type I cytoskeletal 14;Cytokeratin-14;Keratin-14;Epidermal type I keratin	ASLEAAIADAEQR	Unmodified	Keratin, type II cytoskeletal 8;Cytokeratin-8;Keratin-8	APVLSDSSCK	Unmodified
ASLENSLEETKGR	Unmodified	Keratin, type I cytoskeletal 16;Cytokeratin-16;Keratin-16;Keratin 16;Putative uncharacterized protein;Keratin, type I cytoskeletal 14;Cytokeratin-14;Keratin-14;Epidermal type I keratin	ASLEAAIADAEQR	Unmodified	Keratin, type II cytoskeletal 8;Cytokeratin-8;Keratin-8	AQYEDIANR	Unmodified	Keratin, type II cytoskeletal 8;Cytokeratin-8;Keratin-8
ASLENSLEETKGR	Unmodified	Keratin, type I cytoskeletal 16;Cytokeratin-16;Keratin-16;Keratin 16;Putative uncharacterized protein;Keratin, type I cytoskeletal 14;Cytokeratin-14;Keratin-14;Epidermal type I keratin	ASLEAAIADAEQR	Unmodified	Keratin, type II cytoskeletal 8;Cytokeratin-8;Keratin-8	AQYEDIANR	Unmodified	Keratin, type II cytoskeletal 8;Cytokeratin-8;Keratin-8
ASLENSLEETKGR	Unmodified	Keratin, type I cytoskeletal 16;Cytokeratin-16;Keratin-16;Keratin 16;Putative uncharacterized protein;Keratin, type I cytoskeletal 14;Cytokeratin-14;Keratin-14;Epidermal type I keratin	ASLEAAIADAEQR	Unmodified	Keratin, type II cytoskeletal 8;Cytokeratin-8;Keratin-8	AQYEDIANR	Unmodified	Keratin, type II cytoskeletal 8;Cytokeratin-8;Keratin-8
ASLENSLEETKGR	Unmodified	Keratin, type I cytoskeletal 16;Cytokeratin-16;Keratin-16;Keratin 16;Putative uncharacterized protein;Keratin, type I cytoskeletal 14;Cytokeratin-14;Keratin-14;Epidermal type I keratin	ASLEAAIADAEQR	Unmodified	Keratin, type II cytoskeletal 8;Cytokeratin-8;Keratin-8	AQYEDIANR	Unmodified	Keratin, type II cytoskeletal 8;Cytokeratin-8;Keratin-8
ASLENSLEETKGR	Unmodified	Keratin, type I cytoskeletal 16;Cytokeratin-16;Keratin-16;Keratin 16;Putative uncharacterized protein;Keratin, type I cytoskeletal 14;Cytokeratin-14;Keratin-14;Epidermal type I keratin	ASLEGNLAETENR	Unmodified	Keratin, type I cytoskeletal 17;Cytokeratin-17;Keratin-17;39.1;Radiated keratinocyte mRNA 266 (keratin-related protein);Putative uncharacterized protein KRT17P1	AQYEDIANR	Unmodified	Keratin, type II cytoskeletal 8;Cytokeratin-8;Keratin-8
ASLENSLEETKGR	Unmodified	Keratin, type I cytoskeletal 16;Cytokeratin-16;Keratin-16;Keratin 16;Putative uncharacterized protein;Keratin, type I cytoskeletal 14;Cytokeratin-14;Keratin-14;Epidermal type I keratin	ASLEGNLAETENR	Unmodified	Keratin, type I cytoskeletal 17;Cytokeratin-17;Keratin-17;39.1;Radiated keratinocyte mRNA 266 (keratin-related protein);Putative uncharacterized protein KRT17P1	AQYEDIAR	Unmodified	Keratin, type II cytoskeletal 4;Cytokeratin-4;Cytoskeletal 57 kDa keratin
ASLENSLEETKGR	Unmodified	Keratin, type I cytoskeletal 16;Cytokeratin-16;Keratin-16;Keratin 16;Putative uncharacterized protein;Keratin, type I cytoskeletal 14;Cytokeratin-14;Keratin-14;Epidermal type I keratin	ASLEGNLAETENR	Unmodified	Keratin, type I cytoskeletal 17;Cytokeratin-17;Keratin-17;39.1;Radiated keratinocyte mRNA 266 (keratin-related protein);Putative uncharacterized protein KRT17P1	AQYEDIAR	Unmodified	Keratin, type II cytoskeletal 4;Cytokeratin-4;Cytoskeletal 57 kDa keratin
ASLENSLEETKGR	Unmodified	Keratin, type I cytoskeletal 16;Cytokeratin-16;Keratin-16;Keratin 16;Putative uncharacterized protein;Keratin, type I cytoskeletal 14;Cytokeratin-14;Keratin-14;Epidermal type I keratin	ASLEGNLAETENR	Unmodified	Keratin, type I cytoskeletal 17;Cytokeratin-17;Keratin-17;39.1;Radiated keratinocyte mRNA 266 (keratin-related protein);Putative uncharacterized protein KRT17P1	AQYEEIANR	Unmodified	Keratin, type II cytoskeletal 5;Cytokeratin-5;Keratin-5;58 kDa cytokeratin;cDNA FLJ59922, highly similar to Keratin, type II cytoskeletal 5
ASLENSLEETKGR	Unmodified	Keratin, type I cytoskeletal 16;Cytokeratin-16;Keratin-16;Keratin 16;Putative uncharacterized protein;Keratin, type I cytoskeletal 14;Cytokeratin-14;Keratin-14;Epidermal type I keratin	ASLEGNLAETENR	Unmodified	Keratin, type I cytoskeletal 17;Cytokeratin-17;Keratin-17;39.1;Radiated keratinocyte mRNA 266 (keratin-related protein);Putative uncharacterized protein KRT17P1	AQYEEIANR	Unmodified	Keratin, type II cytoskeletal 5;Cytokeratin-5;Keratin-5;58 kDa cytokeratin;cDNA FLJ59922, highly similar to Keratin, type II cytoskeletal 5
ASLENSLEETKGR	Unmodified	Keratin, type I cytoskeletal 16;Cytokeratin-16;Keratin-16;Keratin 16;Putative uncharacterized protein;Keratin, type I cytoskeletal 14;Cytokeratin-14;Keratin-14;Epidermal type I keratin	ASLEGNLAETENR	Unmodified	Keratin, type I cytoskeletal 17;Cytokeratin-17;Keratin-17;39.1;Radiated keratinocyte mRNA 266 (keratin-related protein);Putative uncharacterized protein KRT17P1	AQYEEIANR	Unmodified	Keratin, type II cytoskeletal 5;Cytokeratin-5;Keratin-5;58 kDa cytokeratin;cDNA FLJ59922, highly similar to Keratin, type II cytoskeletal 5
ASLENSLEETKGR	Unmodified	Keratin, type I cytoskeletal 16;Cytokeratin-16;Keratin-16;Keratin 16;Putative uncharacterized protein;Keratin, type I cytoskeletal 14;Cytokeratin-14;Keratin-14;Epidermal type I keratin	ASLENSLEETK	Unmodified	Keratin, type I cytoskeletal 16;Cytokeratin-16;Keratin-16;Keratin 16;Putative uncharacterized protein;Keratin, type I cytoskeletal 14;Cytokeratin-14;Keratin-14;Epidermal type I keratin	AQYEEIANR	Unmodified	Keratin, type II cytoskeletal 5;Cytokeratin-5;Keratin-5;58 kDa cytokeratin;cDNA FLJ59922, highly similar to Keratin, type II cytoskeletal 5
ASLENSLEETKGR	Unmodified	Keratin, type I cytoskeletal 16;Cytokeratin-16;Keratin-16;Keratin 16;Putative uncharacterized protein;Keratin, type I cytoskeletal 14;Cytokeratin-14;Keratin-14;Epidermal type I keratin	ASLENSLEETK	Unmodified	Keratin, type I cytoskeletal 16;Cytokeratin-16;Keratin-16;Keratin 16;Putative uncharacterized protein;Keratin, type I cytoskeletal 14;Cytokeratin-14;Keratin-14;Epidermal type I keratin	AQYEEIANR	Unmodified	Keratin, type II cytoskeletal 5;Cytokeratin-5;Keratin-5;58 kDa cytokeratin;cDNA FLJ59922, highly similar to Keratin, type II cytoskeletal 5
ASLENSLEETKGR	Unmodified	Keratin, type I cytoskeletal 16;Cytokeratin-16;Keratin-16;Keratin 16;Putative uncharacterized protein;Keratin, type I cytoskeletal 14;Cytokeratin-14;Keratin-14;Epidermal type I keratin	ASLENSLEETK	Unmodified	Keratin, type I cytoskeletal 16;Cytokeratin-16;Keratin-16;Keratin 16;Putative uncharacterized protein;Keratin, type I cytoskeletal 14;Cytokeratin-14;Keratin-14;Epidermal type I keratin	AQYEEIANR	Unmodified	Keratin, type II cytoskeletal 5;Cytokeratin-5;Keratin-5;58 kDa cytokeratin;cDNA FLJ59922, highly similar to Keratin, type II cytoskeletal 5
ASLENSLEETKGR	Unmodified	Keratin, type I cytoskeletal 16;Cytokeratin-16;Keratin-16;Keratin 16;Putative uncharacterized protein;Keratin, type I cytoskeletal 14;Cytokeratin-14;Keratin-14;Epidermal type I keratin	ASLENSLEETK	Unmodified	Keratin, type I cytoskeletal 16;Cytokeratin-16;Keratin-16;Keratin 16;Putative uncharacterized protein;Keratin, type I cytoskeletal 14;Cytokeratin-14;Keratin-14;Epidermal type I keratin	AQYEEIANR	Unmodified	Keratin, type II cytoskeletal 5;Cytokeratin-5;Keratin-5;58 kDa cytokeratin;cDNA FLJ59922, highly similar to Keratin, type II cytoskeletal 5
ASTSTTIR	Acetyl (Protein N-term)	Keratin, type II cytoskeletal 6A;Cytokeratin-6A;K6a keratin;Cytokeratin-6D;cDNA FLJ53910, highly similar to Keratin, type II cytoskeletal 6A;Keratin, type II cytoskeletal 6B;Cytokeratin-6B;K6b keratin;cDNA FLJ60647, highly similar to Keratin, type II cytoskeletal 6B	ASLENSLEETK	Unmodified	Keratin, type I cytoskeletal 16;Cytokeratin-16;Keratin-16;Keratin 16;Putative uncharacterized protein;Keratin, type I cytoskeletal 14;Cytokeratin-14;Keratin-14;Epidermal type I keratin	AQYEEIANR	Unmodified	Keratin, type II cytoskeletal 5;Cytokeratin-5;Keratin-5;58 kDa cytokeratin;cDNA FLJ59922, highly similar to Keratin, type II cytoskeletal 5
ASTSTTIR	Acetyl (Protein N-term)	Keratin, type II cytoskeletal 6A;Cytokeratin-6A;K6a keratin;Cytokeratin-6D;cDNA FLJ53910, highly similar to Keratin, type II cytoskeletal 6A;Keratin, type II cytoskeletal 6B;Cytokeratin-6B;K6b keratin;cDNA FLJ60647, highly similar to Keratin, type II cytoskeletal 6B	ASLENSLEETK	Unmodified	Keratin, type I cytoskeletal 16;Cytokeratin-16;Keratin-16;Keratin 16;Putative uncharacterized protein;Keratin, type I cytoskeletal 14;Cytokeratin-14;Keratin-14;Epidermal type I keratin	AQYEEIANR	Unmodified	Keratin, type II cytoskeletal 5;Cytokeratin-5;Keratin-5;58 kDa cytokeratin;cDNA FLJ59922, highly similar to Keratin, type II cytoskeletal 5
ASTSTTIR	Acetyl (Protein N-term)	Keratin, type II cytoskeletal 6A;Cytokeratin-6A;K6a keratin;Cytokeratin-6D;cDNA FLJ53910, highly similar to Keratin, type II cytoskeletal 6A;Keratin, type II cytoskeletal 6B;Cytokeratin-6B;K6b keratin;cDNA FLJ60647, highly similar to Keratin, type II cytoskeletal 6B	ASLENSLEETK	Unmodified	Keratin, type I cytoskeletal 16;Cytokeratin-16;Keratin-16;Keratin 16;Putative uncharacterized protein;Keratin, type I cytoskeletal 14;Cytokeratin-14;Keratin-14;Epidermal type I keratin	AQYEEIANR	Unmodified	Keratin, type II cytoskeletal 5;Cytokeratin-5;Keratin-5;58 kDa cytokeratin;cDNA FLJ59922, highly similar to Keratin, type II cytoskeletal 5
ASTSTTIR	Acetyl (Protein N-term)	Keratin, type II cytoskeletal 6A;Cytokeratin-6A;K6a keratin;Cytokeratin-6D;cDNA FLJ53910, highly similar to Keratin, type II cytoskeletal 6A;Keratin, type II cytoskeletal 6B;Cytokeratin-6B;K6b keratin;cDNA FLJ60647, highly similar to Keratin, type II cytoskeletal 6B	ASLENSLEETK	Unmodified	Keratin, type I cytoskeletal 16;Cytokeratin-16;Keratin-16;Keratin 16;Putative uncharacterized protein;Keratin, type I cytoskeletal 14;Cytokeratin-14;Keratin-14;Epidermal type I keratin	AQYEEIAQR	Unmodified	Keratin, type II cytoskeletal 6A;Cytokeratin-6A;K6a keratin;Cytokeratin-6D;cDNA FLJ53910, highly similar to Keratin, type II cytoskeletal 6A;Keratin, type II cytoskeletal 6B;Cytokeratin-6B;K6b keratin;cDNA FLJ60647, highly similar to Keratin, type II cytoskeletal 6B;Keratin, type II cytoskeletal 2 epidermal;Cytokeratin-2e;Keratin, type II cytoskeletal 4;Cytokeratin-4;cDNA FLJ55805, highly similar…
ASTSTTIR	Acetyl (Protein N-term)	Keratin, type II cytoskeletal 6A;Cytokeratin-6A;K6a keratin;Cytokeratin-6D;cDNA FLJ53910, highly similar to Keratin, type II cytoskeletal 6A;Keratin, type II cytoskeletal 6B;Cytokeratin-6B;K6b keratin;cDNA FLJ60647, highly similar to Keratin, type II cytoskeletal 6B	ASLENSLEETKGR	Unmodified	Keratin, type I cytoskeletal 16;Cytokeratin-16;Keratin-16;Keratin 16;Putative uncharacterized protein;Keratin, type I cytoskeletal 14;Cytokeratin-14;Keratin-14;Epidermal type I keratin	AQYEEIAQR	Unmodified	Keratin, type II cytoskeletal 6A;Cytokeratin-6A;K6a keratin;Cytokeratin-6D;cDNA FLJ53910, highly similar to Keratin, type II cytoskeletal 6A;Keratin, type II cytoskeletal 6B;Cytokeratin-6B;K6b keratin;cDNA FLJ60647, highly similar to Keratin, type II cytoskeletal 6B;Keratin, type II cytoskeletal 2 epidermal;Cytokeratin-2e;Keratin, type II cytoskeletal 4;Cytokeratin-4;cDNA FLJ55805, highly similar…
ASTSTTIR	Acetyl (Protein N-term)	Keratin, type II cytoskeletal 6A;Cytokeratin-6A;K6a keratin;Cytokeratin-6D;cDNA FLJ53910, highly similar to Keratin, type II cytoskeletal 6A;Keratin, type II cytoskeletal 6B;Cytokeratin-6B;K6b keratin;cDNA FLJ60647, highly similar to Keratin, type II cytoskeletal 6B	ASLENSLEETKGR	Unmodified	Keratin, type I cytoskeletal 16;Cytokeratin-16;Keratin-16;Keratin 16;Putative uncharacterized protein;Keratin, type I cytoskeletal 14;Cytokeratin-14;Keratin-14;Epidermal type I keratin	AQYEEIAQR	Unmodified	Keratin, type II cytoskeletal 6A;Cytokeratin-6A;K6a keratin;Cytokeratin-6D;cDNA FLJ53910, highly similar to Keratin, type II cytoskeletal 6A;Keratin, type II cytoskeletal 6B;Cytokeratin-6B;K6b keratin;cDNA FLJ60647, highly similar to Keratin, type II cytoskeletal 6B;Keratin, type II cytoskeletal 2 epidermal;Cytokeratin-2e;Keratin, type II cytoskeletal 4;Cytokeratin-4;cDNA FLJ55805, highly similar…
ATGGGLSSVGGGSSTIK	Unmodified	Keratin, type II cytoskeletal 6B;Cytokeratin-6B;K6b keratin;cDNA FLJ60647, highly similar to Keratin, type II cytoskeletal 6B	ASLENSLEETKGR	Unmodified	Keratin, type I cytoskeletal 16;Cytokeratin-16;Keratin-16;Keratin 16;Putative uncharacterized protein;Keratin, type I cytoskeletal 14;Cytokeratin-14;Keratin-14;Epidermal type I keratin	AQYEEIAQR	Unmodified	Keratin, type II cytoskeletal 6A;Cytokeratin-6A;K6a keratin;Cytokeratin-6D;cDNA FLJ53910, highly similar to Keratin, type II cytoskeletal 6A;Keratin, type II cytoskeletal 6B;Cytokeratin-6B;K6b keratin;cDNA FLJ60647, highly similar to Keratin, type II cytoskeletal 6B;Keratin, type II cytoskeletal 2 epidermal;Cytokeratin-2e;Keratin, type II cytoskeletal 4;Cytokeratin-4;cDNA FLJ55805, highly similar…
ATGGGLSSVGGGSSTIK	Unmodified	Keratin, type II cytoskeletal 6B;Cytokeratin-6B;K6b keratin;cDNA FLJ60647, highly similar to Keratin, type II cytoskeletal 6B	ASLENSLEETKGR	Unmodified	Keratin, type I cytoskeletal 16;Cytokeratin-16;Keratin-16;Keratin 16;Putative uncharacterized protein;Keratin, type I cytoskeletal 14;Cytokeratin-14;Keratin-14;Epidermal type I keratin	AQYEEIAQR	Unmodified	Keratin, type II cytoskeletal 6A;Cytokeratin-6A;K6a keratin;Cytokeratin-6D;cDNA FLJ53910, highly similar to Keratin, type II cytoskeletal 6A;Keratin, type II cytoskeletal 6B;Cytokeratin-6B;K6b keratin;cDNA FLJ60647, highly similar to Keratin, type II cytoskeletal 6B;Keratin, type II cytoskeletal 2 epidermal;Cytokeratin-2e;Keratin, type II cytoskeletal 4;Cytokeratin-4;cDNA FLJ55805, highly similar…
ATGGGLSSVGGGSSTIK	Unmodified	Keratin, type II cytoskeletal 6B;Cytokeratin-6B;K6b keratin;cDNA FLJ60647, highly similar to Keratin, type II cytoskeletal 6B	ASLENSLEETKGR	Unmodified	Keratin, type I cytoskeletal 16;Cytokeratin-16;Keratin-16;Keratin 16;Putative uncharacterized protein;Keratin, type I cytoskeletal 14;Cytokeratin-14;Keratin-14;Epidermal type I keratin	AQYEEIAQR	Unmodified	Keratin, type II cytoskeletal 6A;Cytokeratin-6A;K6a keratin;Cytokeratin-6D;cDNA FLJ53910, highly similar to Keratin, type II cytoskeletal 6A;Keratin, type II cytoskeletal 6B;Cytokeratin-6B;K6b keratin;cDNA FLJ60647, highly similar to Keratin, type II cytoskeletal 6B;Keratin, type II cytoskeletal 2 epidermal;Cytokeratin-2e;Keratin, type II cytoskeletal 4;Cytokeratin-4;cDNA FLJ55805, highly similar…
AWAVAR	Unmodified	Serum albumin;Putative uncharacterized protein ALB;cDNA FLJ50830, highly similar to Serum albumin;Interferon regulatory factor 7	ATGGGLSSVGGGSSTIK	Unmodified	Keratin, type II cytoskeletal 6B;Cytokeratin-6B;K6b keratin;cDNA FLJ60647, highly similar to Keratin, type II cytoskeletal 6B	ASLENSLEETKGR	Unmodified	Keratin, type I cytoskeletal 16;Cytokeratin-16;Keratin-16;Keratin 16;Putative uncharacterized protein;Keratin, type I cytoskeletal 14;Cytokeratin-14;Keratin-14;Epidermal type I keratin
AWAVAR	Unmodified	Serum albumin;Putative uncharacterized protein ALB;cDNA FLJ50830, highly similar to Serum albumin;Interferon regulatory factor 7	ATLENDFVVLK	Unmodified	Keratin, type II cytoskeletal 78;Cytokeratin-78;Keratin-78;Type II keratin-40;Keratin-5b	ASLENSLEETKGR	Unmodified	Keratin, type I cytoskeletal 16;Cytokeratin-16;Keratin-16;Keratin 16;Putative uncharacterized protein;Keratin, type I cytoskeletal 14;Cytokeratin-14;Keratin-14;Epidermal type I keratin
AWAVAR	Unmodified	Serum albumin;Putative uncharacterized protein ALB;cDNA FLJ50830, highly similar to Serum albumin;Interferon regulatory factor 7	ATLENDFVVLK	Unmodified	Keratin, type II cytoskeletal 78;Cytokeratin-78;Keratin-78;Type II keratin-40;Keratin-5b	ASLENSLEETKGR	Unmodified	Keratin, type I cytoskeletal 16;Cytokeratin-16;Keratin-16;Keratin 16;Putative uncharacterized protein;Keratin, type I cytoskeletal 14;Cytokeratin-14;Keratin-14;Epidermal type I keratin
AWAVAR	Unmodified	Serum albumin;Putative uncharacterized protein ALB;cDNA FLJ50830, highly similar to Serum albumin;Interferon regulatory factor 7	ATLENDFVVLK	Unmodified	Keratin, type II cytoskeletal 78;Cytokeratin-78;Keratin-78;Type II keratin-40;Keratin-5b	ASLENSLEETKGR	Unmodified	Keratin, type I cytoskeletal 16;Cytokeratin-16;Keratin-16;Keratin 16;Putative uncharacterized protein;Keratin, type I cytoskeletal 14;Cytokeratin-14;Keratin-14;Epidermal type I keratin
CCAAADPHECYAK	Unmodified	Serum albumin;Putative uncharacterized protein ALB;cDNA FLJ50830, highly similar to Serum albumin;ALB protein	ATLENDFVVLK	Unmodified	Keratin, type II cytoskeletal 78;Cytokeratin-78;Keratin-78;Type II keratin-40;Keratin-5b	ASTSTTIR	Acetyl (Protein N-term)	Keratin, type II cytoskeletal 6A;Cytokeratin-6A;K6a keratin;Cytokeratin-6D;cDNA FLJ53910, highly similar to Keratin, type II cytoskeletal 6A;Keratin, type II cytoskeletal 6B;Cytokeratin-6B;K6b keratin;cDNA FLJ60647, highly similar to Keratin, type II cytoskeletal 6B
CCTESLVNR	Unmodified	Serum albumin;Putative uncharacterized protein ALB;cDNA FLJ50830, highly similar to Serum albumin;ALB protein	ATMQNLNDR	Unmodified	Keratin, type I cytoskeletal 17;Cytokeratin-17;Keratin-17;39.1;Putative uncharacterized protein KRT17P1;cDNA FLJ56708, highly similar to Keratin, type I cytoskeletal 17;cDNA FLJ61294, highly similar to Keratin, type I cytoskeletal 17;Keratin, type I cytoskeletal 23;Cytokeratin-23;Keratin-23	ASTSTTIR	Acetyl (Protein N-term)	Keratin, type II cytoskeletal 6A;Cytokeratin-6A;K6a keratin;Cytokeratin-6D;cDNA FLJ53910, highly similar to Keratin, type II cytoskeletal 6A;Keratin, type II cytoskeletal 6B;Cytokeratin-6B;K6b keratin;cDNA FLJ60647, highly similar to Keratin, type II cytoskeletal 6B
CCTESLVNR	Unmodified	Serum albumin;Putative uncharacterized protein ALB;cDNA FLJ50830, highly similar to Serum albumin;ALB protein	ATMQNLNDR	Unmodified	Keratin, type I cytoskeletal 17;Cytokeratin-17;Keratin-17;39.1;Putative uncharacterized protein KRT17P1;cDNA FLJ56708, highly similar to Keratin, type I cytoskeletal 17;cDNA FLJ61294, highly similar to Keratin, type I cytoskeletal 17;Keratin, type I cytoskeletal 23;Cytokeratin-23;Keratin-23	ASTSTTIR	Acetyl (Protein N-term)	Keratin, type II cytoskeletal 6A;Cytokeratin-6A;K6a keratin;Cytokeratin-6D;cDNA FLJ53910, highly similar to Keratin, type II cytoskeletal 6A;Keratin, type II cytoskeletal 6B;Cytokeratin-6B;K6b keratin;cDNA FLJ60647, highly similar to Keratin, type II cytoskeletal 6B
CCTESLVNR	Unmodified	Serum albumin;Putative uncharacterized protein ALB;cDNA FLJ50830, highly similar to Serum albumin;ALB protein	ATMQNLNDR	Unmodified	Keratin, type I cytoskeletal 17;Cytokeratin-17;Keratin-17;39.1;Putative uncharacterized protein KRT17P1;cDNA FLJ56708, highly similar to Keratin, type I cytoskeletal 17;cDNA FLJ61294, highly similar to Keratin, type I cytoskeletal 17;Keratin, type I cytoskeletal 23;Cytokeratin-23;Keratin-23	ASTSTTIR	Acetyl (Protein N-term)	Keratin, type II cytoskeletal 6A;Cytokeratin-6A;K6a keratin;Cytokeratin-6D;cDNA FLJ53910, highly similar to Keratin, type II cytoskeletal 6A;Keratin, type II cytoskeletal 6B;Cytokeratin-6B;K6b keratin;cDNA FLJ60647, highly similar to Keratin, type II cytoskeletal 6B
DAEAWFNEK	Unmodified	Keratin, type I cytoskeletal 10;Cytokeratin-10;Keratin-10;Keratin, type I cytoskeletal 28;Cytokeratin-28;Keratin-28;Type I inner root sheath-specific keratin-K25irs4;Keratin, type I cytoskeletal 27;Cytokeratin-27;Keratin-27;Type I inner root sheath-specific keratin-K25irs3;Keratin, type I cytoskeletal 25;Cytokeratin-25;Keratin-25;Type I inner root sheath-specific keratin-K25irs1;Keratin 25A	ATMQNLNDR	Unmodified	Keratin, type I cytoskeletal 17;Cytokeratin-17;Keratin-17;39.1;Putative uncharacterized protein KRT17P1;cDNA FLJ56708, highly similar to Keratin, type I cytoskeletal 17;cDNA FLJ61294, highly similar to Keratin, type I cytoskeletal 17;Keratin, type I cytoskeletal 23;Cytokeratin-23;Keratin-23	ASTSTTIR	Acetyl (Protein N-term)	Keratin, type II cytoskeletal 6A;Cytokeratin-6A;K6a keratin;Cytokeratin-6D;cDNA FLJ53910, highly similar to Keratin, type II cytoskeletal 6A;Keratin, type II cytoskeletal 6B;Cytokeratin-6B;K6b keratin;cDNA FLJ60647, highly similar to Keratin, type II cytoskeletal 6B
DAEAWFNEK	Unmodified	Keratin, type I cytoskeletal 10;Cytokeratin-10;Keratin-10;Keratin, type I cytoskeletal 28;Cytokeratin-28;Keratin-28;Type I inner root sheath-specific keratin-K25irs4;Keratin, type I cytoskeletal 27;Cytokeratin-27;Keratin-27;Type I inner root sheath-specific keratin-K25irs3;Keratin, type I cytoskeletal 25;Cytokeratin-25;Keratin-25;Type I inner root sheath-specific keratin-K25irs1;Keratin 25A	ATMQNLNDR	Unmodified	Keratin, type I cytoskeletal 17;Cytokeratin-17;Keratin-17;39.1;Putative uncharacterized protein KRT17P1;cDNA FLJ56708, highly similar to Keratin, type I cytoskeletal 17;cDNA FLJ61294, highly similar to Keratin, type I cytoskeletal 17;Keratin, type I cytoskeletal 23;Cytokeratin-23;Keratin-23	ASTSTTIR	Acetyl (Protein N-term)	Keratin, type II cytoskeletal 6A;Cytokeratin-6A;K6a keratin;Cytokeratin-6D;cDNA FLJ53910, highly similar to Keratin, type II cytoskeletal 6A;Keratin, type II cytoskeletal 6B;Cytokeratin-6B;K6b keratin;cDNA FLJ60647, highly similar to Keratin, type II cytoskeletal 6B
DAEAWFNEK	Unmodified	Keratin, type I cytoskeletal 10;Cytokeratin-10;Keratin-10;Keratin, type I cytoskeletal 28;Cytokeratin-28;Keratin-28;Type I inner root sheath-specific keratin-K25irs4;Keratin, type I cytoskeletal 27;Cytokeratin-27;Keratin-27;Type I inner root sheath-specific keratin-K25irs3;Keratin, type I cytoskeletal 25;Cytokeratin-25;Keratin-25;Type I inner root sheath-specific keratin-K25irs1;Keratin 25A	ATMQNLNDR	Unmodified	Keratin, type I cytoskeletal 17;Cytokeratin-17;Keratin-17;39.1;Putative uncharacterized protein KRT17P1;cDNA FLJ56708, highly similar to Keratin, type I cytoskeletal 17;cDNA FLJ61294, highly similar to Keratin, type I cytoskeletal 17;Keratin, type I cytoskeletal 23;Cytokeratin-23;Keratin-23	ATGGGLSSVGGGSSTIK	Unmodified	Keratin, type II cytoskeletal 6B;Cytokeratin-6B;K6b keratin;cDNA FLJ60647, highly similar to Keratin, type II cytoskeletal 6B
DAEAWFNEK	Unmodified	Keratin, type I cytoskeletal 10;Cytokeratin-10;Keratin-10;Keratin, type I cytoskeletal 28;Cytokeratin-28;Keratin-28;Type I inner root sheath-specific keratin-K25irs4;Keratin, type I cytoskeletal 27;Cytokeratin-27;Keratin-27;Type I inner root sheath-specific keratin-K25irs3;Keratin, type I cytoskeletal 25;Cytokeratin-25;Keratin-25;Type I inner root sheath-specific keratin-K25irs1;Keratin 25A	ATMQNLNDR	Unmodified	Keratin, type I cytoskeletal 17;Cytokeratin-17;Keratin-17;39.1;Putative uncharacterized protein KRT17P1;cDNA FLJ56708, highly similar to Keratin, type I cytoskeletal 17;cDNA FLJ61294, highly similar to Keratin, type I cytoskeletal 17;Keratin, type I cytoskeletal 23;Cytokeratin-23;Keratin-23	ATGGGLSSVGGGSSTIK	Unmodified	Keratin, type II cytoskeletal 6B;Cytokeratin-6B;K6b keratin;cDNA FLJ60647, highly similar to Keratin, type II cytoskeletal 6B
DAEAWFNEK	Unmodified	Keratin, type I cytoskeletal 10;Cytokeratin-10;Keratin-10;Keratin, type I cytoskeletal 28;Cytokeratin-28;Keratin-28;Type I inner root sheath-specific keratin-K25irs4;Keratin, type I cytoskeletal 27;Cytokeratin-27;Keratin-27;Type I inner root sheath-specific keratin-K25irs3;Keratin, type I cytoskeletal 25;Cytokeratin-25;Keratin-25;Type I inner root sheath-specific keratin-K25irs1;Keratin 25A	ATMQNLNDR	Unmodified	Keratin, type I cytoskeletal 17;Cytokeratin-17;Keratin-17;39.1;Putative uncharacterized protein KRT17P1;cDNA FLJ56708, highly similar to Keratin, type I cytoskeletal 17;cDNA FLJ61294, highly similar to Keratin, type I cytoskeletal 17;Keratin, type I cytoskeletal 23;Cytokeratin-23;Keratin-23	ATGGGLSSVGGGSSTIK	Unmodified	Keratin, type II cytoskeletal 6B;Cytokeratin-6B;K6b keratin;cDNA FLJ60647, highly similar to Keratin, type II cytoskeletal 6B
DAEAWFNEK	Unmodified	Keratin, type I cytoskeletal 10;Cytokeratin-10;Keratin-10;Keratin, type I cytoskeletal 28;Cytokeratin-28;Keratin-28;Type I inner root sheath-specific keratin-K25irs4;Keratin, type I cytoskeletal 27;Cytokeratin-27;Keratin-27;Type I inner root sheath-specific keratin-K25irs3;Keratin, type I cytoskeletal 25;Cytokeratin-25;Keratin-25;Type I inner root sheath-specific keratin-K25irs1;Keratin 25A	ATMQNLNDR	Unmodified	Keratin, type I cytoskeletal 17;Cytokeratin-17;Keratin-17;39.1;Putative uncharacterized protein KRT17P1;cDNA FLJ56708, highly similar to Keratin, type I cytoskeletal 17;cDNA FLJ61294, highly similar to Keratin, type I cytoskeletal 17;Keratin, type I cytoskeletal 23;Cytokeratin-23;Keratin-23	ATGGGLSSVGGGSSTIK	Unmodified	Keratin, type II cytoskeletal 6B;Cytokeratin-6B;K6b keratin;cDNA FLJ60647, highly similar to Keratin, type II cytoskeletal 6B
DAEAWFNEK	Unmodified	Keratin, type I cytoskeletal 10;Cytokeratin-10;Keratin-10;Keratin, type I cytoskeletal 28;Cytokeratin-28;Keratin-28;Type I inner root sheath-specific keratin-K25irs4;Keratin, type I cytoskeletal 27;Cytokeratin-27;Keratin-27;Type I inner root sheath-specific keratin-K25irs3;Keratin, type I cytoskeletal 25;Cytokeratin-25;Keratin-25;Type I inner root sheath-specific keratin-K25irs1;Keratin 25A	ATMQNLNDR	Unmodified	Keratin, type I cytoskeletal 17;Cytokeratin-17;Keratin-17;39.1;Putative uncharacterized protein KRT17P1;cDNA FLJ56708, highly similar to Keratin, type I cytoskeletal 17;cDNA FLJ61294, highly similar to Keratin, type I cytoskeletal 17;Keratin, type I cytoskeletal 23;Cytokeratin-23;Keratin-23	ATGGGLSSVGGGSSTIK	Unmodified	Keratin, type II cytoskeletal 6B;Cytokeratin-6B;K6b keratin;cDNA FLJ60647, highly similar to Keratin, type II cytoskeletal 6B
DAEAWFNEK	Unmodified	Keratin, type I cytoskeletal 10;Cytokeratin-10;Keratin-10;Keratin, type I cytoskeletal 28;Cytokeratin-28;Keratin-28;Type I inner root sheath-specific keratin-K25irs4;Keratin, type I cytoskeletal 27;Cytokeratin-27;Keratin-27;Type I inner root sheath-specific keratin-K25irs3;Keratin, type I cytoskeletal 25;Cytokeratin-25;Keratin-25;Type I inner root sheath-specific keratin-K25irs1;Keratin 25A	ATMQNLNDR	Unmodified	Keratin, type I cytoskeletal 17;Cytokeratin-17;Keratin-17;39.1;Putative uncharacterized protein KRT17P1;cDNA FLJ56708, highly similar to Keratin, type I cytoskeletal 17;cDNA FLJ61294, highly similar to Keratin, type I cytoskeletal 17;Keratin, type I cytoskeletal 23;Cytokeratin-23;Keratin-23	ATLENDFVVLK	Unmodified	Keratin, type II cytoskeletal 78;Cytokeratin-78;Keratin-78;Type II keratin-40;Keratin-5b
DAEAWFNEK	Unmodified	Keratin, type I cytoskeletal 10;Cytokeratin-10;Keratin-10;Keratin, type I cytoskeletal 28;Cytokeratin-28;Keratin-28;Type I inner root sheath-specific keratin-K25irs4;Keratin, type I cytoskeletal 27;Cytokeratin-27;Keratin-27;Type I inner root sheath-specific keratin-K25irs3;Keratin, type I cytoskeletal 25;Cytokeratin-25;Keratin-25;Type I inner root sheath-specific keratin-K25irs1;Keratin 25A	ATMQNLNDR	Oxidation (M)	Keratin, type I cytoskeletal 17;Cytokeratin-17;Keratin-17;39.1;Putative uncharacterized protein KRT17P1;cDNA FLJ56708, highly similar to Keratin, type I cytoskeletal 17;cDNA FLJ61294, highly similar to Keratin, type I cytoskeletal 17;Keratin, type I cytoskeletal 23;Cytokeratin-23;Keratin-23	ATLENDFVVLK	Unmodified	Keratin, type II cytoskeletal 78;Cytokeratin-78;Keratin-78;Type II keratin-40;Keratin-5b
DAEAWFNEK	Unmodified	Keratin, type I cytoskeletal 10;Cytokeratin-10;Keratin-10;Keratin, type I cytoskeletal 28;Cytokeratin-28;Keratin-28;Type I inner root sheath-specific keratin-K25irs4;Keratin, type I cytoskeletal 27;Cytokeratin-27;Keratin-27;Type I inner root sheath-specific keratin-K25irs3;Keratin, type I cytoskeletal 25;Cytokeratin-25;Keratin-25;Type I inner root sheath-specific keratin-K25irs1;Keratin 25A	ATMQNLNDR	Oxidation (M)	Keratin, type I cytoskeletal 17;Cytokeratin-17;Keratin-17;39.1;Putative uncharacterized protein KRT17P1;cDNA FLJ56708, highly similar to Keratin, type I cytoskeletal 17;cDNA FLJ61294, highly similar to Keratin, type I cytoskeletal 17;Keratin, type I cytoskeletal 23;Cytokeratin-23;Keratin-23	ATLENDFVVLK	Unmodified	Keratin, type II cytoskeletal 78;Cytokeratin-78;Keratin-78;Type II keratin-40;Keratin-5b
DAEAWFNEK	Unmodified	Keratin, type I cytoskeletal 10;Cytokeratin-10;Keratin-10;Keratin, type I cytoskeletal 28;Cytokeratin-28;Keratin-28;Type I inner root sheath-specific keratin-K25irs4;Keratin, type I cytoskeletal 27;Cytokeratin-27;Keratin-27;Type I inner root sheath-specific keratin-K25irs3;Keratin, type I cytoskeletal 25;Cytokeratin-25;Keratin-25;Type I inner root sheath-specific keratin-K25irs1;Keratin 25A	AVEHLDDLPGALSELSDLHAHK	Unmodified		ATMQNLNDR	Unmodified	Keratin, type I cytoskeletal 17;Cytokeratin-17;Keratin-17;39.1;Putative uncharacterized protein KRT17P1;cDNA FLJ56708, highly similar to Keratin, type I cytoskeletal 17;cDNA FLJ61294, highly similar to Keratin, type I cytoskeletal 17;Keratin, type I cytoskeletal 23;Cytokeratin-23;Keratin-23
DAEAWFNEK	Unmodified	Keratin, type I cytoskeletal 10;Cytokeratin-10;Keratin-10;Keratin, type I cytoskeletal 28;Cytokeratin-28;Keratin-28;Type I inner root sheath-specific keratin-K25irs4;Keratin, type I cytoskeletal 27;Cytokeratin-27;Keratin-27;Type I inner root sheath-specific keratin-K25irs3;Keratin, type I cytoskeletal 25;Cytokeratin-25;Keratin-25;Type I inner root sheath-specific keratin-K25irs1;Keratin 25A	AVEHLDDLPGALSELSDLHAHK	Unmodified		ATMQNLNDR	Unmodified	Keratin, type I cytoskeletal 17;Cytokeratin-17;Keratin-17;39.1;Putative uncharacterized protein KRT17P1;cDNA FLJ56708, highly similar to Keratin, type I cytoskeletal 17;cDNA FLJ61294, highly similar to Keratin, type I cytoskeletal 17;Keratin, type I cytoskeletal 23;Cytokeratin-23;Keratin-23
DAEAWFNEK	Unmodified	Keratin, type I cytoskeletal 10;Cytokeratin-10;Keratin-10;Keratin, type I cytoskeletal 28;Cytokeratin-28;Keratin-28;Type I inner root sheath-specific keratin-K25irs4;Keratin, type I cytoskeletal 27;Cytokeratin-27;Keratin-27;Type I inner root sheath-specific keratin-K25irs3;Keratin, type I cytoskeletal 25;Cytokeratin-25;Keratin-25;Type I inner root sheath-specific keratin-K25irs1;Keratin 25A	AVEHLDDLPGALSELSDLHAHK	Unmodified		ATMQNLNDR	Unmodified	Keratin, type I cytoskeletal 17;Cytokeratin-17;Keratin-17;39.1;Putative uncharacterized protein KRT17P1;cDNA FLJ56708, highly similar to Keratin, type I cytoskeletal 17;cDNA FLJ61294, highly similar to Keratin, type I cytoskeletal 17;Keratin, type I cytoskeletal 23;Cytokeratin-23;Keratin-23
DAEAWFNEK	Unmodified	Keratin, type I cytoskeletal 10;Cytokeratin-10;Keratin-10;Keratin, type I cytoskeletal 28;Cytokeratin-28;Keratin-28;Type I inner root sheath-specific keratin-K25irs4;Keratin, type I cytoskeletal 27;Cytokeratin-27;Keratin-27;Type I inner root sheath-specific keratin-K25irs3;Keratin, type I cytoskeletal 25;Cytokeratin-25;Keratin-25;Type I inner root sheath-specific keratin-K25irs1;Keratin 25A	AVFPSIVGR	Unmodified	Actin, alpha cardiac muscle 1;Alpha-cardiac actin;Actin, alpha skeletal muscle;Alpha-actin-1;Actin, aortic smooth muscle;Alpha-actin-2;Cell growth-inhibiting gene 46 protein;Actin, gamma-enteric smooth muscle;Smooth muscle gamma-actin;Gamma-2-actin;Alpha-actin-3;Putative uncharacterized protein ACTA1;cDNA FLJ39583 fis, clone SKMUS2004897, highly similar to ACTIN, ALPHA SKELETAL MUSCLE;Actin alpha…	ATMQNLNDR	Unmodified	Keratin, type I cytoskeletal 17;Cytokeratin-17;Keratin-17;39.1;Putative uncharacterized protein KRT17P1;cDNA FLJ56708, highly similar to Keratin, type I cytoskeletal 17;cDNA FLJ61294, highly similar to Keratin, type I cytoskeletal 17;Keratin, type I cytoskeletal 23;Cytokeratin-23;Keratin-23
DAEDWFFSK	Unmodified	Keratin, type I cytoskeletal 17;Cytokeratin-17;Keratin-17;39.1;Radiated keratinocyte mRNA 266 (keratin-related protein);Putative uncharacterized protein KRT17P1	AVFPSIVGR	Unmodified	Actin, alpha cardiac muscle 1;Alpha-cardiac actin;Actin, alpha skeletal muscle;Alpha-actin-1;Actin, aortic smooth muscle;Alpha-actin-2;Cell growth-inhibiting gene 46 protein;Actin, gamma-enteric smooth muscle;Smooth muscle gamma-actin;Gamma-2-actin;Alpha-actin-3;Putative uncharacterized protein ACTA1;cDNA FLJ39583 fis, clone SKMUS2004897, highly similar to ACTIN, ALPHA SKELETAL MUSCLE;Actin alpha…	ATMQNLNDR	Unmodified	Keratin, type I cytoskeletal 17;Cytokeratin-17;Keratin-17;39.1;Putative uncharacterized protein KRT17P1;cDNA FLJ56708, highly similar to Keratin, type I cytoskeletal 17;cDNA FLJ61294, highly similar to Keratin, type I cytoskeletal 17;Keratin, type I cytoskeletal 23;Cytokeratin-23;Keratin-23
DAEEWFFTK	Unmodified	Keratin, type I cytoskeletal 14;Cytokeratin-14;Keratin-14	AVFPSIVGR	Unmodified	Actin, alpha cardiac muscle 1;Alpha-cardiac actin;Actin, alpha skeletal muscle;Alpha-actin-1;Actin, aortic smooth muscle;Alpha-actin-2;Cell growth-inhibiting gene 46 protein;Actin, gamma-enteric smooth muscle;Smooth muscle gamma-actin;Gamma-2-actin;Alpha-actin-3;Putative uncharacterized protein ACTA1;cDNA FLJ39583 fis, clone SKMUS2004897, highly similar to ACTIN, ALPHA SKELETAL MUSCLE;Actin alpha…	ATMQNLNDR	Unmodified	Keratin, type I cytoskeletal 17;Cytokeratin-17;Keratin-17;39.1;Putative uncharacterized protein KRT17P1;cDNA FLJ56708, highly similar to Keratin, type I cytoskeletal 17;cDNA FLJ61294, highly similar to Keratin, type I cytoskeletal 17;Keratin, type I cytoskeletal 23;Cytokeratin-23;Keratin-23
DAEEWFFTK	Unmodified	Keratin, type I cytoskeletal 14;Cytokeratin-14;Keratin-14	AVFPSIVGR	Unmodified	Actin, alpha cardiac muscle 1;Alpha-cardiac actin;Actin, alpha skeletal muscle;Alpha-actin-1;Actin, aortic smooth muscle;Alpha-actin-2;Cell growth-inhibiting gene 46 protein;Actin, gamma-enteric smooth muscle;Smooth muscle gamma-actin;Gamma-2-actin;Alpha-actin-3;Putative uncharacterized protein ACTA1;cDNA FLJ39583 fis, clone SKMUS2004897, highly similar to ACTIN, ALPHA SKELETAL MUSCLE;Actin alpha…	ATMQNLNDR	Unmodified	Keratin, type I cytoskeletal 17;Cytokeratin-17;Keratin-17;39.1;Putative uncharacterized protein KRT17P1;cDNA FLJ56708, highly similar to Keratin, type I cytoskeletal 17;cDNA FLJ61294, highly similar to Keratin, type I cytoskeletal 17;Keratin, type I cytoskeletal 23;Cytokeratin-23;Keratin-23
DAEEWFFTK	Unmodified	Keratin, type I cytoskeletal 14;Cytokeratin-14;Keratin-14	AVFPSIVGR	Unmodified	Actin, alpha cardiac muscle 1;Alpha-cardiac actin;Actin, alpha skeletal muscle;Alpha-actin-1;Actin, aortic smooth muscle;Alpha-actin-2;Cell growth-inhibiting gene 46 protein;Actin, gamma-enteric smooth muscle;Smooth muscle gamma-actin;Gamma-2-actin;Alpha-actin-3;Putative uncharacterized protein ACTA1;cDNA FLJ39583 fis, clone SKMUS2004897, highly similar to ACTIN, ALPHA SKELETAL MUSCLE;Actin alpha…	ATMQNLNDR	Unmodified	Keratin, type I cytoskeletal 17;Cytokeratin-17;Keratin-17;39.1;Putative uncharacterized protein KRT17P1;cDNA FLJ56708, highly similar to Keratin, type I cytoskeletal 17;cDNA FLJ61294, highly similar to Keratin, type I cytoskeletal 17;Keratin, type I cytoskeletal 23;Cytokeratin-23;Keratin-23
DAEEWFFTK	Unmodified	Keratin, type I cytoskeletal 14;Cytokeratin-14;Keratin-14	AVMDDFAAFVEK	Unmodified	Serum albumin;Putative uncharacterized protein ALB;cDNA FLJ50830, highly similar to Serum albumin;ALB protein	ATMQNLNDR	Unmodified	Keratin, type I cytoskeletal 17;Cytokeratin-17;Keratin-17;39.1;Putative uncharacterized protein KRT17P1;cDNA FLJ56708, highly similar to Keratin, type I cytoskeletal 17;cDNA FLJ61294, highly similar to Keratin, type I cytoskeletal 17;Keratin, type I cytoskeletal 23;Cytokeratin-23;Keratin-23
DAEEWFFTK	Unmodified	Keratin, type I cytoskeletal 14;Cytokeratin-14;Keratin-14	CCTESLVNR	Unmodified	Serum albumin;Putative uncharacterized protein ALB;cDNA FLJ50830, highly similar to Serum albumin;ALB protein	ATMQNLNDR	Unmodified	Keratin, type I cytoskeletal 17;Cytokeratin-17;Keratin-17;39.1;Putative uncharacterized protein KRT17P1;cDNA FLJ56708, highly similar to Keratin, type I cytoskeletal 17;cDNA FLJ61294, highly similar to Keratin, type I cytoskeletal 17;Keratin, type I cytoskeletal 23;Cytokeratin-23;Keratin-23
DAEEWFFTK	Unmodified	Keratin, type I cytoskeletal 14;Cytokeratin-14;Keratin-14	CCTESLVNR	Unmodified	Serum albumin;Putative uncharacterized protein ALB;cDNA FLJ50830, highly similar to Serum albumin;ALB protein	ATMQNLNDR	Oxidation (M)	Keratin, type I cytoskeletal 17;Cytokeratin-17;Keratin-17;39.1;Putative uncharacterized protein KRT17P1;cDNA FLJ56708, highly similar to Keratin, type I cytoskeletal 17;cDNA FLJ61294, highly similar to Keratin, type I cytoskeletal 17;Keratin, type I cytoskeletal 23;Cytokeratin-23;Keratin-23
DAEEWFFTK	Unmodified	Keratin, type I cytoskeletal 14;Cytokeratin-14;Keratin-14	CCTESLVNR	Unmodified	Serum albumin;Putative uncharacterized protein ALB;cDNA FLJ50830, highly similar to Serum albumin;ALB protein	ATMQNLNDR	Oxidation (M)	Keratin, type I cytoskeletal 17;Cytokeratin-17;Keratin-17;39.1;Putative uncharacterized protein KRT17P1;cDNA FLJ56708, highly similar to Keratin, type I cytoskeletal 17;cDNA FLJ61294, highly similar to Keratin, type I cytoskeletal 17;Keratin, type I cytoskeletal 23;Cytokeratin-23;Keratin-23
DAEEWFFTK	Unmodified	Keratin, type I cytoskeletal 14;Cytokeratin-14;Keratin-14	CCTESLVNR	Unmodified	Serum albumin;Putative uncharacterized protein ALB;cDNA FLJ50830, highly similar to Serum albumin;ALB protein	AVEHLDDLPGALSELSDLHAHK	Unmodified
DAEEWFFTK	Unmodified	Keratin, type I cytoskeletal 14;Cytokeratin-14;Keratin-14	CCTESLVNR	Unmodified	Serum albumin;Putative uncharacterized protein ALB;cDNA FLJ50830, highly similar to Serum albumin;ALB protein	AVEHLDDLPGALSELSDLHAHK	Unmodified
DAEEWFFTK	Unmodified	Keratin, type I cytoskeletal 14;Cytokeratin-14;Keratin-14	CCTESLVNR	Unmodified	Serum albumin;Putative uncharacterized protein ALB;cDNA FLJ50830, highly similar to Serum albumin;ALB protein	AVEHLDDLPGALSELSDLHAHK	Unmodified
DAEEWFFTK	Unmodified	Keratin, type I cytoskeletal 14;Cytokeratin-14;Keratin-14	CDVDIR	Unmodified	Actin, cytoplasmic 2;Gamma-actin;Actin, cytoplasmic 2, N-terminally processed;Beta-actin;Actin, cytoplasmic 1;Actin, cytoplasmic 1, N-terminally processed;cDNA FLJ58286, highly similar to Actin, cytoplasmic 2;Beta-actin-like protein 2;Kappa-actin	AVFPSIVGR	Unmodified	Beta-actin;Actin, cytoplasmic 1;Actin, cytoplasmic 1, N-terminally processed;cDNA FLJ58286, highly similar to Actin, cytoplasmic 2;cDNA FLJ39583 fis, clone SKMUS2004897, highly similar to ACTIN, ALPHA SKELETAL MUSCLE;Beta-actin-like protein 3;Kappa-actin;Actin, alpha cardiac muscle 1;Alpha-cardiac actin;Actin, alpha skeletal muscle;Alpha-actin-1;Actin, aortic smooth muscle;Alpha-actin-2;Cell grow…
DAEEWFFTK	Unmodified	Keratin, type I cytoskeletal 14;Cytokeratin-14;Keratin-14	CEMEQQNQEYK	Unmodified	Keratin, type I cytoskeletal 14;Cytokeratin-14;Keratin-14;Epidermal type I keratin;Type I epidermal keratin;Keratin, type I cytoskeletal 17;Cytokeratin-17;Keratin-17;39.1;Radiated keratinocyte mRNA 266 (keratin-related protein);Putative uncharacterized protein KRT17P1	AVFPSIVGR	Unmodified	Beta-actin;Actin, cytoplasmic 1;Actin, cytoplasmic 1, N-terminally processed;cDNA FLJ58286, highly similar to Actin, cytoplasmic 2;cDNA FLJ39583 fis, clone SKMUS2004897, highly similar to ACTIN, ALPHA SKELETAL MUSCLE;Beta-actin-like protein 3;Kappa-actin;Actin, alpha cardiac muscle 1;Alpha-cardiac actin;Actin, alpha skeletal muscle;Alpha-actin-1;Actin, aortic smooth muscle;Alpha-actin-2;Cell grow…
DAEEWFFTK	Unmodified	Keratin, type I cytoskeletal 14;Cytokeratin-14;Keratin-14	CEMEQQNQEYK	Unmodified	Keratin, type I cytoskeletal 14;Cytokeratin-14;Keratin-14;Epidermal type I keratin;Type I epidermal keratin;Keratin, type I cytoskeletal 17;Cytokeratin-17;Keratin-17;39.1;Radiated keratinocyte mRNA 266 (keratin-related protein);Putative uncharacterized protein KRT17P1	AVFPSIVGR	Unmodified	Beta-actin;Actin, cytoplasmic 1;Actin, cytoplasmic 1, N-terminally processed;cDNA FLJ58286, highly similar to Actin, cytoplasmic 2;cDNA FLJ39583 fis, clone SKMUS2004897, highly similar to ACTIN, ALPHA SKELETAL MUSCLE;Beta-actin-like protein 3;Kappa-actin;Actin, alpha cardiac muscle 1;Alpha-cardiac actin;Actin, alpha skeletal muscle;Alpha-actin-1;Actin, aortic smooth muscle;Alpha-actin-2;Cell grow…
DAEEWFHAK	Unmodified	Keratin, type I cytoskeletal 13;Cytokeratin-13;Keratin-13;GUCA1B protein	CEMEQQSQEYQILLDVK	Unmodified	Keratin, type I cytoskeletal 16;Cytokeratin-16;Keratin-16	AVFPSIVGR	Unmodified	Beta-actin;Actin, cytoplasmic 1;Actin, cytoplasmic 1, N-terminally processed;cDNA FLJ58286, highly similar to Actin, cytoplasmic 2;cDNA FLJ39583 fis, clone SKMUS2004897, highly similar to ACTIN, ALPHA SKELETAL MUSCLE;Beta-actin-like protein 3;Kappa-actin;Actin, alpha cardiac muscle 1;Alpha-cardiac actin;Actin, alpha skeletal muscle;Alpha-actin-1;Actin, aortic smooth muscle;Alpha-actin-2;Cell grow…
DAEEWFHAK	Unmodified	Keratin, type I cytoskeletal 13;Cytokeratin-13;Keratin-13;GUCA1B protein	CEMEQQSQEYQILLDVK	Unmodified	Keratin, type I cytoskeletal 16;Cytokeratin-16;Keratin-16	AVFPSIVGR	Unmodified	Beta-actin;Actin, cytoplasmic 1;Actin, cytoplasmic 1, N-terminally processed;cDNA FLJ58286, highly similar to Actin, cytoplasmic 2;cDNA FLJ39583 fis, clone SKMUS2004897, highly similar to ACTIN, ALPHA SKELETAL MUSCLE;Beta-actin-like protein 3;Kappa-actin;Actin, alpha cardiac muscle 1;Alpha-cardiac actin;Actin, alpha skeletal muscle;Alpha-actin-1;Actin, aortic smooth muscle;Alpha-actin-2;Cell grow…
DAEEWFHAK	Unmodified	Keratin, type I cytoskeletal 13;Cytokeratin-13;Keratin-13;GUCA1B protein	DAEAWFNEK	Unmodified	Keratin, type I cytoskeletal 10;Cytokeratin-10;Keratin-10;Keratin, type I cytoskeletal 28;Cytokeratin-28;Keratin-28;Type I inner root sheath-specific keratin-K25irs4;Keratin, type I cytoskeletal 27;Cytokeratin-27;Keratin-27;Type I inner root sheath-specific keratin-K25irs3;Keratin, type I cytoskeletal 25;Cytokeratin-25;Keratin-25;Type I inner root sheath-specific keratin-K25irs1;Keratin 25A	CCTESLVNR	Unmodified	Serum albumin;Putative uncharacterized protein ALB;cDNA FLJ50830, highly similar to Serum albumin;ALB protein
DAEEWFHAK	Unmodified	Keratin, type I cytoskeletal 13;Cytokeratin-13;Keratin-13;GUCA1B protein	DAEAWFNEK	Unmodified	Keratin, type I cytoskeletal 10;Cytokeratin-10;Keratin-10;Keratin, type I cytoskeletal 28;Cytokeratin-28;Keratin-28;Type I inner root sheath-specific keratin-K25irs4;Keratin, type I cytoskeletal 27;Cytokeratin-27;Keratin-27;Type I inner root sheath-specific keratin-K25irs3;Keratin, type I cytoskeletal 25;Cytokeratin-25;Keratin-25;Type I inner root sheath-specific keratin-K25irs1;Keratin 25A	CCTESLVNR	Unmodified	Serum albumin;Putative uncharacterized protein ALB;cDNA FLJ50830, highly similar to Serum albumin;ALB protein
DAEEWFHAK	Unmodified	Keratin, type I cytoskeletal 13;Cytokeratin-13;Keratin-13;GUCA1B protein	DAEAWFNEK	Unmodified	Keratin, type I cytoskeletal 10;Cytokeratin-10;Keratin-10;Keratin, type I cytoskeletal 28;Cytokeratin-28;Keratin-28;Type I inner root sheath-specific keratin-K25irs4;Keratin, type I cytoskeletal 27;Cytokeratin-27;Keratin-27;Type I inner root sheath-specific keratin-K25irs3;Keratin, type I cytoskeletal 25;Cytokeratin-25;Keratin-25;Type I inner root sheath-specific keratin-K25irs1;Keratin 25A	CCTESLVNR	Unmodified	Serum albumin;Putative uncharacterized protein ALB;cDNA FLJ50830, highly similar to Serum albumin;ALB protein
DAETWFLSK	Unmodified	Keratin, type I cytoskeletal 16;Cytokeratin-16;Keratin-16	DAEAWFNEK	Unmodified	Keratin, type I cytoskeletal 10;Cytokeratin-10;Keratin-10;Keratin, type I cytoskeletal 28;Cytokeratin-28;Keratin-28;Type I inner root sheath-specific keratin-K25irs4;Keratin, type I cytoskeletal 27;Cytokeratin-27;Keratin-27;Type I inner root sheath-specific keratin-K25irs3;Keratin, type I cytoskeletal 25;Cytokeratin-25;Keratin-25;Type I inner root sheath-specific keratin-K25irs1;Keratin 25A	CCTESLVNR	Unmodified	Serum albumin;Putative uncharacterized protein ALB;cDNA FLJ50830, highly similar to Serum albumin;ALB protein
DAETWFLSK	Unmodified	Keratin, type I cytoskeletal 16;Cytokeratin-16;Keratin-16	DAEAWFNEK	Unmodified	Keratin, type I cytoskeletal 10;Cytokeratin-10;Keratin-10;Keratin, type I cytoskeletal 28;Cytokeratin-28;Keratin-28;Type I inner root sheath-specific keratin-K25irs4;Keratin, type I cytoskeletal 27;Cytokeratin-27;Keratin-27;Type I inner root sheath-specific keratin-K25irs3;Keratin, type I cytoskeletal 25;Cytokeratin-25;Keratin-25;Type I inner root sheath-specific keratin-K25irs1;Keratin 25A	CEMEQQNQEYK	Unmodified	Keratin, type I cytoskeletal 14;Cytokeratin-14;Keratin-14;Epidermal type I keratin;Type I epidermal keratin;Keratin, type I cytoskeletal 17;Cytokeratin-17;Keratin-17;39.1;Radiated keratinocyte mRNA 266 (keratin-related protein);Putative uncharacterized protein KRT17P1
DAETWFLSK	Unmodified	Keratin, type I cytoskeletal 16;Cytokeratin-16;Keratin-16	DAEAWFNEK	Unmodified	Keratin, type I cytoskeletal 10;Cytokeratin-10;Keratin-10;Keratin, type I cytoskeletal 28;Cytokeratin-28;Keratin-28;Type I inner root sheath-specific keratin-K25irs4;Keratin, type I cytoskeletal 27;Cytokeratin-27;Keratin-27;Type I inner root sheath-specific keratin-K25irs3;Keratin, type I cytoskeletal 25;Cytokeratin-25;Keratin-25;Type I inner root sheath-specific keratin-K25irs1;Keratin 25A	CEMEQQNQEYK	Unmodified	Keratin, type I cytoskeletal 14;Cytokeratin-14;Keratin-14;Epidermal type I keratin;Type I epidermal keratin;Keratin, type I cytoskeletal 17;Cytokeratin-17;Keratin-17;39.1;Radiated keratinocyte mRNA 266 (keratin-related protein);Putative uncharacterized protein KRT17P1
DAETWFLSK	Unmodified	Keratin, type I cytoskeletal 16;Cytokeratin-16;Keratin-16	DAEAWFNEK	Unmodified	Keratin, type I cytoskeletal 10;Cytokeratin-10;Keratin-10;Keratin, type I cytoskeletal 28;Cytokeratin-28;Keratin-28;Type I inner root sheath-specific keratin-K25irs4;Keratin, type I cytoskeletal 27;Cytokeratin-27;Keratin-27;Type I inner root sheath-specific keratin-K25irs3;Keratin, type I cytoskeletal 25;Cytokeratin-25;Keratin-25;Type I inner root sheath-specific keratin-K25irs1;Keratin 25A	CEMEQQSQEYQILLDVK	Unmodified	Keratin, type I cytoskeletal 16;Cytokeratin-16;Keratin-16
DAETWFLSK	Unmodified	Keratin, type I cytoskeletal 16;Cytokeratin-16;Keratin-16	DAEAWFNEK	Unmodified	Keratin, type I cytoskeletal 10;Cytokeratin-10;Keratin-10;Keratin, type I cytoskeletal 28;Cytokeratin-28;Keratin-28;Type I inner root sheath-specific keratin-K25irs4;Keratin, type I cytoskeletal 27;Cytokeratin-27;Keratin-27;Type I inner root sheath-specific keratin-K25irs3;Keratin, type I cytoskeletal 25;Cytokeratin-25;Keratin-25;Type I inner root sheath-specific keratin-K25irs1;Keratin 25A	CEMEQQSQEYQILLDVK	Unmodified	Keratin, type I cytoskeletal 16;Cytokeratin-16;Keratin-16
DAETWFLSK	Unmodified	Keratin, type I cytoskeletal 16;Cytokeratin-16;Keratin-16	DAEAWFNEK	Unmodified	Keratin, type I cytoskeletal 10;Cytokeratin-10;Keratin-10;Keratin, type I cytoskeletal 28;Cytokeratin-28;Keratin-28;Type I inner root sheath-specific keratin-K25irs4;Keratin, type I cytoskeletal 27;Cytokeratin-27;Keratin-27;Type I inner root sheath-specific keratin-K25irs3;Keratin, type I cytoskeletal 25;Cytokeratin-25;Keratin-25;Type I inner root sheath-specific keratin-K25irs1;Keratin 25A	DAEAWFNEK	Unmodified	Keratin, type I cytoskeletal 10;Cytokeratin-10;Keratin-10;Keratin, type I cytoskeletal 28;Cytokeratin-28;Keratin-28;Type I inner root sheath-specific keratin-K25irs4;Keratin, type I cytoskeletal 27;Cytokeratin-27;Keratin-27;Type I inner root sheath-specific keratin-K25irs3;Keratin, type I cytoskeletal 25;Cytokeratin-25;Keratin-25;Type I inner root sheath-specific keratin-K25irs1;Keratin 25A
DAETWFLSK	Unmodified	Keratin, type I cytoskeletal 16;Cytokeratin-16;Keratin-16	DAEDWFFSK	Unmodified	Keratin, type I cytoskeletal 17;Cytokeratin-17;Keratin-17;39.1;Radiated keratinocyte mRNA 266 (keratin-related protein);Putative uncharacterized protein KRT17P1	DAEAWFNEK	Unmodified	Keratin, type I cytoskeletal 10;Cytokeratin-10;Keratin-10;Keratin, type I cytoskeletal 28;Cytokeratin-28;Keratin-28;Type I inner root sheath-specific keratin-K25irs4;Keratin, type I cytoskeletal 27;Cytokeratin-27;Keratin-27;Type I inner root sheath-specific keratin-K25irs3;Keratin, type I cytoskeletal 25;Cytokeratin-25;Keratin-25;Type I inner root sheath-specific keratin-K25irs1;Keratin 25A
DAETWFLSK	Unmodified	Keratin, type I cytoskeletal 16;Cytokeratin-16;Keratin-16	DAEDWFFSK	Unmodified	Keratin, type I cytoskeletal 17;Cytokeratin-17;Keratin-17;39.1;Radiated keratinocyte mRNA 266 (keratin-related protein);Putative uncharacterized protein KRT17P1	DAEAWFNEK	Unmodified	Keratin, type I cytoskeletal 10;Cytokeratin-10;Keratin-10;Keratin, type I cytoskeletal 28;Cytokeratin-28;Keratin-28;Type I inner root sheath-specific keratin-K25irs4;Keratin, type I cytoskeletal 27;Cytokeratin-27;Keratin-27;Type I inner root sheath-specific keratin-K25irs3;Keratin, type I cytoskeletal 25;Cytokeratin-25;Keratin-25;Type I inner root sheath-specific keratin-K25irs1;Keratin 25A
DAETWFLSK	Unmodified	Keratin, type I cytoskeletal 16;Cytokeratin-16;Keratin-16	DAEDWFFSK	Unmodified	Keratin, type I cytoskeletal 17;Cytokeratin-17;Keratin-17;39.1;Radiated keratinocyte mRNA 266 (keratin-related protein);Putative uncharacterized protein KRT17P1	DAEAWFNEK	Unmodified	Keratin, type I cytoskeletal 10;Cytokeratin-10;Keratin-10;Keratin, type I cytoskeletal 28;Cytokeratin-28;Keratin-28;Type I inner root sheath-specific keratin-K25irs4;Keratin, type I cytoskeletal 27;Cytokeratin-27;Keratin-27;Type I inner root sheath-specific keratin-K25irs3;Keratin, type I cytoskeletal 25;Cytokeratin-25;Keratin-25;Type I inner root sheath-specific keratin-K25irs1;Keratin 25A
DAETWFLSK	Unmodified	Keratin, type I cytoskeletal 16;Cytokeratin-16;Keratin-16	DAEDWFFSK	Unmodified	Keratin, type I cytoskeletal 17;Cytokeratin-17;Keratin-17;39.1;Radiated keratinocyte mRNA 266 (keratin-related protein);Putative uncharacterized protein KRT17P1	DAEAWFNEK	Unmodified	Keratin, type I cytoskeletal 10;Cytokeratin-10;Keratin-10;Keratin, type I cytoskeletal 28;Cytokeratin-28;Keratin-28;Type I inner root sheath-specific keratin-K25irs4;Keratin, type I cytoskeletal 27;Cytokeratin-27;Keratin-27;Type I inner root sheath-specific keratin-K25irs3;Keratin, type I cytoskeletal 25;Cytokeratin-25;Keratin-25;Type I inner root sheath-specific keratin-K25irs1;Keratin 25A
DAHKSEVAHR	Unmodified	Serum albumin;Putative uncharacterized protein ALB;cDNA FLJ50830, highly similar to Serum albumin;ALB protein	DAEDWFFSK	Unmodified	Keratin, type I cytoskeletal 17;Cytokeratin-17;Keratin-17;39.1;Radiated keratinocyte mRNA 266 (keratin-related protein);Putative uncharacterized protein KRT17P1	DAEAWFNEK	Unmodified	Keratin, type I cytoskeletal 10;Cytokeratin-10;Keratin-10;Keratin, type I cytoskeletal 28;Cytokeratin-28;Keratin-28;Type I inner root sheath-specific keratin-K25irs4;Keratin, type I cytoskeletal 27;Cytokeratin-27;Keratin-27;Type I inner root sheath-specific keratin-K25irs3;Keratin, type I cytoskeletal 25;Cytokeratin-25;Keratin-25;Type I inner root sheath-specific keratin-K25irs1;Keratin 25A
DAHKSEVAHR	Unmodified	Serum albumin;Putative uncharacterized protein ALB;cDNA FLJ50830, highly similar to Serum albumin;ALB protein	DAEDWFFSK	Unmodified	Keratin, type I cytoskeletal 17;Cytokeratin-17;Keratin-17;39.1;Radiated keratinocyte mRNA 266 (keratin-related protein);Putative uncharacterized protein KRT17P1	DAEAWFNEK	Unmodified	Keratin, type I cytoskeletal 10;Cytokeratin-10;Keratin-10;Keratin, type I cytoskeletal 28;Cytokeratin-28;Keratin-28;Type I inner root sheath-specific keratin-K25irs4;Keratin, type I cytoskeletal 27;Cytokeratin-27;Keratin-27;Type I inner root sheath-specific keratin-K25irs3;Keratin, type I cytoskeletal 25;Cytokeratin-25;Keratin-25;Type I inner root sheath-specific keratin-K25irs1;Keratin 25A
DAHKSEVAHR	Unmodified	Serum albumin;Putative uncharacterized protein ALB;cDNA FLJ50830, highly similar to Serum albumin;ALB protein	DAEDWFFSK	Unmodified	Keratin, type I cytoskeletal 17;Cytokeratin-17;Keratin-17;39.1;Radiated keratinocyte mRNA 266 (keratin-related protein);Putative uncharacterized protein KRT17P1	DAEAWFNEK	Unmodified	Keratin, type I cytoskeletal 10;Cytokeratin-10;Keratin-10;Keratin, type I cytoskeletal 28;Cytokeratin-28;Keratin-28;Type I inner root sheath-specific keratin-K25irs4;Keratin, type I cytoskeletal 27;Cytokeratin-27;Keratin-27;Type I inner root sheath-specific keratin-K25irs3;Keratin, type I cytoskeletal 25;Cytokeratin-25;Keratin-25;Type I inner root sheath-specific keratin-K25irs1;Keratin 25A
DAHKSEVAHR	Unmodified	Serum albumin;Putative uncharacterized protein ALB;cDNA FLJ50830, highly similar to Serum albumin;ALB protein	DAEDWFFSK	Unmodified	Keratin, type I cytoskeletal 17;Cytokeratin-17;Keratin-17;39.1;Radiated keratinocyte mRNA 266 (keratin-related protein);Putative uncharacterized protein KRT17P1	DAEAWFNEK	Unmodified	Keratin, type I cytoskeletal 10;Cytokeratin-10;Keratin-10;Keratin, type I cytoskeletal 28;Cytokeratin-28;Keratin-28;Type I inner root sheath-specific keratin-K25irs4;Keratin, type I cytoskeletal 27;Cytokeratin-27;Keratin-27;Type I inner root sheath-specific keratin-K25irs3;Keratin, type I cytoskeletal 25;Cytokeratin-25;Keratin-25;Type I inner root sheath-specific keratin-K25irs1;Keratin 25A
DAHKSEVAHR	Unmodified	Serum albumin;Putative uncharacterized protein ALB;cDNA FLJ50830, highly similar to Serum albumin;ALB protein	DAEDWFFSK	Unmodified	Keratin, type I cytoskeletal 17;Cytokeratin-17;Keratin-17;39.1;Radiated keratinocyte mRNA 266 (keratin-related protein);Putative uncharacterized protein KRT17P1	DAEAWFNEK	Unmodified	Keratin, type I cytoskeletal 10;Cytokeratin-10;Keratin-10;Keratin, type I cytoskeletal 28;Cytokeratin-28;Keratin-28;Type I inner root sheath-specific keratin-K25irs4;Keratin, type I cytoskeletal 27;Cytokeratin-27;Keratin-27;Type I inner root sheath-specific keratin-K25irs3;Keratin, type I cytoskeletal 25;Cytokeratin-25;Keratin-25;Type I inner root sheath-specific keratin-K25irs1;Keratin 25A
DGAGDVAFIR	Unmodified	Lactotransferrin;Talalactoferrin;Kaliocin-1;Lactoferroxin-A;Lactoferroxin-B;Lactoferroxin-C;cDNA FLJ36533 fis, clone TRACH2004428, highly similar to Lactotransferrin (EC 3.4.21.-);Truncated lactoferrin;cDNA FLJ54839, highly similar to Lactotransferrin (EC 3.4.21.-);Lactoferrin	DAEDWFFSK	Unmodified	Keratin, type I cytoskeletal 17;Cytokeratin-17;Keratin-17;39.1;Radiated keratinocyte mRNA 266 (keratin-related protein);Putative uncharacterized protein KRT17P1	DAEAWFNEK	Unmodified	Keratin, type I cytoskeletal 10;Cytokeratin-10;Keratin-10;Keratin, type I cytoskeletal 28;Cytokeratin-28;Keratin-28;Type I inner root sheath-specific keratin-K25irs4;Keratin, type I cytoskeletal 27;Cytokeratin-27;Keratin-27;Type I inner root sheath-specific keratin-K25irs3;Keratin, type I cytoskeletal 25;Cytokeratin-25;Keratin-25;Type I inner root sheath-specific keratin-K25irs1;Keratin 25A
DGAGDVAFIR	Unmodified	Lactotransferrin;Talalactoferrin;Kaliocin-1;Lactoferroxin-A;Lactoferroxin-B;Lactoferroxin-C;cDNA FLJ36533 fis, clone TRACH2004428, highly similar to Lactotransferrin (EC 3.4.21.-);Truncated lactoferrin;cDNA FLJ54839, highly similar to Lactotransferrin (EC 3.4.21.-);Lactoferrin	DAEDWFFSK	Unmodified	Keratin, type I cytoskeletal 17;Cytokeratin-17;Keratin-17;39.1;Radiated keratinocyte mRNA 266 (keratin-related protein);Putative uncharacterized protein KRT17P1	DAEDWFFSK	Unmodified	Keratin, type I cytoskeletal 17;Cytokeratin-17;Keratin-17;39.1;Radiated keratinocyte mRNA 266 (keratin-related protein);Putative uncharacterized protein KRT17P1
DIENQYETQITQIEHEVSSSGQEVQSSAK	Unmodified	Keratin, type I cytoskeletal 9;Cytokeratin-9;Keratin-9	DAEEWFFTK	Unmodified	Keratin, type I cytoskeletal 14;Cytokeratin-14;Keratin-14	DAEDWFFSK	Unmodified	Keratin, type I cytoskeletal 17;Cytokeratin-17;Keratin-17;39.1;Radiated keratinocyte mRNA 266 (keratin-related protein);Putative uncharacterized protein KRT17P1
DIENQYETQITQIEHEVSSSGQEVQSSAK	Unmodified	Keratin, type I cytoskeletal 9;Cytokeratin-9;Keratin-9	DAEEWFFTK	Unmodified	Keratin, type I cytoskeletal 14;Cytokeratin-14;Keratin-14	DAEDWFFSK	Unmodified	Keratin, type I cytoskeletal 17;Cytokeratin-17;Keratin-17;39.1;Radiated keratinocyte mRNA 266 (keratin-related protein);Putative uncharacterized protein KRT17P1
DIENQYETQITQIEHEVSSSGQEVQSSAK	Unmodified	Keratin, type I cytoskeletal 9;Cytokeratin-9;Keratin-9	DAEEWFFTK	Unmodified	Keratin, type I cytoskeletal 14;Cytokeratin-14;Keratin-14	DAEDWFFSK	Unmodified	Keratin, type I cytoskeletal 17;Cytokeratin-17;Keratin-17;39.1;Radiated keratinocyte mRNA 266 (keratin-related protein);Putative uncharacterized protein KRT17P1
DIENQYETQITQIEHEVSSSGQEVQSSAK	Unmodified	Keratin, type I cytoskeletal 9;Cytokeratin-9;Keratin-9	DAEEWFFTK	Unmodified	Keratin, type I cytoskeletal 14;Cytokeratin-14;Keratin-14	DAEDWFFSK	Unmodified	Keratin, type I cytoskeletal 17;Cytokeratin-17;Keratin-17;39.1;Radiated keratinocyte mRNA 266 (keratin-related protein);Putative uncharacterized protein KRT17P1
DIENQYETQITQIEHEVSSSGQEVQSSAK	Unmodified	Keratin, type I cytoskeletal 9;Cytokeratin-9;Keratin-9	DAEEWFFTK	Unmodified	Keratin, type I cytoskeletal 14;Cytokeratin-14;Keratin-14	DAEDWFFSK	Unmodified	Keratin, type I cytoskeletal 17;Cytokeratin-17;Keratin-17;39.1;Radiated keratinocyte mRNA 266 (keratin-related protein);Putative uncharacterized protein KRT17P1
DIENQYETQITQIEHEVSSSGQEVQSSAK	Unmodified	Keratin, type I cytoskeletal 9;Cytokeratin-9;Keratin-9	DAEEWFFTK	Unmodified	Keratin, type I cytoskeletal 14;Cytokeratin-14;Keratin-14	DAEDWFFSK	Unmodified	Keratin, type I cytoskeletal 17;Cytokeratin-17;Keratin-17;39.1;Radiated keratinocyte mRNA 266 (keratin-related protein);Putative uncharacterized protein KRT17P1
DIENQYETQITQIEHEVSSSGQEVQSSAK	Unmodified	Keratin, type I cytoskeletal 9;Cytokeratin-9;Keratin-9	DAEEWFFTK	Unmodified	Keratin, type I cytoskeletal 14;Cytokeratin-14;Keratin-14	DAEDWFFSK	Unmodified	Keratin, type I cytoskeletal 17;Cytokeratin-17;Keratin-17;39.1;Radiated keratinocyte mRNA 266 (keratin-related protein);Putative uncharacterized protein KRT17P1
DIENQYETQITQIEHEVSSSGQEVQSSAK	Unmodified	Keratin, type I cytoskeletal 9;Cytokeratin-9;Keratin-9	DAEEWFFTK	Unmodified	Keratin, type I cytoskeletal 14;Cytokeratin-14;Keratin-14	DAEDWFFSK	Unmodified	Keratin, type I cytoskeletal 17;Cytokeratin-17;Keratin-17;39.1;Radiated keratinocyte mRNA 266 (keratin-related protein);Putative uncharacterized protein KRT17P1
DIENQYETQITQIEHEVSSSGQEVQSSAK	Unmodified	Keratin, type I cytoskeletal 9;Cytokeratin-9;Keratin-9	DAEEWFFTK	Unmodified	Keratin, type I cytoskeletal 14;Cytokeratin-14;Keratin-14	DAEEWFFTK	Unmodified	Keratin, type I cytoskeletal 14;Cytokeratin-14;Keratin-14
DIENQYETQITQIEHEVSSSGQEVQSSAK	Unmodified	Keratin, type I cytoskeletal 9;Cytokeratin-9;Keratin-9	DAEEWFFTK	Unmodified	Keratin, type I cytoskeletal 14;Cytokeratin-14;Keratin-14	DAEEWFFTK	Unmodified	Keratin, type I cytoskeletal 14;Cytokeratin-14;Keratin-14
DIENQYETQITQIEHEVSSSGQEVQSSAK	Unmodified	Keratin, type I cytoskeletal 9;Cytokeratin-9;Keratin-9	DAEEWFFTK	Unmodified	Keratin, type I cytoskeletal 14;Cytokeratin-14;Keratin-14	DAEEWFFTK	Unmodified	Keratin, type I cytoskeletal 14;Cytokeratin-14;Keratin-14
DIENQYETQITQIEHEVSSSGQEVQSSAK	Unmodified	Keratin, type I cytoskeletal 9;Cytokeratin-9;Keratin-9	DAEEWFFTK	Unmodified	Keratin, type I cytoskeletal 14;Cytokeratin-14;Keratin-14	DAEEWFFTK	Unmodified	Keratin, type I cytoskeletal 14;Cytokeratin-14;Keratin-14
DIENQYETQITQIEHEVSSSGQEVQSSAK	Unmodified	Keratin, type I cytoskeletal 9;Cytokeratin-9;Keratin-9	DAEEWFHAK	Unmodified	Keratin, type I cytoskeletal 13;Cytokeratin-13;Keratin-13;GUCA1B protein	DAEEWFFTK	Unmodified	Keratin, type I cytoskeletal 14;Cytokeratin-14;Keratin-14
DIENQYETQITQIEHEVSSSGQEVQSSAK	Unmodified	Keratin, type I cytoskeletal 9;Cytokeratin-9;Keratin-9	DAEEWFHAK	Unmodified	Keratin, type I cytoskeletal 13;Cytokeratin-13;Keratin-13;GUCA1B protein	DAEEWFFTK	Unmodified	Keratin, type I cytoskeletal 14;Cytokeratin-14;Keratin-14
DIENQYETQITQIEHEVSSSGQEVQSSAK	Unmodified	Keratin, type I cytoskeletal 9;Cytokeratin-9;Keratin-9	DAEEWFHAK	Unmodified	Keratin, type I cytoskeletal 13;Cytokeratin-13;Keratin-13;GUCA1B protein	DAEEWFFTK	Unmodified	Keratin, type I cytoskeletal 14;Cytokeratin-14;Keratin-14
DIENQYETQITQIEHEVSSSGQEVQSSAK	Unmodified	Keratin, type I cytoskeletal 9;Cytokeratin-9;Keratin-9	DAETWFLSK	Unmodified	Keratin, type I cytoskeletal 16;Cytokeratin-16;Keratin-16	DAEEWFFTK	Unmodified	Keratin, type I cytoskeletal 14;Cytokeratin-14;Keratin-14
DIENQYETQITQIEHEVSSSGQEVQSSAK	Unmodified	Keratin, type I cytoskeletal 9;Cytokeratin-9;Keratin-9	DAETWFLSK	Unmodified	Keratin, type I cytoskeletal 16;Cytokeratin-16;Keratin-16	DAEEWFFTK	Unmodified	Keratin, type I cytoskeletal 14;Cytokeratin-14;Keratin-14
DIENQYETQITQIEHEVSSSGQEVQSSAK	Unmodified	Keratin, type I cytoskeletal 9;Cytokeratin-9;Keratin-9	DAETWFLSK	Unmodified	Keratin, type I cytoskeletal 16;Cytokeratin-16;Keratin-16	DAEEWFFTK	Unmodified	Keratin, type I cytoskeletal 14;Cytokeratin-14;Keratin-14
DIENQYETQITQIEHEVSSSGQEVQSSAK	Unmodified	Keratin, type I cytoskeletal 9;Cytokeratin-9;Keratin-9	DAETWFLSK	Unmodified	Keratin, type I cytoskeletal 16;Cytokeratin-16;Keratin-16	DAEEWFFTK	Unmodified	Keratin, type I cytoskeletal 14;Cytokeratin-14;Keratin-14
DIENQYETQITQIEHEVSSSGQEVQSSAK	Unmodified	Keratin, type I cytoskeletal 9;Cytokeratin-9;Keratin-9	DAETWFLSK	Unmodified	Keratin, type I cytoskeletal 16;Cytokeratin-16;Keratin-16	DAEEWFFTK	Unmodified	Keratin, type I cytoskeletal 14;Cytokeratin-14;Keratin-14
DIENQYETQITQIEHEVSSSGQEVQSSAK	Unmodified	Keratin, type I cytoskeletal 9;Cytokeratin-9;Keratin-9	DAETWFLSK	Unmodified	Keratin, type I cytoskeletal 16;Cytokeratin-16;Keratin-16	DAEEWFFTK	Unmodified	Keratin, type I cytoskeletal 14;Cytokeratin-14;Keratin-14
DIENQYETQITQIEHEVSSSGQEVQSSAK	Unmodified	Keratin, type I cytoskeletal 9;Cytokeratin-9;Keratin-9	DAETWFLSK	Unmodified	Keratin, type I cytoskeletal 16;Cytokeratin-16;Keratin-16	DAEEWFHAK	Unmodified	Keratin, type I cytoskeletal 13;Cytokeratin-13;Keratin-13;GUCA1B protein
DIENQYETQITQIEHEVSSSGQEVQSSAK	Unmodified	Keratin, type I cytoskeletal 9;Cytokeratin-9;Keratin-9	DAETWFLSK	Unmodified	Keratin, type I cytoskeletal 16;Cytokeratin-16;Keratin-16	DAEEWFHAK	Unmodified	Keratin, type I cytoskeletal 13;Cytokeratin-13;Keratin-13;GUCA1B protein
DIENQYETQITQIEHEVSSSGQEVQSSAK	Unmodified	Keratin, type I cytoskeletal 9;Cytokeratin-9;Keratin-9	DAETWFLSK	Unmodified	Keratin, type I cytoskeletal 16;Cytokeratin-16;Keratin-16	DAETWFLSK	Unmodified	Keratin, type I cytoskeletal 16;Cytokeratin-16;Keratin-16
DIENQYETQITQIEHEVSSSGQEVQSSAK	Unmodified	Keratin, type I cytoskeletal 9;Cytokeratin-9;Keratin-9	DAETWFLSK	Unmodified	Keratin, type I cytoskeletal 16;Cytokeratin-16;Keratin-16	DAETWFLSK	Unmodified	Keratin, type I cytoskeletal 16;Cytokeratin-16;Keratin-16
DLTDYLMK	Oxidation (M)	Actin, cytoplasmic 2;Gamma-actin;Actin, cytoplasmic 2, N-terminally processed;Beta-actin;Actin, cytoplasmic 1;Actin, cytoplasmic 1, N-terminally processed;cDNA FLJ58286, highly similar to Actin, cytoplasmic 2;cDNA FLJ39583 fis, clone SKMUS2004897, highly similar to ACTIN, ALPHA SKELETAL MUSCLE;ACTB protein;Actin, alpha cardiac muscle 1;Alpha-cardiac actin;Actin, alpha skeletal muscle;Alpha-actin-…	DAFLGSFLYEYSR	Unmodified		DAETWFLSK	Unmodified	Keratin, type I cytoskeletal 16;Cytokeratin-16;Keratin-16
DLTDYLMK	Oxidation (M)	Actin, cytoplasmic 2;Gamma-actin;Actin, cytoplasmic 2, N-terminally processed;Beta-actin;Actin, cytoplasmic 1;Actin, cytoplasmic 1, N-terminally processed;cDNA FLJ58286, highly similar to Actin, cytoplasmic 2;cDNA FLJ39583 fis, clone SKMUS2004897, highly similar to ACTIN, ALPHA SKELETAL MUSCLE;ACTB protein;Actin, alpha cardiac muscle 1;Alpha-cardiac actin;Actin, alpha skeletal muscle;Alpha-actin-…	DAFLGSFLYEYSR	Unmodified		DAETWFLSK	Unmodified	Keratin, type I cytoskeletal 16;Cytokeratin-16;Keratin-16
DLTDYLMK	Oxidation (M)	Actin, cytoplasmic 2;Gamma-actin;Actin, cytoplasmic 2, N-terminally processed;Beta-actin;Actin, cytoplasmic 1;Actin, cytoplasmic 1, N-terminally processed;cDNA FLJ58286, highly similar to Actin, cytoplasmic 2;cDNA FLJ39583 fis, clone SKMUS2004897, highly similar to ACTIN, ALPHA SKELETAL MUSCLE;ACTB protein;Actin, alpha cardiac muscle 1;Alpha-cardiac actin;Actin, alpha skeletal muscle;Alpha-actin-…	DAFLGSFLYEYSR	Unmodified		DAETWFLSK	Unmodified	Keratin, type I cytoskeletal 16;Cytokeratin-16;Keratin-16
DLTDYLMK	Unmodified	Actin, cytoplasmic 2;Gamma-actin;Actin, cytoplasmic 2, N-terminally processed;Beta-actin;Actin, cytoplasmic 1;Actin, cytoplasmic 1, N-terminally processed;cDNA FLJ58286, highly similar to Actin, cytoplasmic 2;cDNA FLJ39583 fis, clone SKMUS2004897, highly similar to ACTIN, ALPHA SKELETAL MUSCLE;ACTB protein;Actin, alpha cardiac muscle 1;Alpha-cardiac actin;Actin, alpha skeletal muscle;Alpha-actin-…	DAHKSEVAHR	Unmodified	Serum albumin;Putative uncharacterized protein ALB;cDNA FLJ50830, highly similar to Serum albumin;ALB protein	DAETWFLSK	Unmodified	Keratin, type I cytoskeletal 16;Cytokeratin-16;Keratin-16
DLTDYLMK	Unmodified	Actin, cytoplasmic 2;Gamma-actin;Actin, cytoplasmic 2, N-terminally processed;Beta-actin;Actin, cytoplasmic 1;Actin, cytoplasmic 1, N-terminally processed;cDNA FLJ58286, highly similar to Actin, cytoplasmic 2;cDNA FLJ39583 fis, clone SKMUS2004897, highly similar to ACTIN, ALPHA SKELETAL MUSCLE;ACTB protein;Actin, alpha cardiac muscle 1;Alpha-cardiac actin;Actin, alpha skeletal muscle;Alpha-actin-…	DAHKSEVAHR	Unmodified	Serum albumin;Putative uncharacterized protein ALB;cDNA FLJ50830, highly similar to Serum albumin;ALB protein	DAETWFLSK	Unmodified	Keratin, type I cytoskeletal 16;Cytokeratin-16;Keratin-16
DLTDYLMK	Unmodified	Actin, cytoplasmic 2;Gamma-actin;Actin, cytoplasmic 2, N-terminally processed;Beta-actin;Actin, cytoplasmic 1;Actin, cytoplasmic 1, N-terminally processed;cDNA FLJ58286, highly similar to Actin, cytoplasmic 2;cDNA FLJ39583 fis, clone SKMUS2004897, highly similar to ACTIN, ALPHA SKELETAL MUSCLE;ACTB protein;Actin, alpha cardiac muscle 1;Alpha-cardiac actin;Actin, alpha skeletal muscle;Alpha-actin-…	DAHKSEVAHR	Unmodified	Serum albumin;Putative uncharacterized protein ALB;cDNA FLJ50830, highly similar to Serum albumin;ALB protein	DAHKSEVAHR	Unmodified	Serum albumin;Putative uncharacterized protein ALB;cDNA FLJ50830, highly similar to Serum albumin;ALB protein
DLTDYLMK	Unmodified	Actin, cytoplasmic 2;Gamma-actin;Actin, cytoplasmic 2, N-terminally processed;Beta-actin;Actin, cytoplasmic 1;Actin, cytoplasmic 1, N-terminally processed;cDNA FLJ58286, highly similar to Actin, cytoplasmic 2;cDNA FLJ39583 fis, clone SKMUS2004897, highly similar to ACTIN, ALPHA SKELETAL MUSCLE;ACTB protein;Actin, alpha cardiac muscle 1;Alpha-cardiac actin;Actin, alpha skeletal muscle;Alpha-actin-…	DDNPNLPR	Unmodified	Serum albumin;Putative uncharacterized protein ALB;ALB protein	DAHKSEVAHR	Unmodified	Serum albumin;Putative uncharacterized protein ALB;cDNA FLJ50830, highly similar to Serum albumin;ALB protein
DLTDYLMK	Unmodified	Actin, cytoplasmic 2;Gamma-actin;Actin, cytoplasmic 2, N-terminally processed;Beta-actin;Actin, cytoplasmic 1;Actin, cytoplasmic 1, N-terminally processed;cDNA FLJ58286, highly similar to Actin, cytoplasmic 2;cDNA FLJ39583 fis, clone SKMUS2004897, highly similar to ACTIN, ALPHA SKELETAL MUSCLE;ACTB protein;Actin, alpha cardiac muscle 1;Alpha-cardiac actin;Actin, alpha skeletal muscle;Alpha-actin-…	DDNPNLPR	Unmodified	Serum albumin;Putative uncharacterized protein ALB;ALB protein	DAHKSEVAHR	Unmodified	Serum albumin;Putative uncharacterized protein ALB;cDNA FLJ50830, highly similar to Serum albumin;ALB protein
DLTDYLMK	Unmodified	Actin, cytoplasmic 2;Gamma-actin;Actin, cytoplasmic 2, N-terminally processed;Beta-actin;Actin, cytoplasmic 1;Actin, cytoplasmic 1, N-terminally processed;cDNA FLJ58286, highly similar to Actin, cytoplasmic 2;cDNA FLJ39583 fis, clone SKMUS2004897, highly similar to ACTIN, ALPHA SKELETAL MUSCLE;ACTB protein;Actin, alpha cardiac muscle 1;Alpha-cardiac actin;Actin, alpha skeletal muscle;Alpha-actin-…	DDNPNLPR	Unmodified	Serum albumin;Putative uncharacterized protein ALB;ALB protein	DDDIAALVVDNGSGMCK	Acetyl (Protein N-term)	Beta-actin;Actin, cytoplasmic 1;Actin, cytoplasmic 1, N-terminally processed;cDNA FLJ58286, highly similar to Actin, cytoplasmic 2
DLYANTVLSGGTTMYPGIADR	Unmodified	Actin, cytoplasmic 2;Gamma-actin;Actin, cytoplasmic 2, N-terminally processed;Beta-actin;Actin, cytoplasmic 1;Actin, cytoplasmic 1, N-terminally processed;cDNA FLJ58286, highly similar to Actin, cytoplasmic 2	DDNPNLPR	Unmodified	Serum albumin;Putative uncharacterized protein ALB;ALB protein	DDNPNLPR	Unmodified	Serum albumin;Putative uncharacterized protein ALB;ALB protein
DLYANTVLSGGTTMYPGIADR	Unmodified	Actin, cytoplasmic 2;Gamma-actin;Actin, cytoplasmic 2, N-terminally processed;Beta-actin;Actin, cytoplasmic 1;Actin, cytoplasmic 1, N-terminally processed;cDNA FLJ58286, highly similar to Actin, cytoplasmic 2	DDNPNLPR	Unmodified	Serum albumin;Putative uncharacterized protein ALB;ALB protein	DDNPNLPR	Unmodified	Serum albumin;Putative uncharacterized protein ALB;ALB protein
DMPIQAFLLYQEPVLGPVR	Unmodified		DIENQYETQITQIEHEVSSSGQEVQSSAK	Unmodified	Keratin, type I cytoskeletal 9;Cytokeratin-9;Keratin-9	DDNPNLPR	Unmodified	Serum albumin;Putative uncharacterized protein ALB;ALB protein
DMPIQAFLLYQEPVLGPVR	Unmodified		DIENQYETQITQIEHEVSSSGQEVQSSAK	Unmodified	Keratin, type I cytoskeletal 9;Cytokeratin-9;Keratin-9	DDNPNLPR	Unmodified	Serum albumin;Putative uncharacterized protein ALB;ALB protein
DMPIQAFLLYQEPVLGPVR	Unmodified		DIENQYETQITQIEHEVSSSGQEVQSSAK	Unmodified	Keratin, type I cytoskeletal 9;Cytokeratin-9;Keratin-9	DDNPNLPR	Unmodified	Serum albumin;Putative uncharacterized protein ALB;ALB protein
DMPIQAFLLYQEPVLGPVR	Unmodified		DIENQYETQITQIEHEVSSSGQEVQSSAK	Unmodified	Keratin, type I cytoskeletal 9;Cytokeratin-9;Keratin-9	DIENQYETQITQIEHEVSSSGQEVQSSAK	Unmodified	Keratin, type I cytoskeletal 9;Cytokeratin-9;Keratin-9
DMPIQAFLLYQEPVLGPVR	Unmodified		DIENQYETQITQIEHEVSSSGQEVQSSAK	Unmodified	Keratin, type I cytoskeletal 9;Cytokeratin-9;Keratin-9	DIENQYETQITQIEHEVSSSGQEVQSSAK	Unmodified	Keratin, type I cytoskeletal 9;Cytokeratin-9;Keratin-9
DMPIQAFLLYQEPVLGPVR	Unmodified		DIENQYETQITQIEHEVSSSGQEVQSSAK	Unmodified	Keratin, type I cytoskeletal 9;Cytokeratin-9;Keratin-9	DIENQYETQITQIEHEVSSSGQEVQSSAK	Unmodified	Keratin, type I cytoskeletal 9;Cytokeratin-9;Keratin-9
DMPIQAFLLYQEPVLGPVR	Unmodified		DIENQYETQITQIEHEVSSSGQEVQSSAK	Unmodified	Keratin, type I cytoskeletal 9;Cytokeratin-9;Keratin-9	DIENQYETQITQIEHEVSSSGQEVQSSAK	Unmodified	Keratin, type I cytoskeletal 9;Cytokeratin-9;Keratin-9
DMPIQAFLLYQEPVLGPVR	Unmodified		DIENQYETQITQIEHEVSSSGQEVQSSAK	Unmodified	Keratin, type I cytoskeletal 9;Cytokeratin-9;Keratin-9	DIENQYETQITQIEHEVSSSGQEVQSSAK	Unmodified	Keratin, type I cytoskeletal 9;Cytokeratin-9;Keratin-9
DMPIQAFLLYQEPVLGPVR	Unmodified		DIENQYETQITQIEHEVSSSGQEVQSSAK	Unmodified	Keratin, type I cytoskeletal 9;Cytokeratin-9;Keratin-9	DIENQYETQITQIEHEVSSSGQEVQSSAK	Unmodified	Keratin, type I cytoskeletal 9;Cytokeratin-9;Keratin-9
DMPIQAFLLYQEPVLGPVR	Unmodified		DIENQYETQITQIEHEVSSSGQEVQSSAK	Unmodified	Keratin, type I cytoskeletal 9;Cytokeratin-9;Keratin-9	DIENQYETQITQIEHEVSSSGQEVQSSAK	Unmodified	Keratin, type I cytoskeletal 9;Cytokeratin-9;Keratin-9
DMPIQAFLLYQEPVLGPVR	Unmodified		DIENQYETQITQIEHEVSSSGQEVQSSAK	Unmodified	Keratin, type I cytoskeletal 9;Cytokeratin-9;Keratin-9	DIENQYETQITQIEHEVSSSGQEVQSSAK	Unmodified	Keratin, type I cytoskeletal 9;Cytokeratin-9;Keratin-9
DMPIQAFLLYQEPVLGPVR	Unmodified		DIENQYETQITQIEHEVSSSGQEVQSSAK	Unmodified	Keratin, type I cytoskeletal 9;Cytokeratin-9;Keratin-9	DIENQYETQITQIEHEVSSSGQEVQSSAK	Unmodified	Keratin, type I cytoskeletal 9;Cytokeratin-9;Keratin-9
DMPIQAFLLYQEPVLGPVR	Unmodified		DIENQYETQITQIEHEVSSSGQEVQSSAK	Unmodified	Keratin, type I cytoskeletal 9;Cytokeratin-9;Keratin-9	DIENQYETQITQIEHEVSSSGQEVQSSAK	Unmodified	Keratin, type I cytoskeletal 9;Cytokeratin-9;Keratin-9
DVDAAYMNK	Oxidation (M)	Keratin, type II cytoskeletal 5;Cytokeratin-5;Keratin-5;58 kDa cytokeratin;cDNA FLJ59922, highly similar to Keratin, type II cytoskeletal 5;Keratin, type II cytoskeletal 6A;Cytokeratin-6A;K6a keratin;Cytokeratin-6D;cDNA FLJ53910, highly similar to Keratin, type II cytoskeletal 6A;Keratin, type II cytoskeletal 6B;Cytokeratin-6B;K6b keratin	DMPIQAFLLYQEPVLGPVR	Oxidation (M)		DMPIQAFLLYQEPVLGPVR	Unmodified
DVDAAYMNKVELEAK	Unmodified	Keratin, type II cytoskeletal 5;Cytokeratin-5;Keratin-5;58 kDa cytokeratin;cDNA FLJ59922, highly similar to Keratin, type II cytoskeletal 5	DMPIQAFLLYQEPVLGPVR	Oxidation (M)		DMPIQAFLLYQEPVLGPVR	Oxidation (M)
DVDAAYMNKVELEAK	Unmodified	Keratin, type II cytoskeletal 5;Cytokeratin-5;Keratin-5;58 kDa cytokeratin;cDNA FLJ59922, highly similar to Keratin, type II cytoskeletal 5	DMPIQAFLLYQEPVLGPVR	Oxidation (M)		DMPIQAFLLYQEPVLGPVR	Oxidation (M)
DVDAAYMNKVELEAK	Unmodified	Keratin, type II cytoskeletal 5;Cytokeratin-5;Keratin-5;58 kDa cytokeratin;cDNA FLJ59922, highly similar to Keratin, type II cytoskeletal 5	DMPIQAFLLYQEPVLGPVR	Oxidation (M)		DMPIQAFLLYQEPVLGPVR	Oxidation (M)
DVDAAYMNKVELEAK	Unmodified	Keratin, type II cytoskeletal 5;Cytokeratin-5;Keratin-5;58 kDa cytokeratin;cDNA FLJ59922, highly similar to Keratin, type II cytoskeletal 5	DQIVDLTVGNNK	Unmodified	Keratin, type I cytoskeletal 9;Cytokeratin-9;Keratin-9	DMPIQAFLLYQEPVLGPVR	Oxidation (M)
DVDAAYMNKVELEAK	Unmodified	Keratin, type II cytoskeletal 5;Cytokeratin-5;Keratin-5;58 kDa cytokeratin;cDNA FLJ59922, highly similar to Keratin, type II cytoskeletal 5	DQIVDLTVGNNK	Unmodified	Keratin, type I cytoskeletal 9;Cytokeratin-9;Keratin-9	DMPIQAFLLYQEPVLGPVR	Oxidation (M)
DVDAAYMNKVELQAK	Unmodified	Keratin, type II cytoskeletal 6A;Cytokeratin-6A;K6a keratin;Cytokeratin-6D;cDNA FLJ53910, highly similar to Keratin, type II cytoskeletal 6A;Keratin, type II cytoskeletal 6B;Cytokeratin-6B;K6b keratin	DQIVDLTVGNNK	Unmodified	Keratin, type I cytoskeletal 9;Cytokeratin-9;Keratin-9	DQEEEYK	Unmodified	Keratin, type II cytoskeletal 78;Cytokeratin-78;Keratin-78;Type II keratin-40;Keratin-5b
DVDAAYMNKVELQAK	Unmodified	Keratin, type II cytoskeletal 6A;Cytokeratin-6A;K6a keratin;Cytokeratin-6D;cDNA FLJ53910, highly similar to Keratin, type II cytoskeletal 6A;Keratin, type II cytoskeletal 6B;Cytokeratin-6B;K6b keratin	DQIVDLTVGNNK	Unmodified	Keratin, type I cytoskeletal 9;Cytokeratin-9;Keratin-9	DQIVDLTVGNNK	Unmodified	Keratin, type I cytoskeletal 9;Cytokeratin-9;Keratin-9
DVDAAYMNKVELQAK	Unmodified	Keratin, type II cytoskeletal 6A;Cytokeratin-6A;K6a keratin;Cytokeratin-6D;cDNA FLJ53910, highly similar to Keratin, type II cytoskeletal 6A;Keratin, type II cytoskeletal 6B;Cytokeratin-6B;K6b keratin	DQIVDLTVGNNK	Unmodified	Keratin, type I cytoskeletal 9;Cytokeratin-9;Keratin-9	DQIVDLTVGNNK	Unmodified	Keratin, type I cytoskeletal 9;Cytokeratin-9;Keratin-9
DVDAAYMNKVELQAK	Unmodified	Keratin, type II cytoskeletal 6A;Cytokeratin-6A;K6a keratin;Cytokeratin-6D;cDNA FLJ53910, highly similar to Keratin, type II cytoskeletal 6A;Keratin, type II cytoskeletal 6B;Cytokeratin-6B;K6b keratin	DQIVDLTVGNNK	Unmodified	Keratin, type I cytoskeletal 9;Cytokeratin-9;Keratin-9	DQIVDLTVGNNK	Unmodified	Keratin, type I cytoskeletal 9;Cytokeratin-9;Keratin-9
DVDAAYMNKVELQAK	Oxidation (M)	Keratin, type II cytoskeletal 6A;Cytokeratin-6A;K6a keratin;Cytokeratin-6D;cDNA FLJ53910, highly similar to Keratin, type II cytoskeletal 6A;Keratin, type II cytoskeletal 6B;Cytokeratin-6B;K6b keratin	DQIVDLTVGNNK	Unmodified	Keratin, type I cytoskeletal 9;Cytokeratin-9;Keratin-9	DQIVDLTVGNNK	Unmodified	Keratin, type I cytoskeletal 9;Cytokeratin-9;Keratin-9
DVDAAYVSK	Unmodified	Keratin, type II cytoskeletal 1b;Cytokeratin-1B;Keratin-77	DQIVDLTVGNNK	Unmodified	Keratin, type I cytoskeletal 9;Cytokeratin-9;Keratin-9	DQIVDLTVGNNK	Unmodified	Keratin, type I cytoskeletal 9;Cytokeratin-9;Keratin-9
DVDAAYVSK	Unmodified	Keratin, type II cytoskeletal 1b;Cytokeratin-1B;Keratin-77	DQIVDLTVGNNK	Unmodified	Keratin, type I cytoskeletal 9;Cytokeratin-9;Keratin-9	DQIVDLTVGNNK	Unmodified	Keratin, type I cytoskeletal 9;Cytokeratin-9;Keratin-9
DVDEAYMNKVELESR	Unmodified	Keratin, type II cytoskeletal 8;Cytokeratin-8;Keratin-8	DQIVDLTVGNNK	Unmodified	Keratin, type I cytoskeletal 9;Cytokeratin-9;Keratin-9	DQIVDLTVGNNK	Unmodified	Keratin, type I cytoskeletal 9;Cytokeratin-9;Keratin-9
DVDEAYMNKVELESR	Unmodified	Keratin, type II cytoskeletal 8;Cytokeratin-8;Keratin-8	DQIVDLTVGNNK	Unmodified	Keratin, type I cytoskeletal 9;Cytokeratin-9;Keratin-9	DQIVDLTVGNNK	Unmodified	Keratin, type I cytoskeletal 9;Cytokeratin-9;Keratin-9
DVDGAYMTK	Unmodified	Keratin, type II cytoskeletal 1;Cytokeratin-1;Keratin-1;67 kDa cytokeratin;Hair alpha protein	DQYEQMAEK	Unmodified	Keratin, type I cytoskeletal 16;Cytokeratin-16;Keratin-16;Keratin 16;Putative uncharacterized protein	DQIVDLTVGNNK	Unmodified	Keratin, type I cytoskeletal 9;Cytokeratin-9;Keratin-9
DVDGAYMTK	Unmodified	Keratin, type II cytoskeletal 1;Cytokeratin-1;Keratin-1;67 kDa cytokeratin;Hair alpha protein	DQYEQMAEK	Unmodified	Keratin, type I cytoskeletal 16;Cytokeratin-16;Keratin-16;Keratin 16;Putative uncharacterized protein	DQIVDLTVGNNK	Unmodified	Keratin, type I cytoskeletal 9;Cytokeratin-9;Keratin-9
DVDGAYMTK	Unmodified	Keratin, type II cytoskeletal 1;Cytokeratin-1;Keratin-1;67 kDa cytokeratin;Hair alpha protein	DQYEQMAEK	Unmodified	Keratin, type I cytoskeletal 16;Cytokeratin-16;Keratin-16;Keratin 16;Putative uncharacterized protein	DQYEQMAEK	Unmodified	Keratin, type I cytoskeletal 16;Cytokeratin-16;Keratin-16;Keratin 16;Putative uncharacterized protein
DVDGAYMTK	Unmodified	Keratin, type II cytoskeletal 1;Cytokeratin-1;Keratin-1;67 kDa cytokeratin;Hair alpha protein	DQYEQMAEK	Oxidation (M)	Keratin, type I cytoskeletal 16;Cytokeratin-16;Keratin-16;Keratin 16;Putative uncharacterized protein	DQYEQMAEK	Unmodified	Keratin, type I cytoskeletal 16;Cytokeratin-16;Keratin-16;Keratin 16;Putative uncharacterized protein
DVDGAYMTK	Unmodified	Keratin, type II cytoskeletal 1;Cytokeratin-1;Keratin-1;67 kDa cytokeratin;Hair alpha protein	DSLENTLTESEAR	Unmodified	Keratin, type I cuticular Ha1;Hair keratin, type I Ha1;Keratin-31;Keratin, type I cuticular Ha2;Hair keratin, type I Ha2;Keratin-32;Keratin, type I cuticular Ha3-I;Hair keratin, type I Ha3-I;Keratin-33A	DQYEQMAEK	Unmodified	Keratin, type I cytoskeletal 16;Cytokeratin-16;Keratin-16;Keratin 16;Putative uncharacterized protein
DVDGAYMTK	Unmodified	Keratin, type II cytoskeletal 1;Cytokeratin-1;Keratin-1;67 kDa cytokeratin;Hair alpha protein	DVDAAYMNK	Unmodified	Keratin, type II cytoskeletal 5;Cytokeratin-5;Keratin-5;58 kDa cytokeratin;cDNA FLJ59922, highly similar to Keratin, type II cytoskeletal 5;Keratin, type II cytoskeletal 6A;Cytokeratin-6A;K6a keratin;Cytokeratin-6D;cDNA FLJ53910, highly similar to Keratin, type II cytoskeletal 6A;Keratin, type II cytoskeletal 6B;Cytokeratin-6B;K6b keratin	DQYEQMAEK	Unmodified	Keratin, type I cytoskeletal 16;Cytokeratin-16;Keratin-16;Keratin 16;Putative uncharacterized protein
DVDGAYMTK	Unmodified	Keratin, type II cytoskeletal 1;Cytokeratin-1;Keratin-1;67 kDa cytokeratin;Hair alpha protein	DVDAAYMNK	Unmodified	Keratin, type II cytoskeletal 5;Cytokeratin-5;Keratin-5;58 kDa cytokeratin;cDNA FLJ59922, highly similar to Keratin, type II cytoskeletal 5;Keratin, type II cytoskeletal 6A;Cytokeratin-6A;K6a keratin;Cytokeratin-6D;cDNA FLJ53910, highly similar to Keratin, type II cytoskeletal 6A;Keratin, type II cytoskeletal 6B;Cytokeratin-6B;K6b keratin	DQYEQMAEK	Unmodified	Keratin, type I cytoskeletal 16;Cytokeratin-16;Keratin-16;Keratin 16;Putative uncharacterized protein
DVDGAYMTK	Unmodified	Keratin, type II cytoskeletal 1;Cytokeratin-1;Keratin-1;67 kDa cytokeratin;Hair alpha protein	DVDAAYMNK	Unmodified	Keratin, type II cytoskeletal 5;Cytokeratin-5;Keratin-5;58 kDa cytokeratin;cDNA FLJ59922, highly similar to Keratin, type II cytoskeletal 5;Keratin, type II cytoskeletal 6A;Cytokeratin-6A;K6a keratin;Cytokeratin-6D;cDNA FLJ53910, highly similar to Keratin, type II cytoskeletal 6A;Keratin, type II cytoskeletal 6B;Cytokeratin-6B;K6b keratin	DQYEQMAEK	Oxidation (M)	Keratin, type I cytoskeletal 16;Cytokeratin-16;Keratin-16;Keratin 16;Putative uncharacterized protein
DVDGAYMTK	Unmodified	Keratin, type II cytoskeletal 1;Cytokeratin-1;Keratin-1;67 kDa cytokeratin;Hair alpha protein	DVDAAYMNK	Unmodified	Keratin, type II cytoskeletal 5;Cytokeratin-5;Keratin-5;58 kDa cytokeratin;cDNA FLJ59922, highly similar to Keratin, type II cytoskeletal 5;Keratin, type II cytoskeletal 6A;Cytokeratin-6A;K6a keratin;Cytokeratin-6D;cDNA FLJ53910, highly similar to Keratin, type II cytoskeletal 6A;Keratin, type II cytoskeletal 6B;Cytokeratin-6B;K6b keratin	DSLENTLTESEAR	Unmodified	Keratin, type I cuticular Ha1;Hair keratin, type I Ha1;Keratin-31;Keratin, type I cuticular Ha2;Hair keratin, type I Ha2;Keratin-32;Keratin, type I cuticular Ha3-I;Hair keratin, type I Ha3-I;Keratin-33A
DVDGAYMTK	Unmodified	Keratin, type II cytoskeletal 1;Cytokeratin-1;Keratin-1;67 kDa cytokeratin;Hair alpha protein	DVDAAYMNK	Unmodified	Keratin, type II cytoskeletal 5;Cytokeratin-5;Keratin-5;58 kDa cytokeratin;cDNA FLJ59922, highly similar to Keratin, type II cytoskeletal 5;Keratin, type II cytoskeletal 6A;Cytokeratin-6A;K6a keratin;Cytokeratin-6D;cDNA FLJ53910, highly similar to Keratin, type II cytoskeletal 6A;Keratin, type II cytoskeletal 6B;Cytokeratin-6B;K6b keratin	DSYVGDEAQSK	Unmodified	Beta-actin;Actin, cytoplasmic 1;Actin, cytoplasmic 1, N-terminally processed;cDNA FLJ58286, highly similar to Actin, cytoplasmic 2;cDNA FLJ39583 fis, clone SKMUS2004897, highly similar to ACTIN, ALPHA SKELETAL MUSCLE;Actin, alpha cardiac muscle 1;Alpha-cardiac actin;Actin, alpha skeletal muscle;Alpha-actin-1;Actin, aortic smooth muscle;Alpha-actin-2;Cell growth-inhibiting gene 46 protein;Actin, g…
DVDGAYMTK	Unmodified	Keratin, type II cytoskeletal 1;Cytokeratin-1;Keratin-1;67 kDa cytokeratin;Hair alpha protein	DVDAAYMNK	Unmodified	Keratin, type II cytoskeletal 5;Cytokeratin-5;Keratin-5;58 kDa cytokeratin;cDNA FLJ59922, highly similar to Keratin, type II cytoskeletal 5;Keratin, type II cytoskeletal 6A;Cytokeratin-6A;K6a keratin;Cytokeratin-6D;cDNA FLJ53910, highly similar to Keratin, type II cytoskeletal 6A;Keratin, type II cytoskeletal 6B;Cytokeratin-6B;K6b keratin	DVDAAYMNK	Oxidation (M)	Keratin, type II cytoskeletal 6A;Cytokeratin-6A;K6a keratin;Cytokeratin-6D;cDNA FLJ53910, highly similar to Keratin, type II cytoskeletal 6A;Keratin, type II cytoskeletal 6B;Cytokeratin-6B;K6b keratin;Keratin, type II cytoskeletal 5;Cytokeratin-5;Keratin-5;58 kDa cytokeratin;cDNA FLJ59922, highly similar to Keratin, type II cytoskeletal 5
DVDGAYMTK	Unmodified	Keratin, type II cytoskeletal 1;Cytokeratin-1;Keratin-1;67 kDa cytokeratin;Hair alpha protein	DVDAAYMNK	Unmodified	Keratin, type II cytoskeletal 5;Cytokeratin-5;Keratin-5;58 kDa cytokeratin;cDNA FLJ59922, highly similar to Keratin, type II cytoskeletal 5;Keratin, type II cytoskeletal 6A;Cytokeratin-6A;K6a keratin;Cytokeratin-6D;cDNA FLJ53910, highly similar to Keratin, type II cytoskeletal 6A;Keratin, type II cytoskeletal 6B;Cytokeratin-6B;K6b keratin	DVDAAYMNK	Oxidation (M)	Keratin, type II cytoskeletal 6A;Cytokeratin-6A;K6a keratin;Cytokeratin-6D;cDNA FLJ53910, highly similar to Keratin, type II cytoskeletal 6A;Keratin, type II cytoskeletal 6B;Cytokeratin-6B;K6b keratin;Keratin, type II cytoskeletal 5;Cytokeratin-5;Keratin-5;58 kDa cytokeratin;cDNA FLJ59922, highly similar to Keratin, type II cytoskeletal 5
DVDGAYMTK	Unmodified	Keratin, type II cytoskeletal 1;Cytokeratin-1;Keratin-1;67 kDa cytokeratin;Hair alpha protein	DVDAAYMNK	Unmodified	Keratin, type II cytoskeletal 5;Cytokeratin-5;Keratin-5;58 kDa cytokeratin;cDNA FLJ59922, highly similar to Keratin, type II cytoskeletal 5;Keratin, type II cytoskeletal 6A;Cytokeratin-6A;K6a keratin;Cytokeratin-6D;cDNA FLJ53910, highly similar to Keratin, type II cytoskeletal 6A;Keratin, type II cytoskeletal 6B;Cytokeratin-6B;K6b keratin	DVDAAYMNK	Oxidation (M)	Keratin, type II cytoskeletal 6A;Cytokeratin-6A;K6a keratin;Cytokeratin-6D;cDNA FLJ53910, highly similar to Keratin, type II cytoskeletal 6A;Keratin, type II cytoskeletal 6B;Cytokeratin-6B;K6b keratin;Keratin, type II cytoskeletal 5;Cytokeratin-5;Keratin-5;58 kDa cytokeratin;cDNA FLJ59922, highly similar to Keratin, type II cytoskeletal 5
DVDGAYMTK	Oxidation (M)	Keratin, type II cytoskeletal 1;Cytokeratin-1;Keratin-1;67 kDa cytokeratin;Hair alpha protein	DVDAAYMNK	Unmodified	Keratin, type II cytoskeletal 5;Cytokeratin-5;Keratin-5;58 kDa cytokeratin;cDNA FLJ59922, highly similar to Keratin, type II cytoskeletal 5;Keratin, type II cytoskeletal 6A;Cytokeratin-6A;K6a keratin;Cytokeratin-6D;cDNA FLJ53910, highly similar to Keratin, type II cytoskeletal 6A;Keratin, type II cytoskeletal 6B;Cytokeratin-6B;K6b keratin	DVDAAYMNK	Unmodified	Keratin, type II cytoskeletal 6A;Cytokeratin-6A;K6a keratin;Cytokeratin-6D;cDNA FLJ53910, highly similar to Keratin, type II cytoskeletal 6A;Keratin, type II cytoskeletal 6B;Cytokeratin-6B;K6b keratin;Keratin, type II cytoskeletal 5;Cytokeratin-5;Keratin-5;58 kDa cytokeratin;cDNA FLJ59922, highly similar to Keratin, type II cytoskeletal 5
DVDGAYMTK	Oxidation (M)	Keratin, type II cytoskeletal 1;Cytokeratin-1;Keratin-1;67 kDa cytokeratin;Hair alpha protein	DVDAAYMNK	Oxidation (M)	Keratin, type II cytoskeletal 5;Cytokeratin-5;Keratin-5;58 kDa cytokeratin;cDNA FLJ59922, highly similar to Keratin, type II cytoskeletal 5;Keratin, type II cytoskeletal 6A;Cytokeratin-6A;K6a keratin;Cytokeratin-6D;cDNA FLJ53910, highly similar to Keratin, type II cytoskeletal 6A;Keratin, type II cytoskeletal 6B;Cytokeratin-6B;K6b keratin	DVDAAYMNK	Unmodified	Keratin, type II cytoskeletal 6A;Cytokeratin-6A;K6a keratin;Cytokeratin-6D;cDNA FLJ53910, highly similar to Keratin, type II cytoskeletal 6A;Keratin, type II cytoskeletal 6B;Cytokeratin-6B;K6b keratin;Keratin, type II cytoskeletal 5;Cytokeratin-5;Keratin-5;58 kDa cytokeratin;cDNA FLJ59922, highly similar to Keratin, type II cytoskeletal 5
DVDGAYMTK	Oxidation (M)	Keratin, type II cytoskeletal 1;Cytokeratin-1;Keratin-1;67 kDa cytokeratin;Hair alpha protein	DVDAAYMNK	Oxidation (M)	Keratin, type II cytoskeletal 5;Cytokeratin-5;Keratin-5;58 kDa cytokeratin;cDNA FLJ59922, highly similar to Keratin, type II cytoskeletal 5;Keratin, type II cytoskeletal 6A;Cytokeratin-6A;K6a keratin;Cytokeratin-6D;cDNA FLJ53910, highly similar to Keratin, type II cytoskeletal 6A;Keratin, type II cytoskeletal 6B;Cytokeratin-6B;K6b keratin	DVDAAYMNK	Unmodified	Keratin, type II cytoskeletal 6A;Cytokeratin-6A;K6a keratin;Cytokeratin-6D;cDNA FLJ53910, highly similar to Keratin, type II cytoskeletal 6A;Keratin, type II cytoskeletal 6B;Cytokeratin-6B;K6b keratin;Keratin, type II cytoskeletal 5;Cytokeratin-5;Keratin-5;58 kDa cytokeratin;cDNA FLJ59922, highly similar to Keratin, type II cytoskeletal 5
DVDGAYMTK	Oxidation (M)	Keratin, type II cytoskeletal 1;Cytokeratin-1;Keratin-1;67 kDa cytokeratin;Hair alpha protein	DVDAAYMNKVELEAK	Unmodified	Keratin, type II cytoskeletal 5;Cytokeratin-5;Keratin-5;58 kDa cytokeratin;cDNA FLJ59922, highly similar to Keratin, type II cytoskeletal 5	DVDAAYMNK	Unmodified	Keratin, type II cytoskeletal 6A;Cytokeratin-6A;K6a keratin;Cytokeratin-6D;cDNA FLJ53910, highly similar to Keratin, type II cytoskeletal 6A;Keratin, type II cytoskeletal 6B;Cytokeratin-6B;K6b keratin;Keratin, type II cytoskeletal 5;Cytokeratin-5;Keratin-5;58 kDa cytokeratin;cDNA FLJ59922, highly similar to Keratin, type II cytoskeletal 5
DVDGAYMTK	Oxidation (M)	Keratin, type II cytoskeletal 1;Cytokeratin-1;Keratin-1;67 kDa cytokeratin;Hair alpha protein	DVDAAYMNKVELEAK	Unmodified	Keratin, type II cytoskeletal 5;Cytokeratin-5;Keratin-5;58 kDa cytokeratin;cDNA FLJ59922, highly similar to Keratin, type II cytoskeletal 5	DVDAAYMNK	Unmodified	Keratin, type II cytoskeletal 6A;Cytokeratin-6A;K6a keratin;Cytokeratin-6D;cDNA FLJ53910, highly similar to Keratin, type II cytoskeletal 6A;Keratin, type II cytoskeletal 6B;Cytokeratin-6B;K6b keratin;Keratin, type II cytoskeletal 5;Cytokeratin-5;Keratin-5;58 kDa cytokeratin;cDNA FLJ59922, highly similar to Keratin, type II cytoskeletal 5
DVDGAYMTK	Oxidation (M)	Keratin, type II cytoskeletal 1;Cytokeratin-1;Keratin-1;67 kDa cytokeratin;Hair alpha protein	DVDAAYMNKVELEAK	Unmodified	Keratin, type II cytoskeletal 5;Cytokeratin-5;Keratin-5;58 kDa cytokeratin;cDNA FLJ59922, highly similar to Keratin, type II cytoskeletal 5	DVDAAYMNK	Unmodified	Keratin, type II cytoskeletal 6A;Cytokeratin-6A;K6a keratin;Cytokeratin-6D;cDNA FLJ53910, highly similar to Keratin, type II cytoskeletal 6A;Keratin, type II cytoskeletal 6B;Cytokeratin-6B;K6b keratin;Keratin, type II cytoskeletal 5;Cytokeratin-5;Keratin-5;58 kDa cytokeratin;cDNA FLJ59922, highly similar to Keratin, type II cytoskeletal 5
DVDGAYMTK	Oxidation (M)	Keratin, type II cytoskeletal 1;Cytokeratin-1;Keratin-1;67 kDa cytokeratin;Hair alpha protein	DVDAAYMNKVELEAK	Unmodified	Keratin, type II cytoskeletal 5;Cytokeratin-5;Keratin-5;58 kDa cytokeratin;cDNA FLJ59922, highly similar to Keratin, type II cytoskeletal 5	DVDAAYMNK	Unmodified	Keratin, type II cytoskeletal 6A;Cytokeratin-6A;K6a keratin;Cytokeratin-6D;cDNA FLJ53910, highly similar to Keratin, type II cytoskeletal 6A;Keratin, type II cytoskeletal 6B;Cytokeratin-6B;K6b keratin;Keratin, type II cytoskeletal 5;Cytokeratin-5;Keratin-5;58 kDa cytokeratin;cDNA FLJ59922, highly similar to Keratin, type II cytoskeletal 5
DVDGAYMTK	Oxidation (M)	Keratin, type II cytoskeletal 1;Cytokeratin-1;Keratin-1;67 kDa cytokeratin;Hair alpha protein	DVDAAYMNKVELEAK	Unmodified	Keratin, type II cytoskeletal 5;Cytokeratin-5;Keratin-5;58 kDa cytokeratin;cDNA FLJ59922, highly similar to Keratin, type II cytoskeletal 5	DVDAAYMNK	Unmodified	Keratin, type II cytoskeletal 6A;Cytokeratin-6A;K6a keratin;Cytokeratin-6D;cDNA FLJ53910, highly similar to Keratin, type II cytoskeletal 6A;Keratin, type II cytoskeletal 6B;Cytokeratin-6B;K6b keratin;Keratin, type II cytoskeletal 5;Cytokeratin-5;Keratin-5;58 kDa cytokeratin;cDNA FLJ59922, highly similar to Keratin, type II cytoskeletal 5
DVDGAYMTK	Oxidation (M)	Keratin, type II cytoskeletal 1;Cytokeratin-1;Keratin-1;67 kDa cytokeratin;Hair alpha protein	DVDAAYMNKVELEAK	Unmodified	Keratin, type II cytoskeletal 5;Cytokeratin-5;Keratin-5;58 kDa cytokeratin;cDNA FLJ59922, highly similar to Keratin, type II cytoskeletal 5	DVDAAYMNKVELEAK	Unmodified	Keratin, type II cytoskeletal 5;Cytokeratin-5;Keratin-5;58 kDa cytokeratin;cDNA FLJ59922, highly similar to Keratin, type II cytoskeletal 5
DVDGAYMTK	Oxidation (M)	Keratin, type II cytoskeletal 1;Cytokeratin-1;Keratin-1;67 kDa cytokeratin;Hair alpha protein	DVDAAYMNKVELEAK	Unmodified	Keratin, type II cytoskeletal 5;Cytokeratin-5;Keratin-5;58 kDa cytokeratin;cDNA FLJ59922, highly similar to Keratin, type II cytoskeletal 5	DVDAAYMNKVELEAK	Unmodified	Keratin, type II cytoskeletal 5;Cytokeratin-5;Keratin-5;58 kDa cytokeratin;cDNA FLJ59922, highly similar to Keratin, type II cytoskeletal 5
DVDGAYMTK	Oxidation (M)	Keratin, type II cytoskeletal 1;Cytokeratin-1;Keratin-1;67 kDa cytokeratin;Hair alpha protein	DVDAAYMNKVELQAK	Oxidation (M)	Keratin, type II cytoskeletal 6A;Cytokeratin-6A;K6a keratin;Cytokeratin-6D;cDNA FLJ53910, highly similar to Keratin, type II cytoskeletal 6A;Keratin, type II cytoskeletal 6B;Cytokeratin-6B;K6b keratin	DVDAAYMNKVELEAK	Unmodified	Keratin, type II cytoskeletal 5;Cytokeratin-5;Keratin-5;58 kDa cytokeratin;cDNA FLJ59922, highly similar to Keratin, type II cytoskeletal 5
DVDNAYMIK	Unmodified	Keratin, type II cytoskeletal 2 epidermal;Cytokeratin-2e	DVDAAYMNKVELQAK	Unmodified	Keratin, type II cytoskeletal 6A;Cytokeratin-6A;K6a keratin;Cytokeratin-6D;cDNA FLJ53910, highly similar to Keratin, type II cytoskeletal 6A;Keratin, type II cytoskeletal 6B;Cytokeratin-6B;K6b keratin	DVDAAYMNKVELEAK	Unmodified	Keratin, type II cytoskeletal 5;Cytokeratin-5;Keratin-5;58 kDa cytokeratin;cDNA FLJ59922, highly similar to Keratin, type II cytoskeletal 5
DVDNAYMIK	Unmodified	Keratin, type II cytoskeletal 2 epidermal;Cytokeratin-2e	DVDAAYMNKVELQAK	Unmodified	Keratin, type II cytoskeletal 6A;Cytokeratin-6A;K6a keratin;Cytokeratin-6D;cDNA FLJ53910, highly similar to Keratin, type II cytoskeletal 6A;Keratin, type II cytoskeletal 6B;Cytokeratin-6B;K6b keratin	DVDAAYMNKVELQAK	Unmodified	Keratin, type II cytoskeletal 6A;Cytokeratin-6A;K6a keratin;Cytokeratin-6D;cDNA FLJ53910, highly similar to Keratin, type II cytoskeletal 6A;Keratin, type II cytoskeletal 6B;Cytokeratin-6B;K6b keratin
DVDNAYMIK	Unmodified	Keratin, type II cytoskeletal 2 epidermal;Cytokeratin-2e	DVDAAYMNKVELQAK	Unmodified	Keratin, type II cytoskeletal 6A;Cytokeratin-6A;K6a keratin;Cytokeratin-6D;cDNA FLJ53910, highly similar to Keratin, type II cytoskeletal 6A;Keratin, type II cytoskeletal 6B;Cytokeratin-6B;K6b keratin	DVDAAYMNKVELQAK	Unmodified	Keratin, type II cytoskeletal 6A;Cytokeratin-6A;K6a keratin;Cytokeratin-6D;cDNA FLJ53910, highly similar to Keratin, type II cytoskeletal 6A;Keratin, type II cytoskeletal 6B;Cytokeratin-6B;K6b keratin
DVDNAYMIK	Unmodified	Keratin, type II cytoskeletal 2 epidermal;Cytokeratin-2e	DVDAAYMNKVELQAK	Unmodified	Keratin, type II cytoskeletal 6A;Cytokeratin-6A;K6a keratin;Cytokeratin-6D;cDNA FLJ53910, highly similar to Keratin, type II cytoskeletal 6A;Keratin, type II cytoskeletal 6B;Cytokeratin-6B;K6b keratin	DVDAAYMNKVELQAK	Unmodified	Keratin, type II cytoskeletal 6A;Cytokeratin-6A;K6a keratin;Cytokeratin-6D;cDNA FLJ53910, highly similar to Keratin, type II cytoskeletal 6A;Keratin, type II cytoskeletal 6B;Cytokeratin-6B;K6b keratin
DVDNAYMIK	Unmodified	Keratin, type II cytoskeletal 2 epidermal;Cytokeratin-2e	DVDAAYMSK	Unmodified	cDNA FLJ46620 fis, clone TLUNG2000654, highly similar to Keratin, type II cytoskeletal 7;KRT7 protein	DVDAAYMNKVELQAK	Unmodified	Keratin, type II cytoskeletal 6A;Cytokeratin-6A;K6a keratin;Cytokeratin-6D;cDNA FLJ53910, highly similar to Keratin, type II cytoskeletal 6A;Keratin, type II cytoskeletal 6B;Cytokeratin-6B;K6b keratin
DVDNAYMIK	Unmodified	Keratin, type II cytoskeletal 2 epidermal;Cytokeratin-2e	DVDAAYVSK	Unmodified	Keratin, type II cytoskeletal 1b;Cytokeratin-1B;Keratin-77	DVDAAYMNKVELQAK	Unmodified	Keratin, type II cytoskeletal 6A;Cytokeratin-6A;K6a keratin;Cytokeratin-6D;cDNA FLJ53910, highly similar to Keratin, type II cytoskeletal 6A;Keratin, type II cytoskeletal 6B;Cytokeratin-6B;K6b keratin
DVDNAYMIK	Unmodified	Keratin, type II cytoskeletal 2 epidermal;Cytokeratin-2e	DVDEAYMNK	Unmodified	Keratin, type II cytoskeletal 8;Cytokeratin-8;Keratin-8;Keratin-8-like protein 1.	DVDAAYVSK	Unmodified	Keratin, type II cytoskeletal 1b;Cytokeratin-1B;Keratin-77
DVDNAYMIK	Unmodified	Keratin, type II cytoskeletal 2 epidermal;Cytokeratin-2e	DVDEAYMNKVELESR	Unmodified	Keratin, type II cytoskeletal 8;Cytokeratin-8;Keratin-8	DVDEAYMNK	Unmodified	Keratin, type II cytoskeletal 8;Cytokeratin-8;Keratin-8;Keratin-8-like protein 1.
DVDNAYMIK	Unmodified	Keratin, type II cytoskeletal 2 epidermal;Cytokeratin-2e	DVDGAYMTK	Oxidation (M)	Keratin, type II cytoskeletal 1;Cytokeratin-1;Keratin-1;67 kDa cytokeratin;Hair alpha protein	DVDEAYMNKVELESR	Unmodified	Keratin, type II cytoskeletal 8;Cytokeratin-8;Keratin-8
DVDNAYMIK	Unmodified	Keratin, type II cytoskeletal 2 epidermal;Cytokeratin-2e	DVDGAYMTK	Oxidation (M)	Keratin, type II cytoskeletal 1;Cytokeratin-1;Keratin-1;67 kDa cytokeratin;Hair alpha protein	DVDGAYMTK	Oxidation (M)	Keratin, type II cytoskeletal 1;Cytokeratin-1;Keratin-1;67 kDa cytokeratin;Hair alpha protein
DVDNAYMIK	Unmodified	Keratin, type II cytoskeletal 2 epidermal;Cytokeratin-2e	DVDGAYMTK	Oxidation (M)	Keratin, type II cytoskeletal 1;Cytokeratin-1;Keratin-1;67 kDa cytokeratin;Hair alpha protein	DVDGAYMTK	Oxidation (M)	Keratin, type II cytoskeletal 1;Cytokeratin-1;Keratin-1;67 kDa cytokeratin;Hair alpha protein
DVDNAYMIK	Oxidation (M)	Keratin, type II cytoskeletal 2 epidermal;Cytokeratin-2e	DVDGAYMTK	Oxidation (M)	Keratin, type II cytoskeletal 1;Cytokeratin-1;Keratin-1;67 kDa cytokeratin;Hair alpha protein	DVDGAYMTK	Oxidation (M)	Keratin, type II cytoskeletal 1;Cytokeratin-1;Keratin-1;67 kDa cytokeratin;Hair alpha protein
DVDNAYMIK	Oxidation (M)	Keratin, type II cytoskeletal 2 epidermal;Cytokeratin-2e	DVDGAYMTK	Oxidation (M)	Keratin, type II cytoskeletal 1;Cytokeratin-1;Keratin-1;67 kDa cytokeratin;Hair alpha protein	DVDGAYMTK	Oxidation (M)	Keratin, type II cytoskeletal 1;Cytokeratin-1;Keratin-1;67 kDa cytokeratin;Hair alpha protein
DVDNAYMIK	Oxidation (M)	Keratin, type II cytoskeletal 2 epidermal;Cytokeratin-2e	DVDGAYMTK	Oxidation (M)	Keratin, type II cytoskeletal 1;Cytokeratin-1;Keratin-1;67 kDa cytokeratin;Hair alpha protein	DVDGAYMTK	Oxidation (M)	Keratin, type II cytoskeletal 1;Cytokeratin-1;Keratin-1;67 kDa cytokeratin;Hair alpha protein
DVDNAYMIK	Oxidation (M)	Keratin, type II cytoskeletal 2 epidermal;Cytokeratin-2e	DVDGAYMTK	Oxidation (M)	Keratin, type II cytoskeletal 1;Cytokeratin-1;Keratin-1;67 kDa cytokeratin;Hair alpha protein	DVDGAYMTK	Oxidation (M)	Keratin, type II cytoskeletal 1;Cytokeratin-1;Keratin-1;67 kDa cytokeratin;Hair alpha protein
DVDNAYMIK	Oxidation (M)	Keratin, type II cytoskeletal 2 epidermal;Cytokeratin-2e	DVDGAYMTK	Oxidation (M)	Keratin, type II cytoskeletal 1;Cytokeratin-1;Keratin-1;67 kDa cytokeratin;Hair alpha protein	DVDGAYMTK	Oxidation (M)	Keratin, type II cytoskeletal 1;Cytokeratin-1;Keratin-1;67 kDa cytokeratin;Hair alpha protein
DVDNAYMIK	Oxidation (M)	Keratin, type II cytoskeletal 2 epidermal;Cytokeratin-2e	DVDGAYMTK	Oxidation (M)	Keratin, type II cytoskeletal 1;Cytokeratin-1;Keratin-1;67 kDa cytokeratin;Hair alpha protein	DVDGAYMTK	Oxidation (M)	Keratin, type II cytoskeletal 1;Cytokeratin-1;Keratin-1;67 kDa cytokeratin;Hair alpha protein
DVDNAYMIK	Oxidation (M)	Keratin, type II cytoskeletal 2 epidermal;Cytokeratin-2e	DVDGAYMTK	Oxidation (M)	Keratin, type II cytoskeletal 1;Cytokeratin-1;Keratin-1;67 kDa cytokeratin;Hair alpha protein	DVDGAYMTK	Oxidation (M)	Keratin, type II cytoskeletal 1;Cytokeratin-1;Keratin-1;67 kDa cytokeratin;Hair alpha protein
DVDNAYMIK	Oxidation (M)	Keratin, type II cytoskeletal 2 epidermal;Cytokeratin-2e	DVDGAYMTK	Oxidation (M)	Keratin, type II cytoskeletal 1;Cytokeratin-1;Keratin-1;67 kDa cytokeratin;Hair alpha protein	DVDGAYMTK	Oxidation (M)	Keratin, type II cytoskeletal 1;Cytokeratin-1;Keratin-1;67 kDa cytokeratin;Hair alpha protein
DVDNAYMIK	Oxidation (M)	Keratin, type II cytoskeletal 2 epidermal;Cytokeratin-2e	DVDGAYMTK	Oxidation (M)	Keratin, type II cytoskeletal 1;Cytokeratin-1;Keratin-1;67 kDa cytokeratin;Hair alpha protein	DVDGAYMTK	Oxidation (M)	Keratin, type II cytoskeletal 1;Cytokeratin-1;Keratin-1;67 kDa cytokeratin;Hair alpha protein
DVDNAYMIK	Oxidation (M)	Keratin, type II cytoskeletal 2 epidermal;Cytokeratin-2e	DVDGAYMTK	Oxidation (M)	Keratin, type II cytoskeletal 1;Cytokeratin-1;Keratin-1;67 kDa cytokeratin;Hair alpha protein	DVDGAYMTK	Oxidation (M)	Keratin, type II cytoskeletal 1;Cytokeratin-1;Keratin-1;67 kDa cytokeratin;Hair alpha protein
DVDNAYMIK	Oxidation (M)	Keratin, type II cytoskeletal 2 epidermal;Cytokeratin-2e	DVDGAYMTK	Unmodified	Keratin, type II cytoskeletal 1;Cytokeratin-1;Keratin-1;67 kDa cytokeratin;Hair alpha protein	DVDGAYMTK	Oxidation (M)	Keratin, type II cytoskeletal 1;Cytokeratin-1;Keratin-1;67 kDa cytokeratin;Hair alpha protein
DVFLGMFLYEYAR	Oxidation (M)	Serum albumin;Putative uncharacterized protein ALB;cDNA FLJ50830, highly similar to Serum albumin	DVDGAYMTK	Unmodified	Keratin, type II cytoskeletal 1;Cytokeratin-1;Keratin-1;67 kDa cytokeratin;Hair alpha protein	DVDGAYMTK	Oxidation (M)	Keratin, type II cytoskeletal 1;Cytokeratin-1;Keratin-1;67 kDa cytokeratin;Hair alpha protein
DVFLGMFLYEYAR	Oxidation (M)	Serum albumin;Putative uncharacterized protein ALB;cDNA FLJ50830, highly similar to Serum albumin	DVDGAYMTK	Unmodified	Keratin, type II cytoskeletal 1;Cytokeratin-1;Keratin-1;67 kDa cytokeratin;Hair alpha protein	DVDGAYMTK	Oxidation (M)	Keratin, type II cytoskeletal 1;Cytokeratin-1;Keratin-1;67 kDa cytokeratin;Hair alpha protein
DVFLGMFLYEYAR	Oxidation (M)	Serum albumin;Putative uncharacterized protein ALB;cDNA FLJ50830, highly similar to Serum albumin	DVDGAYMTK	Unmodified	Keratin, type II cytoskeletal 1;Cytokeratin-1;Keratin-1;67 kDa cytokeratin;Hair alpha protein	DVDGAYMTK	Oxidation (M)	Keratin, type II cytoskeletal 1;Cytokeratin-1;Keratin-1;67 kDa cytokeratin;Hair alpha protein
DVFLGMFLYEYAR	Oxidation (M)	Serum albumin;Putative uncharacterized protein ALB;cDNA FLJ50830, highly similar to Serum albumin	DVDGAYMTK	Unmodified	Keratin, type II cytoskeletal 1;Cytokeratin-1;Keratin-1;67 kDa cytokeratin;Hair alpha protein	DVDGAYMTK	Unmodified	Keratin, type II cytoskeletal 1;Cytokeratin-1;Keratin-1;67 kDa cytokeratin;Hair alpha protein
DVFLGMFLYEYAR	Oxidation (M)	Serum albumin;Putative uncharacterized protein ALB;cDNA FLJ50830, highly similar to Serum albumin	DVDGAYMTK	Unmodified	Keratin, type II cytoskeletal 1;Cytokeratin-1;Keratin-1;67 kDa cytokeratin;Hair alpha protein	DVDGAYMTK	Unmodified	Keratin, type II cytoskeletal 1;Cytokeratin-1;Keratin-1;67 kDa cytokeratin;Hair alpha protein
DVFLGMFLYEYAR	Unmodified	Serum albumin;Putative uncharacterized protein ALB;cDNA FLJ50830, highly similar to Serum albumin	DVDGAYMTK	Unmodified	Keratin, type II cytoskeletal 1;Cytokeratin-1;Keratin-1;67 kDa cytokeratin;Hair alpha protein	DVDGAYMTK	Unmodified	Keratin, type II cytoskeletal 1;Cytokeratin-1;Keratin-1;67 kDa cytokeratin;Hair alpha protein
DWYQR	Unmodified	Keratin, type I cytoskeletal 16;Cytokeratin-16;Keratin-16;Keratin 16;Putative uncharacterized protein;cDNA FLJ56791, highly similar to Keratin, type I cytoskeletal 16;cDNA FLJ53570, highly similar to Keratin, type I cytoskeletal 16;Keratin, type I cytoskeletal 14;Cytokeratin-14;Keratin-14;Keratin, type I cytoskeletal 17;Cytokeratin-17;Keratin-17;39.1;Radiated keratinocyte mRNA 266 (keratin-relate…	DVDGAYMTK	Unmodified	Keratin, type II cytoskeletal 1;Cytokeratin-1;Keratin-1;67 kDa cytokeratin;Hair alpha protein	DVDGAYMTK	Unmodified	Keratin, type II cytoskeletal 1;Cytokeratin-1;Keratin-1;67 kDa cytokeratin;Hair alpha protein
DWYQR	Unmodified	Keratin, type I cytoskeletal 16;Cytokeratin-16;Keratin-16;Keratin 16;Putative uncharacterized protein;cDNA FLJ56791, highly similar to Keratin, type I cytoskeletal 16;cDNA FLJ53570, highly similar to Keratin, type I cytoskeletal 16;Keratin, type I cytoskeletal 14;Cytokeratin-14;Keratin-14;Keratin, type I cytoskeletal 17;Cytokeratin-17;Keratin-17;39.1;Radiated keratinocyte mRNA 266 (keratin-relate…	DVDGAYMTK	Unmodified	Keratin, type II cytoskeletal 1;Cytokeratin-1;Keratin-1;67 kDa cytokeratin;Hair alpha protein	DVDGAYMTK	Unmodified	Keratin, type II cytoskeletal 1;Cytokeratin-1;Keratin-1;67 kDa cytokeratin;Hair alpha protein
DWYQR	Unmodified	Keratin, type I cytoskeletal 16;Cytokeratin-16;Keratin-16;Keratin 16;Putative uncharacterized protein;cDNA FLJ56791, highly similar to Keratin, type I cytoskeletal 16;cDNA FLJ53570, highly similar to Keratin, type I cytoskeletal 16;Keratin, type I cytoskeletal 14;Cytokeratin-14;Keratin-14;Keratin, type I cytoskeletal 17;Cytokeratin-17;Keratin-17;39.1;Radiated keratinocyte mRNA 266 (keratin-relate…	DVDGAYMTK	Unmodified	Keratin, type II cytoskeletal 1;Cytokeratin-1;Keratin-1;67 kDa cytokeratin;Hair alpha protein	DVDGAYMTK	Unmodified	Keratin, type II cytoskeletal 1;Cytokeratin-1;Keratin-1;67 kDa cytokeratin;Hair alpha protein
DWYQR	Unmodified	Keratin, type I cytoskeletal 16;Cytokeratin-16;Keratin-16;Keratin 16;Putative uncharacterized protein;cDNA FLJ56791, highly similar to Keratin, type I cytoskeletal 16;cDNA FLJ53570, highly similar to Keratin, type I cytoskeletal 16;Keratin, type I cytoskeletal 14;Cytokeratin-14;Keratin-14;Keratin, type I cytoskeletal 17;Cytokeratin-17;Keratin-17;39.1;Radiated keratinocyte mRNA 266 (keratin-relate…	DVDGAYMTK	Unmodified	Keratin, type II cytoskeletal 1;Cytokeratin-1;Keratin-1;67 kDa cytokeratin;Hair alpha protein	DVDGAYMTK	Unmodified	Keratin, type II cytoskeletal 1;Cytokeratin-1;Keratin-1;67 kDa cytokeratin;Hair alpha protein
DWYQR	Unmodified	Keratin, type I cytoskeletal 16;Cytokeratin-16;Keratin-16;Keratin 16;Putative uncharacterized protein;cDNA FLJ56791, highly similar to Keratin, type I cytoskeletal 16;cDNA FLJ53570, highly similar to Keratin, type I cytoskeletal 16;Keratin, type I cytoskeletal 14;Cytokeratin-14;Keratin-14;Keratin, type I cytoskeletal 17;Cytokeratin-17;Keratin-17;39.1;Radiated keratinocyte mRNA 266 (keratin-relate…	DVDGAYMTK	Unmodified	Keratin, type II cytoskeletal 1;Cytokeratin-1;Keratin-1;67 kDa cytokeratin;Hair alpha protein	DVDGAYMTK	Unmodified	Keratin, type II cytoskeletal 1;Cytokeratin-1;Keratin-1;67 kDa cytokeratin;Hair alpha protein
DWYQR	Unmodified	Keratin, type I cytoskeletal 16;Cytokeratin-16;Keratin-16;Keratin 16;Putative uncharacterized protein;cDNA FLJ56791, highly similar to Keratin, type I cytoskeletal 16;cDNA FLJ53570, highly similar to Keratin, type I cytoskeletal 16;Keratin, type I cytoskeletal 14;Cytokeratin-14;Keratin-14;Keratin, type I cytoskeletal 17;Cytokeratin-17;Keratin-17;39.1;Radiated keratinocyte mRNA 266 (keratin-relate…	DVDGAYMTK	Unmodified	Keratin, type II cytoskeletal 1;Cytokeratin-1;Keratin-1;67 kDa cytokeratin;Hair alpha protein	DVDGAYMTK	Unmodified	Keratin, type II cytoskeletal 1;Cytokeratin-1;Keratin-1;67 kDa cytokeratin;Hair alpha protein
DWYQR	Unmodified	Keratin, type I cytoskeletal 16;Cytokeratin-16;Keratin-16;Keratin 16;Putative uncharacterized protein;cDNA FLJ56791, highly similar to Keratin, type I cytoskeletal 16;cDNA FLJ53570, highly similar to Keratin, type I cytoskeletal 16;Keratin, type I cytoskeletal 14;Cytokeratin-14;Keratin-14;Keratin, type I cytoskeletal 17;Cytokeratin-17;Keratin-17;39.1;Radiated keratinocyte mRNA 266 (keratin-relate…	DVDGAYMTK	Unmodified	Keratin, type II cytoskeletal 1;Cytokeratin-1;Keratin-1;67 kDa cytokeratin;Hair alpha protein	DVDGAYMTK	Unmodified	Keratin, type II cytoskeletal 1;Cytokeratin-1;Keratin-1;67 kDa cytokeratin;Hair alpha protein
DYQELMNTK	Oxidation (M)	Keratin, type II cytoskeletal 1;Cytokeratin-1;Keratin-1;67 kDa cytokeratin;Hair alpha protein	DVDGAYMTK	Unmodified	Keratin, type II cytoskeletal 1;Cytokeratin-1;Keratin-1;67 kDa cytokeratin;Hair alpha protein	DVDGAYMTK	Unmodified	Keratin, type II cytoskeletal 1;Cytokeratin-1;Keratin-1;67 kDa cytokeratin;Hair alpha protein
DYQELMNTK	Oxidation (M)	Keratin, type II cytoskeletal 1;Cytokeratin-1;Keratin-1;67 kDa cytokeratin;Hair alpha protein	DVDGAYMTK	Unmodified	Keratin, type II cytoskeletal 1;Cytokeratin-1;Keratin-1;67 kDa cytokeratin;Hair alpha protein	DVDGAYMTK	Unmodified	Keratin, type II cytoskeletal 1;Cytokeratin-1;Keratin-1;67 kDa cytokeratin;Hair alpha protein
DYQELMNTK	Oxidation (M)	Keratin, type II cytoskeletal 1;Cytokeratin-1;Keratin-1;67 kDa cytokeratin;Hair alpha protein	DVDGAYMTK	Unmodified	Keratin, type II cytoskeletal 1;Cytokeratin-1;Keratin-1;67 kDa cytokeratin;Hair alpha protein	DVDGAYMTK	Unmodified	Keratin, type II cytoskeletal 1;Cytokeratin-1;Keratin-1;67 kDa cytokeratin;Hair alpha protein
DYQELMNTK	Oxidation (M)	Keratin, type II cytoskeletal 1;Cytokeratin-1;Keratin-1;67 kDa cytokeratin;Hair alpha protein	DVDGVFLSK	Unmodified	Keratin, type II cytoskeletal 78;Cytokeratin-78;Keratin-78;Type II keratin-40;Keratin-5b	DVDGAYMTK	Unmodified	Keratin, type II cytoskeletal 1;Cytokeratin-1;Keratin-1;67 kDa cytokeratin;Hair alpha protein
DYQELMNTK	Oxidation (M)	Keratin, type II cytoskeletal 1;Cytokeratin-1;Keratin-1;67 kDa cytokeratin;Hair alpha protein	DVDGVFLSK	Unmodified	Keratin, type II cytoskeletal 78;Cytokeratin-78;Keratin-78;Type II keratin-40;Keratin-5b	DVDGAYMTK	Unmodified	Keratin, type II cytoskeletal 1;Cytokeratin-1;Keratin-1;67 kDa cytokeratin;Hair alpha protein
DYQELMNTK	Oxidation (M)	Keratin, type II cytoskeletal 1;Cytokeratin-1;Keratin-1;67 kDa cytokeratin;Hair alpha protein	DVDGVFLSK	Unmodified	Keratin, type II cytoskeletal 78;Cytokeratin-78;Keratin-78;Type II keratin-40;Keratin-5b	DVDGAYMTK	Unmodified	Keratin, type II cytoskeletal 1;Cytokeratin-1;Keratin-1;67 kDa cytokeratin;Hair alpha protein
DYQELMNTK	Oxidation (M)	Keratin, type II cytoskeletal 1;Cytokeratin-1;Keratin-1;67 kDa cytokeratin;Hair alpha protein	DVDGVFLSK	Unmodified	Keratin, type II cytoskeletal 78;Cytokeratin-78;Keratin-78;Type II keratin-40;Keratin-5b	DVDGVFLSK	Unmodified	Keratin, type II cytoskeletal 78;Cytokeratin-78;Keratin-78;Type II keratin-40;Keratin-5b
DYQELMNTK	Oxidation (M)	Keratin, type II cytoskeletal 1;Cytokeratin-1;Keratin-1;67 kDa cytokeratin;Hair alpha protein	DVDGVFLSK	Unmodified	Keratin, type II cytoskeletal 78;Cytokeratin-78;Keratin-78;Type II keratin-40;Keratin-5b	DVDGVFLSK	Unmodified	Keratin, type II cytoskeletal 78;Cytokeratin-78;Keratin-78;Type II keratin-40;Keratin-5b
DYQELMNTK	Oxidation (M)	Keratin, type II cytoskeletal 1;Cytokeratin-1;Keratin-1;67 kDa cytokeratin;Hair alpha protein	DVDGVFLSK	Unmodified	Keratin, type II cytoskeletal 78;Cytokeratin-78;Keratin-78;Type II keratin-40;Keratin-5b	DVDGVFLSK	Unmodified	Keratin, type II cytoskeletal 78;Cytokeratin-78;Keratin-78;Type II keratin-40;Keratin-5b
DYQELMNTK	Oxidation (M)	Keratin, type II cytoskeletal 1;Cytokeratin-1;Keratin-1;67 kDa cytokeratin;Hair alpha protein	DVDNAYMIK	Oxidation (M)	Keratin, type II cytoskeletal 2 epidermal;Cytokeratin-2e	DVDGVFLSK	Unmodified	Keratin, type II cytoskeletal 78;Cytokeratin-78;Keratin-78;Type II keratin-40;Keratin-5b
DYQELMNTK	Oxidation (M)	Keratin, type II cytoskeletal 1;Cytokeratin-1;Keratin-1;67 kDa cytokeratin;Hair alpha protein	DVDNAYMIK	Oxidation (M)	Keratin, type II cytoskeletal 2 epidermal;Cytokeratin-2e	DVDGVFLSK	Unmodified	Keratin, type II cytoskeletal 78;Cytokeratin-78;Keratin-78;Type II keratin-40;Keratin-5b
DYQELMNTK	Oxidation (M)	Keratin, type II cytoskeletal 1;Cytokeratin-1;Keratin-1;67 kDa cytokeratin;Hair alpha protein	DVDNAYMIK	Oxidation (M)	Keratin, type II cytoskeletal 2 epidermal;Cytokeratin-2e	DVDGVFLSK	Unmodified	Keratin, type II cytoskeletal 78;Cytokeratin-78;Keratin-78;Type II keratin-40;Keratin-5b
DYQELMNTK	Unmodified	Keratin, type II cytoskeletal 1;Cytokeratin-1;Keratin-1;67 kDa cytokeratin;Hair alpha protein	DVDNAYMIK	Oxidation (M)	Keratin, type II cytoskeletal 2 epidermal;Cytokeratin-2e	DVDNAYMIK	Oxidation (M)	Keratin, type II cytoskeletal 2 epidermal;Cytokeratin-2e
DYQELMNTK	Unmodified	Keratin, type II cytoskeletal 1;Cytokeratin-1;Keratin-1;67 kDa cytokeratin;Hair alpha protein	DVDNAYMIK	Oxidation (M)	Keratin, type II cytoskeletal 2 epidermal;Cytokeratin-2e	DVDNAYMIK	Oxidation (M)	Keratin, type II cytoskeletal 2 epidermal;Cytokeratin-2e
DYQELMNTK	Unmodified	Keratin, type II cytoskeletal 1;Cytokeratin-1;Keratin-1;67 kDa cytokeratin;Hair alpha protein	DVDNAYMIK	Oxidation (M)	Keratin, type II cytoskeletal 2 epidermal;Cytokeratin-2e	DVDNAYMIK	Oxidation (M)	Keratin, type II cytoskeletal 2 epidermal;Cytokeratin-2e
DYQELMNTK	Unmodified	Keratin, type II cytoskeletal 1;Cytokeratin-1;Keratin-1;67 kDa cytokeratin;Hair alpha protein	DVDNAYMIK	Oxidation (M)	Keratin, type II cytoskeletal 2 epidermal;Cytokeratin-2e	DVDNAYMIK	Oxidation (M)	Keratin, type II cytoskeletal 2 epidermal;Cytokeratin-2e
DYQELMNTK	Unmodified	Keratin, type II cytoskeletal 1;Cytokeratin-1;Keratin-1;67 kDa cytokeratin;Hair alpha protein	DVDNAYMIK	Oxidation (M)	Keratin, type II cytoskeletal 2 epidermal;Cytokeratin-2e	DVDNAYMIK	Oxidation (M)	Keratin, type II cytoskeletal 2 epidermal;Cytokeratin-2e
DYQELMNTK	Unmodified	Keratin, type II cytoskeletal 1;Cytokeratin-1;Keratin-1;67 kDa cytokeratin;Hair alpha protein	DVDNAYMIK	Oxidation (M)	Keratin, type II cytoskeletal 2 epidermal;Cytokeratin-2e	DVDNAYMIK	Oxidation (M)	Keratin, type II cytoskeletal 2 epidermal;Cytokeratin-2e
DYQELMNTK	Unmodified	Keratin, type II cytoskeletal 1;Cytokeratin-1;Keratin-1;67 kDa cytokeratin;Hair alpha protein	DVDNAYMIK	Oxidation (M)	Keratin, type II cytoskeletal 2 epidermal;Cytokeratin-2e	DVDNAYMIK	Oxidation (M)	Keratin, type II cytoskeletal 2 epidermal;Cytokeratin-2e
DYQELMNTK	Unmodified	Keratin, type II cytoskeletal 1;Cytokeratin-1;Keratin-1;67 kDa cytokeratin;Hair alpha protein	DVDNAYMIK	Oxidation (M)	Keratin, type II cytoskeletal 2 epidermal;Cytokeratin-2e	DVDNAYMIK	Oxidation (M)	Keratin, type II cytoskeletal 2 epidermal;Cytokeratin-2e
DYQELMNTK	Unmodified	Keratin, type II cytoskeletal 1;Cytokeratin-1;Keratin-1;67 kDa cytokeratin;Hair alpha protein	DVDNAYMIK	Unmodified	Keratin, type II cytoskeletal 2 epidermal;Cytokeratin-2e	DVDNAYMIK	Oxidation (M)	Keratin, type II cytoskeletal 2 epidermal;Cytokeratin-2e
DYQELMNTK	Unmodified	Keratin, type II cytoskeletal 1;Cytokeratin-1;Keratin-1;67 kDa cytokeratin;Hair alpha protein	DVDNAYMIK	Unmodified	Keratin, type II cytoskeletal 2 epidermal;Cytokeratin-2e	DVDNAYMIK	Oxidation (M)	Keratin, type II cytoskeletal 2 epidermal;Cytokeratin-2e
DYQELMNTK	Unmodified	Keratin, type II cytoskeletal 1;Cytokeratin-1;Keratin-1;67 kDa cytokeratin;Hair alpha protein	DVDNAYMIK	Unmodified	Keratin, type II cytoskeletal 2 epidermal;Cytokeratin-2e	DVDNAYMIK	Unmodified	Keratin, type II cytoskeletal 2 epidermal;Cytokeratin-2e
DYQELMNTK	Unmodified	Keratin, type II cytoskeletal 1;Cytokeratin-1;Keratin-1;67 kDa cytokeratin;Hair alpha protein	DVDNAYMIK	Unmodified	Keratin, type II cytoskeletal 2 epidermal;Cytokeratin-2e	DVDNAYMIK	Unmodified	Keratin, type II cytoskeletal 2 epidermal;Cytokeratin-2e
DYQELMNTK	Unmodified	Keratin, type II cytoskeletal 1;Cytokeratin-1;Keratin-1;67 kDa cytokeratin;Hair alpha protein	DVDNAYMIK	Unmodified	Keratin, type II cytoskeletal 2 epidermal;Cytokeratin-2e	DVDNAYMIK	Unmodified	Keratin, type II cytoskeletal 2 epidermal;Cytokeratin-2e
DYQELMNVK	Unmodified	Keratin, type II cytoskeletal 2 epidermal;Cytokeratin-2e	DVDNAYMIK	Unmodified	Keratin, type II cytoskeletal 2 epidermal;Cytokeratin-2e	DVDNAYMIK	Unmodified	Keratin, type II cytoskeletal 2 epidermal;Cytokeratin-2e
DYQELMNVK	Unmodified	Keratin, type II cytoskeletal 2 epidermal;Cytokeratin-2e	DVDNAYMIK	Unmodified	Keratin, type II cytoskeletal 2 epidermal;Cytokeratin-2e	DVDNAYMIK	Unmodified	Keratin, type II cytoskeletal 2 epidermal;Cytokeratin-2e
DYQELMNVK	Unmodified	Keratin, type II cytoskeletal 2 epidermal;Cytokeratin-2e	DVDNAYMIK	Unmodified	Keratin, type II cytoskeletal 2 epidermal;Cytokeratin-2e	DVDNAYMIK	Unmodified	Keratin, type II cytoskeletal 2 epidermal;Cytokeratin-2e
DYQELMNVK	Unmodified	Keratin, type II cytoskeletal 2 epidermal;Cytokeratin-2e	DVDNAYMIK	Unmodified	Keratin, type II cytoskeletal 2 epidermal;Cytokeratin-2e	DVDNAYMIK	Unmodified	Keratin, type II cytoskeletal 2 epidermal;Cytokeratin-2e
DYQELMNVK	Unmodified	Keratin, type II cytoskeletal 2 epidermal;Cytokeratin-2e	DVDNAYMIK	Unmodified	Keratin, type II cytoskeletal 2 epidermal;Cytokeratin-2e	DVDNAYMIK	Unmodified	Keratin, type II cytoskeletal 2 epidermal;Cytokeratin-2e
DYQELMNVK	Unmodified	Keratin, type II cytoskeletal 2 epidermal;Cytokeratin-2e	DVDNAYMIK	Unmodified	Keratin, type II cytoskeletal 2 epidermal;Cytokeratin-2e	DVDNAYMIK	Unmodified	Keratin, type II cytoskeletal 2 epidermal;Cytokeratin-2e
DYQELMNVK	Unmodified	Keratin, type II cytoskeletal 2 epidermal;Cytokeratin-2e	DVDNAYMIK	Unmodified	Keratin, type II cytoskeletal 2 epidermal;Cytokeratin-2e	DVDNAYMIK	Unmodified	Keratin, type II cytoskeletal 2 epidermal;Cytokeratin-2e
DYQELMNVK	Unmodified	Keratin, type II cytoskeletal 2 epidermal;Cytokeratin-2e	DVFLGMFLYEYAR	Oxidation (M)	Serum albumin;Putative uncharacterized protein ALB;cDNA FLJ50830, highly similar to Serum albumin	DVDNAYMIK	Unmodified	Keratin, type II cytoskeletal 2 epidermal;Cytokeratin-2e
DYQELMNVK	Unmodified	Keratin, type II cytoskeletal 2 epidermal;Cytokeratin-2e	DVFLGMFLYEYAR	Oxidation (M)	Serum albumin;Putative uncharacterized protein ALB;cDNA FLJ50830, highly similar to Serum albumin	DVDNAYMIK	Unmodified	Keratin, type II cytoskeletal 2 epidermal;Cytokeratin-2e
DYQELMNVK	Unmodified	Keratin, type II cytoskeletal 2 epidermal;Cytokeratin-2e	DVFLGMFLYEYAR	Oxidation (M)	Serum albumin;Putative uncharacterized protein ALB;cDNA FLJ50830, highly similar to Serum albumin	DVDNAYMIK	Unmodified	Keratin, type II cytoskeletal 2 epidermal;Cytokeratin-2e
DYQELMNVK	Unmodified	Keratin, type II cytoskeletal 2 epidermal;Cytokeratin-2e	DVFLGMFLYEYAR	Oxidation (M)	Serum albumin;Putative uncharacterized protein ALB;cDNA FLJ50830, highly similar to Serum albumin	DVFLGMFLYEYAR	Oxidation (M)	Serum albumin;Putative uncharacterized protein ALB;cDNA FLJ50830, highly similar to Serum albumin
DYQELMNVK	Unmodified	Keratin, type II cytoskeletal 2 epidermal;Cytokeratin-2e	DVFLGMFLYEYAR	Oxidation (M)	Serum albumin;Putative uncharacterized protein ALB;cDNA FLJ50830, highly similar to Serum albumin	DVFLGMFLYEYAR	Oxidation (M)	Serum albumin;Putative uncharacterized protein ALB;cDNA FLJ50830, highly similar to Serum albumin
DYQELMNVK	Oxidation (M)	Keratin, type II cytoskeletal 2 epidermal;Cytokeratin-2e	DVFLGMFLYEYAR	Oxidation (M)	Serum albumin;Putative uncharacterized protein ALB;cDNA FLJ50830, highly similar to Serum albumin	DVFLGMFLYEYAR	Oxidation (M)	Serum albumin;Putative uncharacterized protein ALB;cDNA FLJ50830, highly similar to Serum albumin
DYSQYYR	Unmodified	Keratin, type I cytoskeletal 17;Cytokeratin-17;Keratin-17;39.1;Radiated keratinocyte mRNA 266 (keratin-related protein);Putative uncharacterized protein KRT17P1;cDNA FLJ56708, highly similar to Keratin, type I cytoskeletal 17;cDNA FLJ61294, highly similar to Keratin, type I cytoskeletal 17	DVFLGMFLYEYAR	Oxidation (M)	Serum albumin;Putative uncharacterized protein ALB;cDNA FLJ50830, highly similar to Serum albumin	DVFLGMFLYEYAR	Oxidation (M)	Serum albumin;Putative uncharacterized protein ALB;cDNA FLJ50830, highly similar to Serum albumin
DYSQYYR	Unmodified	Keratin, type I cytoskeletal 17;Cytokeratin-17;Keratin-17;39.1;Radiated keratinocyte mRNA 266 (keratin-related protein);Putative uncharacterized protein KRT17P1;cDNA FLJ56708, highly similar to Keratin, type I cytoskeletal 17;cDNA FLJ61294, highly similar to Keratin, type I cytoskeletal 17	DVFLGMFLYEYAR	Oxidation (M)	Serum albumin;Putative uncharacterized protein ALB;cDNA FLJ50830, highly similar to Serum albumin	DVFLGMFLYEYAR	Oxidation (M)	Serum albumin;Putative uncharacterized protein ALB;cDNA FLJ50830, highly similar to Serum albumin
DYSQYYR	Unmodified	Keratin, type I cytoskeletal 17;Cytokeratin-17;Keratin-17;39.1;Radiated keratinocyte mRNA 266 (keratin-related protein);Putative uncharacterized protein KRT17P1;cDNA FLJ56708, highly similar to Keratin, type I cytoskeletal 17;cDNA FLJ61294, highly similar to Keratin, type I cytoskeletal 17	DVFLGMFLYEYAR	Oxidation (M)	Serum albumin;Putative uncharacterized protein ALB;cDNA FLJ50830, highly similar to Serum albumin	DVFLGMFLYEYAR	Oxidation (M)	Serum albumin;Putative uncharacterized protein ALB;cDNA FLJ50830, highly similar to Serum albumin
EEAEALYHSK	Unmodified	Keratin, type II cytoskeletal 2 epidermal;Cytokeratin-2e	DVFLGMFLYEYAR	Oxidation (M)	Serum albumin;Putative uncharacterized protein ALB;cDNA FLJ50830, highly similar to Serum albumin	DVFLGMFLYEYAR	Oxidation (M)	Serum albumin;Putative uncharacterized protein ALB;cDNA FLJ50830, highly similar to Serum albumin
EEAEALYHSK	Unmodified	Keratin, type II cytoskeletal 2 epidermal;Cytokeratin-2e	DVFLGMFLYEYAR	Unmodified	Serum albumin;Putative uncharacterized protein ALB;cDNA FLJ50830, highly similar to Serum albumin	DVFLGMFLYEYAR	Oxidation (M)	Serum albumin;Putative uncharacterized protein ALB;cDNA FLJ50830, highly similar to Serum albumin
EEEIAALVIDNGSGMCK	Acetyl (Protein N-term)	Actin, cytoplasmic 2;Gamma-actin;Actin, cytoplasmic 2, N-terminally processed	DYQAMLGVK	Unmodified	Keratin, type II cytoskeletal 1b;Cytokeratin-1B;Keratin-77	DVFLGMFLYEYAR	Unmodified	Serum albumin;Putative uncharacterized protein ALB;cDNA FLJ50830, highly similar to Serum albumin
EFTPVLQADFQK	Unmodified		DYQAMLGVK	Unmodified	Keratin, type II cytoskeletal 1b;Cytokeratin-1B;Keratin-77	DYQAMLGVK	Unmodified	Keratin, type II cytoskeletal 1b;Cytokeratin-1B;Keratin-77
EIETYHNLLEGGQEDFESSGAGK	Unmodified	Keratin, type I cytoskeletal 9;Cytokeratin-9;Keratin-9	DYQAMLGVK	Unmodified	Keratin, type II cytoskeletal 1b;Cytokeratin-1B;Keratin-77	DYQAMLGVK	Unmodified	Keratin, type II cytoskeletal 1b;Cytokeratin-1B;Keratin-77
EIETYHNLLEGGQEDFESSGAGK	Unmodified	Keratin, type I cytoskeletal 9;Cytokeratin-9;Keratin-9	DYQAMLGVK	Unmodified	Keratin, type II cytoskeletal 1b;Cytokeratin-1B;Keratin-77	DYQELMNTK	Oxidation (M)	Keratin, type II cytoskeletal 1;Cytokeratin-1;Keratin-1;67 kDa cytokeratin;Hair alpha protein;Keratin, type II cytoskeletal 2 epidermal;Cytokeratin-2e;keratin-2 epidermis
EIETYHNLLEGGQEDFESSGAGK	Unmodified	Keratin, type I cytoskeletal 9;Cytokeratin-9;Keratin-9	DYQELMNTK	Oxidation (M)	Keratin, type II cytoskeletal 1;Cytokeratin-1;Keratin-1;67 kDa cytokeratin;Hair alpha protein;Keratin, type II cytoskeletal 2 epidermal;Cytokeratin-2e;keratin-2 epidermis	DYQELMNTK	Oxidation (M)	Keratin, type II cytoskeletal 1;Cytokeratin-1;Keratin-1;67 kDa cytokeratin;Hair alpha protein;Keratin, type II cytoskeletal 2 epidermal;Cytokeratin-2e;keratin-2 epidermis
EIETYHNLLEGGQEDFESSGAGK	Unmodified	Keratin, type I cytoskeletal 9;Cytokeratin-9;Keratin-9	DYQELMNTK	Oxidation (M)	Keratin, type II cytoskeletal 1;Cytokeratin-1;Keratin-1;67 kDa cytokeratin;Hair alpha protein;Keratin, type II cytoskeletal 2 epidermal;Cytokeratin-2e;keratin-2 epidermis	DYQELMNTK	Oxidation (M)	Keratin, type II cytoskeletal 1;Cytokeratin-1;Keratin-1;67 kDa cytokeratin;Hair alpha protein;Keratin, type II cytoskeletal 2 epidermal;Cytokeratin-2e;keratin-2 epidermis
EIETYHNLLEGGQEDFESSGAGK	Unmodified	Keratin, type I cytoskeletal 9;Cytokeratin-9;Keratin-9	DYQELMNTK	Oxidation (M)	Keratin, type II cytoskeletal 1;Cytokeratin-1;Keratin-1;67 kDa cytokeratin;Hair alpha protein;Keratin, type II cytoskeletal 2 epidermal;Cytokeratin-2e;keratin-2 epidermis	DYQELMNTK	Oxidation (M)	Keratin, type II cytoskeletal 1;Cytokeratin-1;Keratin-1;67 kDa cytokeratin;Hair alpha protein;Keratin, type II cytoskeletal 2 epidermal;Cytokeratin-2e;keratin-2 epidermis
EIETYHNLLEGGQEDFESSGAGK	Unmodified	Keratin, type I cytoskeletal 9;Cytokeratin-9;Keratin-9	DYQELMNTK	Oxidation (M)	Keratin, type II cytoskeletal 1;Cytokeratin-1;Keratin-1;67 kDa cytokeratin;Hair alpha protein;Keratin, type II cytoskeletal 2 epidermal;Cytokeratin-2e;keratin-2 epidermis	DYQELMNTK	Oxidation (M)	Keratin, type II cytoskeletal 1;Cytokeratin-1;Keratin-1;67 kDa cytokeratin;Hair alpha protein;Keratin, type II cytoskeletal 2 epidermal;Cytokeratin-2e;keratin-2 epidermis
EIETYHNLLEGGQEDFESSGAGK	Unmodified	Keratin, type I cytoskeletal 9;Cytokeratin-9;Keratin-9	DYQELMNTK	Oxidation (M)	Keratin, type II cytoskeletal 1;Cytokeratin-1;Keratin-1;67 kDa cytokeratin;Hair alpha protein;Keratin, type II cytoskeletal 2 epidermal;Cytokeratin-2e;keratin-2 epidermis	DYQELMNTK	Oxidation (M)	Keratin, type II cytoskeletal 1;Cytokeratin-1;Keratin-1;67 kDa cytokeratin;Hair alpha protein;Keratin, type II cytoskeletal 2 epidermal;Cytokeratin-2e;keratin-2 epidermis
EIETYHNLLEGGQEDFESSGAGK	Unmodified	Keratin, type I cytoskeletal 9;Cytokeratin-9;Keratin-9	DYQELMNTK	Oxidation (M)	Keratin, type II cytoskeletal 1;Cytokeratin-1;Keratin-1;67 kDa cytokeratin;Hair alpha protein;Keratin, type II cytoskeletal 2 epidermal;Cytokeratin-2e;keratin-2 epidermis	DYQELMNTK	Oxidation (M)	Keratin, type II cytoskeletal 1;Cytokeratin-1;Keratin-1;67 kDa cytokeratin;Hair alpha protein;Keratin, type II cytoskeletal 2 epidermal;Cytokeratin-2e;keratin-2 epidermis
EIETYHNLLEGGQEDFESSGAGK	Unmodified	Keratin, type I cytoskeletal 9;Cytokeratin-9;Keratin-9	DYQELMNTK	Oxidation (M)	Keratin, type II cytoskeletal 1;Cytokeratin-1;Keratin-1;67 kDa cytokeratin;Hair alpha protein;Keratin, type II cytoskeletal 2 epidermal;Cytokeratin-2e;keratin-2 epidermis	DYQELMNTK	Oxidation (M)	Keratin, type II cytoskeletal 1;Cytokeratin-1;Keratin-1;67 kDa cytokeratin;Hair alpha protein;Keratin, type II cytoskeletal 2 epidermal;Cytokeratin-2e;keratin-2 epidermis
EIETYHNLLEGGQEDFESSGAGK	Unmodified	Keratin, type I cytoskeletal 9;Cytokeratin-9;Keratin-9	DYQELMNTK	Oxidation (M)	Keratin, type II cytoskeletal 1;Cytokeratin-1;Keratin-1;67 kDa cytokeratin;Hair alpha protein;Keratin, type II cytoskeletal 2 epidermal;Cytokeratin-2e;keratin-2 epidermis	DYQELMNTK	Oxidation (M)	Keratin, type II cytoskeletal 1;Cytokeratin-1;Keratin-1;67 kDa cytokeratin;Hair alpha protein;Keratin, type II cytoskeletal 2 epidermal;Cytokeratin-2e;keratin-2 epidermis
EIETYHNLLEGGQEDFESSGAGK	Unmodified	Keratin, type I cytoskeletal 9;Cytokeratin-9;Keratin-9	DYQELMNTK	Oxidation (M)	Keratin, type II cytoskeletal 1;Cytokeratin-1;Keratin-1;67 kDa cytokeratin;Hair alpha protein;Keratin, type II cytoskeletal 2 epidermal;Cytokeratin-2e;keratin-2 epidermis	DYQELMNTK	Oxidation (M)	Keratin, type II cytoskeletal 1;Cytokeratin-1;Keratin-1;67 kDa cytokeratin;Hair alpha protein;Keratin, type II cytoskeletal 2 epidermal;Cytokeratin-2e;keratin-2 epidermis
EIETYHNLLEGGQEDFESSGAGK	Unmodified	Keratin, type I cytoskeletal 9;Cytokeratin-9;Keratin-9	DYQELMNTK	Oxidation (M)	Keratin, type II cytoskeletal 1;Cytokeratin-1;Keratin-1;67 kDa cytokeratin;Hair alpha protein;Keratin, type II cytoskeletal 2 epidermal;Cytokeratin-2e;keratin-2 epidermis	DYQELMNTK	Oxidation (M)	Keratin, type II cytoskeletal 1;Cytokeratin-1;Keratin-1;67 kDa cytokeratin;Hair alpha protein;Keratin, type II cytoskeletal 2 epidermal;Cytokeratin-2e;keratin-2 epidermis
EIETYHNLLEGGQEDFESSGAGK	Unmodified	Keratin, type I cytoskeletal 9;Cytokeratin-9;Keratin-9	DYQELMNTK	Oxidation (M)	Keratin, type II cytoskeletal 1;Cytokeratin-1;Keratin-1;67 kDa cytokeratin;Hair alpha protein;Keratin, type II cytoskeletal 2 epidermal;Cytokeratin-2e;keratin-2 epidermis	DYQELMNTK	Oxidation (M)	Keratin, type II cytoskeletal 1;Cytokeratin-1;Keratin-1;67 kDa cytokeratin;Hair alpha protein;Keratin, type II cytoskeletal 2 epidermal;Cytokeratin-2e;keratin-2 epidermis
EIETYHNLLEGGQEDFESSGAGK	Unmodified	Keratin, type I cytoskeletal 9;Cytokeratin-9;Keratin-9	DYQELMNTK	Oxidation (M)	Keratin, type II cytoskeletal 1;Cytokeratin-1;Keratin-1;67 kDa cytokeratin;Hair alpha protein;Keratin, type II cytoskeletal 2 epidermal;Cytokeratin-2e;keratin-2 epidermis	DYQELMNTK	Oxidation (M)	Keratin, type II cytoskeletal 1;Cytokeratin-1;Keratin-1;67 kDa cytokeratin;Hair alpha protein;Keratin, type II cytoskeletal 2 epidermal;Cytokeratin-2e;keratin-2 epidermis
EIETYHNLLEGGQEDFESSGAGK	Unmodified	Keratin, type I cytoskeletal 9;Cytokeratin-9;Keratin-9	DYQELMNTK	Oxidation (M)	Keratin, type II cytoskeletal 1;Cytokeratin-1;Keratin-1;67 kDa cytokeratin;Hair alpha protein;Keratin, type II cytoskeletal 2 epidermal;Cytokeratin-2e;keratin-2 epidermis	DYQELMNTK	Oxidation (M)	Keratin, type II cytoskeletal 1;Cytokeratin-1;Keratin-1;67 kDa cytokeratin;Hair alpha protein;Keratin, type II cytoskeletal 2 epidermal;Cytokeratin-2e;keratin-2 epidermis
EIETYHNLLEGGQEDFESSGAGK	Unmodified	Keratin, type I cytoskeletal 9;Cytokeratin-9;Keratin-9	DYQELMNTK	Oxidation (M)	Keratin, type II cytoskeletal 1;Cytokeratin-1;Keratin-1;67 kDa cytokeratin;Hair alpha protein;Keratin, type II cytoskeletal 2 epidermal;Cytokeratin-2e;keratin-2 epidermis	DYQELMNTK	Oxidation (M)	Keratin, type II cytoskeletal 1;Cytokeratin-1;Keratin-1;67 kDa cytokeratin;Hair alpha protein;Keratin, type II cytoskeletal 2 epidermal;Cytokeratin-2e;keratin-2 epidermis
EIETYHNLLEGGQEDFESSGAGK	Unmodified	Keratin, type I cytoskeletal 9;Cytokeratin-9;Keratin-9	DYQELMNTK	Oxidation (M)	Keratin, type II cytoskeletal 1;Cytokeratin-1;Keratin-1;67 kDa cytokeratin;Hair alpha protein;Keratin, type II cytoskeletal 2 epidermal;Cytokeratin-2e;keratin-2 epidermis	DYQELMNTK	Oxidation (M)	Keratin, type II cytoskeletal 1;Cytokeratin-1;Keratin-1;67 kDa cytokeratin;Hair alpha protein;Keratin, type II cytoskeletal 2 epidermal;Cytokeratin-2e;keratin-2 epidermis
EIETYHNLLEGGQEDFESSGAGK	Unmodified	Keratin, type I cytoskeletal 9;Cytokeratin-9;Keratin-9	DYQELMNTK	Oxidation (M)	Keratin, type II cytoskeletal 1;Cytokeratin-1;Keratin-1;67 kDa cytokeratin;Hair alpha protein;Keratin, type II cytoskeletal 2 epidermal;Cytokeratin-2e;keratin-2 epidermis	DYQELMNTK	Oxidation (M)	Keratin, type II cytoskeletal 1;Cytokeratin-1;Keratin-1;67 kDa cytokeratin;Hair alpha protein;Keratin, type II cytoskeletal 2 epidermal;Cytokeratin-2e;keratin-2 epidermis
EIETYHNLLEGGQEDFESSGAGK	Unmodified	Keratin, type I cytoskeletal 9;Cytokeratin-9;Keratin-9	DYQELMNTK	Oxidation (M)	Keratin, type II cytoskeletal 1;Cytokeratin-1;Keratin-1;67 kDa cytokeratin;Hair alpha protein;Keratin, type II cytoskeletal 2 epidermal;Cytokeratin-2e;keratin-2 epidermis	DYQELMNTK	Oxidation (M)	Keratin, type II cytoskeletal 1;Cytokeratin-1;Keratin-1;67 kDa cytokeratin;Hair alpha protein;Keratin, type II cytoskeletal 2 epidermal;Cytokeratin-2e;keratin-2 epidermis
EIETYHNLLEGGQEDFESSGAGK	Unmodified	Keratin, type I cytoskeletal 9;Cytokeratin-9;Keratin-9	DYQELMNTK	Oxidation (M)	Keratin, type II cytoskeletal 1;Cytokeratin-1;Keratin-1;67 kDa cytokeratin;Hair alpha protein;Keratin, type II cytoskeletal 2 epidermal;Cytokeratin-2e;keratin-2 epidermis	DYQELMNTK	Oxidation (M)	Keratin, type II cytoskeletal 1;Cytokeratin-1;Keratin-1;67 kDa cytokeratin;Hair alpha protein;Keratin, type II cytoskeletal 2 epidermal;Cytokeratin-2e;keratin-2 epidermis
EIETYHNLLEGGQEDFESSGAGK	Unmodified	Keratin, type I cytoskeletal 9;Cytokeratin-9;Keratin-9	DYQELMNTK	Oxidation (M)	Keratin, type II cytoskeletal 1;Cytokeratin-1;Keratin-1;67 kDa cytokeratin;Hair alpha protein;Keratin, type II cytoskeletal 2 epidermal;Cytokeratin-2e;keratin-2 epidermis	DYQELMNTK	Unmodified	Keratin, type II cytoskeletal 1;Cytokeratin-1;Keratin-1;67 kDa cytokeratin;Hair alpha protein;Keratin, type II cytoskeletal 2 epidermal;Cytokeratin-2e;keratin-2 epidermis
EIETYHNLLEGGQEDFESSGAGK	Unmodified	Keratin, type I cytoskeletal 9;Cytokeratin-9;Keratin-9	DYQELMNTK	Oxidation (M)	Keratin, type II cytoskeletal 1;Cytokeratin-1;Keratin-1;67 kDa cytokeratin;Hair alpha protein;Keratin, type II cytoskeletal 2 epidermal;Cytokeratin-2e;keratin-2 epidermis	DYQELMNTK	Unmodified	Keratin, type II cytoskeletal 1;Cytokeratin-1;Keratin-1;67 kDa cytokeratin;Hair alpha protein;Keratin, type II cytoskeletal 2 epidermal;Cytokeratin-2e;keratin-2 epidermis
EIETYHNLLEGGQEDFESSGAGK	Unmodified	Keratin, type I cytoskeletal 9;Cytokeratin-9;Keratin-9	DYQELMNTK	Unmodified	Keratin, type II cytoskeletal 1;Cytokeratin-1;Keratin-1;67 kDa cytokeratin;Hair alpha protein;Keratin, type II cytoskeletal 2 epidermal;Cytokeratin-2e;keratin-2 epidermis	DYQELMNTK	Unmodified	Keratin, type II cytoskeletal 1;Cytokeratin-1;Keratin-1;67 kDa cytokeratin;Hair alpha protein;Keratin, type II cytoskeletal 2 epidermal;Cytokeratin-2e;keratin-2 epidermis
EIKIEISELNR	Unmodified	Keratin, type II cytoskeletal 2 epidermal;Cytokeratin-2e	DYQELMNTK	Unmodified	Keratin, type II cytoskeletal 1;Cytokeratin-1;Keratin-1;67 kDa cytokeratin;Hair alpha protein;Keratin, type II cytoskeletal 2 epidermal;Cytokeratin-2e;keratin-2 epidermis	DYQELMNTK	Unmodified	Keratin, type II cytoskeletal 1;Cytokeratin-1;Keratin-1;67 kDa cytokeratin;Hair alpha protein;Keratin, type II cytoskeletal 2 epidermal;Cytokeratin-2e;keratin-2 epidermis
EIKIEISELNR	Unmodified	Keratin, type II cytoskeletal 2 epidermal;Cytokeratin-2e	DYQELMNTK	Unmodified	Keratin, type II cytoskeletal 1;Cytokeratin-1;Keratin-1;67 kDa cytokeratin;Hair alpha protein;Keratin, type II cytoskeletal 2 epidermal;Cytokeratin-2e;keratin-2 epidermis	DYQELMNTK	Unmodified	Keratin, type II cytoskeletal 1;Cytokeratin-1;Keratin-1;67 kDa cytokeratin;Hair alpha protein;Keratin, type II cytoskeletal 2 epidermal;Cytokeratin-2e;keratin-2 epidermis
EIKIEISELNR	Unmodified	Keratin, type II cytoskeletal 2 epidermal;Cytokeratin-2e	DYQELMNTK	Unmodified	Keratin, type II cytoskeletal 1;Cytokeratin-1;Keratin-1;67 kDa cytokeratin;Hair alpha protein;Keratin, type II cytoskeletal 2 epidermal;Cytokeratin-2e;keratin-2 epidermis	DYQELMNTK	Unmodified	Keratin, type II cytoskeletal 1;Cytokeratin-1;Keratin-1;67 kDa cytokeratin;Hair alpha protein;Keratin, type II cytoskeletal 2 epidermal;Cytokeratin-2e;keratin-2 epidermis
EIKIEISELNR	Unmodified	Keratin, type II cytoskeletal 2 epidermal;Cytokeratin-2e	DYQELMNTK	Unmodified	Keratin, type II cytoskeletal 1;Cytokeratin-1;Keratin-1;67 kDa cytokeratin;Hair alpha protein;Keratin, type II cytoskeletal 2 epidermal;Cytokeratin-2e;keratin-2 epidermis	DYQELMNTK	Unmodified	Keratin, type II cytoskeletal 1;Cytokeratin-1;Keratin-1;67 kDa cytokeratin;Hair alpha protein;Keratin, type II cytoskeletal 2 epidermal;Cytokeratin-2e;keratin-2 epidermis
EITALAPSTMK	Unmodified	Actin, cytoplasmic 2;Gamma-actin;Actin, cytoplasmic 2, N-terminally processed;Beta-actin;Actin, cytoplasmic 1;Actin, cytoplasmic 1, N-terminally processed;cDNA FLJ58286, highly similar to Actin, cytoplasmic 2;cDNA FLJ39583 fis, clone SKMUS2004897, highly similar to ACTIN, ALPHA SKELETAL MUSCLE;Actin, alpha cardiac muscle 1;Alpha-cardiac actin;Actin, alpha skeletal muscle;Alpha-actin-1;Actin, aort…	DYQELMNTK	Unmodified	Keratin, type II cytoskeletal 1;Cytokeratin-1;Keratin-1;67 kDa cytokeratin;Hair alpha protein;Keratin, type II cytoskeletal 2 epidermal;Cytokeratin-2e;keratin-2 epidermis	DYQELMNTK	Unmodified	Keratin, type II cytoskeletal 1;Cytokeratin-1;Keratin-1;67 kDa cytokeratin;Hair alpha protein;Keratin, type II cytoskeletal 2 epidermal;Cytokeratin-2e;keratin-2 epidermis
EITALAPSTMK	Unmodified	Actin, cytoplasmic 2;Gamma-actin;Actin, cytoplasmic 2, N-terminally processed;Beta-actin;Actin, cytoplasmic 1;Actin, cytoplasmic 1, N-terminally processed;cDNA FLJ58286, highly similar to Actin, cytoplasmic 2;cDNA FLJ39583 fis, clone SKMUS2004897, highly similar to ACTIN, ALPHA SKELETAL MUSCLE;Actin, alpha cardiac muscle 1;Alpha-cardiac actin;Actin, alpha skeletal muscle;Alpha-actin-1;Actin, aort…	DYQELMNTK	Unmodified	Keratin, type II cytoskeletal 1;Cytokeratin-1;Keratin-1;67 kDa cytokeratin;Hair alpha protein;Keratin, type II cytoskeletal 2 epidermal;Cytokeratin-2e;keratin-2 epidermis	DYQELMNTK	Unmodified	Keratin, type II cytoskeletal 1;Cytokeratin-1;Keratin-1;67 kDa cytokeratin;Hair alpha protein;Keratin, type II cytoskeletal 2 epidermal;Cytokeratin-2e;keratin-2 epidermis
EITALAPSTMK	Unmodified	Actin, cytoplasmic 2;Gamma-actin;Actin, cytoplasmic 2, N-terminally processed;Beta-actin;Actin, cytoplasmic 1;Actin, cytoplasmic 1, N-terminally processed;cDNA FLJ58286, highly similar to Actin, cytoplasmic 2;cDNA FLJ39583 fis, clone SKMUS2004897, highly similar to ACTIN, ALPHA SKELETAL MUSCLE;Actin, alpha cardiac muscle 1;Alpha-cardiac actin;Actin, alpha skeletal muscle;Alpha-actin-1;Actin, aort…	DYQELMNTK	Unmodified	Keratin, type II cytoskeletal 1;Cytokeratin-1;Keratin-1;67 kDa cytokeratin;Hair alpha protein;Keratin, type II cytoskeletal 2 epidermal;Cytokeratin-2e;keratin-2 epidermis	DYQELMNTK	Unmodified	Keratin, type II cytoskeletal 1;Cytokeratin-1;Keratin-1;67 kDa cytokeratin;Hair alpha protein;Keratin, type II cytoskeletal 2 epidermal;Cytokeratin-2e;keratin-2 epidermis
EITALAPSTMK	Unmodified	Actin, cytoplasmic 2;Gamma-actin;Actin, cytoplasmic 2, N-terminally processed;Beta-actin;Actin, cytoplasmic 1;Actin, cytoplasmic 1, N-terminally processed;cDNA FLJ58286, highly similar to Actin, cytoplasmic 2;cDNA FLJ39583 fis, clone SKMUS2004897, highly similar to ACTIN, ALPHA SKELETAL MUSCLE;Actin, alpha cardiac muscle 1;Alpha-cardiac actin;Actin, alpha skeletal muscle;Alpha-actin-1;Actin, aort…	DYQELMNTK	Unmodified	Keratin, type II cytoskeletal 1;Cytokeratin-1;Keratin-1;67 kDa cytokeratin;Hair alpha protein;Keratin, type II cytoskeletal 2 epidermal;Cytokeratin-2e;keratin-2 epidermis	DYQELMNTK	Unmodified	Keratin, type II cytoskeletal 1;Cytokeratin-1;Keratin-1;67 kDa cytokeratin;Hair alpha protein;Keratin, type II cytoskeletal 2 epidermal;Cytokeratin-2e;keratin-2 epidermis
EITALAPSTMK	Unmodified	Actin, cytoplasmic 2;Gamma-actin;Actin, cytoplasmic 2, N-terminally processed;Beta-actin;Actin, cytoplasmic 1;Actin, cytoplasmic 1, N-terminally processed;cDNA FLJ58286, highly similar to Actin, cytoplasmic 2;cDNA FLJ39583 fis, clone SKMUS2004897, highly similar to ACTIN, ALPHA SKELETAL MUSCLE;Actin, alpha cardiac muscle 1;Alpha-cardiac actin;Actin, alpha skeletal muscle;Alpha-actin-1;Actin, aort…	DYQELMNTK	Unmodified	Keratin, type II cytoskeletal 1;Cytokeratin-1;Keratin-1;67 kDa cytokeratin;Hair alpha protein;Keratin, type II cytoskeletal 2 epidermal;Cytokeratin-2e;keratin-2 epidermis	DYQELMNTK	Unmodified	Keratin, type II cytoskeletal 1;Cytokeratin-1;Keratin-1;67 kDa cytokeratin;Hair alpha protein;Keratin, type II cytoskeletal 2 epidermal;Cytokeratin-2e;keratin-2 epidermis
EITALAPSTMK	Unmodified	Actin, cytoplasmic 2;Gamma-actin;Actin, cytoplasmic 2, N-terminally processed;Beta-actin;Actin, cytoplasmic 1;Actin, cytoplasmic 1, N-terminally processed;cDNA FLJ58286, highly similar to Actin, cytoplasmic 2;cDNA FLJ39583 fis, clone SKMUS2004897, highly similar to ACTIN, ALPHA SKELETAL MUSCLE;Actin, alpha cardiac muscle 1;Alpha-cardiac actin;Actin, alpha skeletal muscle;Alpha-actin-1;Actin, aort…	DYQELMNTK	Unmodified	Keratin, type II cytoskeletal 1;Cytokeratin-1;Keratin-1;67 kDa cytokeratin;Hair alpha protein;Keratin, type II cytoskeletal 2 epidermal;Cytokeratin-2e;keratin-2 epidermis	DYQELMNTK	Unmodified	Keratin, type II cytoskeletal 1;Cytokeratin-1;Keratin-1;67 kDa cytokeratin;Hair alpha protein;Keratin, type II cytoskeletal 2 epidermal;Cytokeratin-2e;keratin-2 epidermis
EITALAPSTMK	Oxidation (M)	Actin, cytoplasmic 2;Gamma-actin;Actin, cytoplasmic 2, N-terminally processed;Beta-actin;Actin, cytoplasmic 1;Actin, cytoplasmic 1, N-terminally processed;cDNA FLJ58286, highly similar to Actin, cytoplasmic 2;cDNA FLJ39583 fis, clone SKMUS2004897, highly similar to ACTIN, ALPHA SKELETAL MUSCLE;Actin, alpha cardiac muscle 1;Alpha-cardiac actin;Actin, alpha skeletal muscle;Alpha-actin-1;Actin, aort…	DYQELMNTK	Unmodified	Keratin, type II cytoskeletal 1;Cytokeratin-1;Keratin-1;67 kDa cytokeratin;Hair alpha protein;Keratin, type II cytoskeletal 2 epidermal;Cytokeratin-2e;keratin-2 epidermis	DYQELMNTK	Unmodified	Keratin, type II cytoskeletal 1;Cytokeratin-1;Keratin-1;67 kDa cytokeratin;Hair alpha protein;Keratin, type II cytoskeletal 2 epidermal;Cytokeratin-2e;keratin-2 epidermis
EITALAPSTMK	Oxidation (M)	Actin, cytoplasmic 2;Gamma-actin;Actin, cytoplasmic 2, N-terminally processed;Beta-actin;Actin, cytoplasmic 1;Actin, cytoplasmic 1, N-terminally processed;cDNA FLJ58286, highly similar to Actin, cytoplasmic 2;cDNA FLJ39583 fis, clone SKMUS2004897, highly similar to ACTIN, ALPHA SKELETAL MUSCLE;Actin, alpha cardiac muscle 1;Alpha-cardiac actin;Actin, alpha skeletal muscle;Alpha-actin-1;Actin, aort…	DYQELMNTK	Unmodified	Keratin, type II cytoskeletal 1;Cytokeratin-1;Keratin-1;67 kDa cytokeratin;Hair alpha protein;Keratin, type II cytoskeletal 2 epidermal;Cytokeratin-2e;keratin-2 epidermis	DYQELMNTK	Unmodified	Keratin, type II cytoskeletal 1;Cytokeratin-1;Keratin-1;67 kDa cytokeratin;Hair alpha protein;Keratin, type II cytoskeletal 2 epidermal;Cytokeratin-2e;keratin-2 epidermis
EITALAPSTMK	Oxidation (M)	Actin, cytoplasmic 2;Gamma-actin;Actin, cytoplasmic 2, N-terminally processed;Beta-actin;Actin, cytoplasmic 1;Actin, cytoplasmic 1, N-terminally processed;cDNA FLJ58286, highly similar to Actin, cytoplasmic 2;cDNA FLJ39583 fis, clone SKMUS2004897, highly similar to ACTIN, ALPHA SKELETAL MUSCLE;Actin, alpha cardiac muscle 1;Alpha-cardiac actin;Actin, alpha skeletal muscle;Alpha-actin-1;Actin, aort…	DYQELMNVK	Oxidation (M)	Keratin, type II cytoskeletal 2 epidermal;Cytokeratin-2e;Keratin, type II cytoskeletal 2 oral;Cytokeratin-2P;Keratin-76	DYQELMNTK	Unmodified	Keratin, type II cytoskeletal 1;Cytokeratin-1;Keratin-1;67 kDa cytokeratin;Hair alpha protein;Keratin, type II cytoskeletal 2 epidermal;Cytokeratin-2e;keratin-2 epidermis
ELQSQISDTSVVLSMDNSR	Unmodified	Keratin, type II cytoskeletal 8;Cytokeratin-8;Keratin-8	DYQELMNVK	Oxidation (M)	Keratin, type II cytoskeletal 2 epidermal;Cytokeratin-2e;Keratin, type II cytoskeletal 2 oral;Cytokeratin-2P;Keratin-76	DYQELMNVK	Oxidation (M)	Keratin, type II cytoskeletal 2 epidermal;Cytokeratin-2e;Keratin, type II cytoskeletal 3;Cytokeratin-3;65 kDa cytokeratin
ELQSQISDTSVVLSMDNSR	Unmodified	Keratin, type II cytoskeletal 8;Cytokeratin-8;Keratin-8	DYQELMNVK	Oxidation (M)	Keratin, type II cytoskeletal 2 epidermal;Cytokeratin-2e;Keratin, type II cytoskeletal 2 oral;Cytokeratin-2P;Keratin-76	DYQELMNVK	Oxidation (M)	Keratin, type II cytoskeletal 2 epidermal;Cytokeratin-2e;Keratin, type II cytoskeletal 3;Cytokeratin-3;65 kDa cytokeratin
ELQSQISDTSVVLSMDNSR	Unmodified	Keratin, type II cytoskeletal 8;Cytokeratin-8;Keratin-8	DYQELMNVK	Oxidation (M)	Keratin, type II cytoskeletal 2 epidermal;Cytokeratin-2e;Keratin, type II cytoskeletal 2 oral;Cytokeratin-2P;Keratin-76	DYQELMNVK	Oxidation (M)	Keratin, type II cytoskeletal 2 epidermal;Cytokeratin-2e;Keratin, type II cytoskeletal 3;Cytokeratin-3;65 kDa cytokeratin
ELQSQISDTSVVLSMDNSR	Oxidation (M)	Keratin, type II cytoskeletal 8;Cytokeratin-8;Keratin-8	DYQELMNVK	Oxidation (M)	Keratin, type II cytoskeletal 2 epidermal;Cytokeratin-2e;Keratin, type II cytoskeletal 2 oral;Cytokeratin-2P;Keratin-76	DYQELMNVK	Oxidation (M)	Keratin, type II cytoskeletal 2 epidermal;Cytokeratin-2e;Keratin, type II cytoskeletal 3;Cytokeratin-3;65 kDa cytokeratin
ELQSQISDTSVVLSMDNSR	Oxidation (M)	Keratin, type II cytoskeletal 8;Cytokeratin-8;Keratin-8	DYQELMNVK	Oxidation (M)	Keratin, type II cytoskeletal 2 epidermal;Cytokeratin-2e;Keratin, type II cytoskeletal 2 oral;Cytokeratin-2P;Keratin-76	DYQELMNVK	Oxidation (M)	Keratin, type II cytoskeletal 2 epidermal;Cytokeratin-2e;Keratin, type II cytoskeletal 3;Cytokeratin-3;65 kDa cytokeratin
ELTTEIDNNIEQISSYK	Unmodified	Keratin, type I cytoskeletal 10;Cytokeratin-10;Keratin-10	DYQELMNVK	Oxidation (M)	Keratin, type II cytoskeletal 2 epidermal;Cytokeratin-2e;Keratin, type II cytoskeletal 2 oral;Cytokeratin-2P;Keratin-76	DYQELMNVK	Oxidation (M)	Keratin, type II cytoskeletal 2 epidermal;Cytokeratin-2e;Keratin, type II cytoskeletal 3;Cytokeratin-3;65 kDa cytokeratin
ELTTEIDNNIEQISSYK	Unmodified	Keratin, type I cytoskeletal 10;Cytokeratin-10;Keratin-10	DYQELMNVK	Oxidation (M)	Keratin, type II cytoskeletal 2 epidermal;Cytokeratin-2e;Keratin, type II cytoskeletal 2 oral;Cytokeratin-2P;Keratin-76	DYQELMNVK	Oxidation (M)	Keratin, type II cytoskeletal 2 epidermal;Cytokeratin-2e;Keratin, type II cytoskeletal 3;Cytokeratin-3;65 kDa cytokeratin
ELTTEIDNNIEQISSYK	Unmodified	Keratin, type I cytoskeletal 10;Cytokeratin-10;Keratin-10	DYQELMNVK	Oxidation (M)	Keratin, type II cytoskeletal 2 epidermal;Cytokeratin-2e;Keratin, type II cytoskeletal 2 oral;Cytokeratin-2P;Keratin-76	DYQELMNVK	Oxidation (M)	Keratin, type II cytoskeletal 2 epidermal;Cytokeratin-2e;Keratin, type II cytoskeletal 3;Cytokeratin-3;65 kDa cytokeratin
ELTTEIDNNIEQISSYK	Unmodified	Keratin, type I cytoskeletal 10;Cytokeratin-10;Keratin-10	DYQELMNVK	Oxidation (M)	Keratin, type II cytoskeletal 2 epidermal;Cytokeratin-2e;Keratin, type II cytoskeletal 2 oral;Cytokeratin-2P;Keratin-76	DYQELMNVK	Oxidation (M)	Keratin, type II cytoskeletal 2 epidermal;Cytokeratin-2e;Keratin, type II cytoskeletal 3;Cytokeratin-3;65 kDa cytokeratin
ELTTEIDNNIEQISSYK	Unmodified	Keratin, type I cytoskeletal 10;Cytokeratin-10;Keratin-10	DYQELMNVK	Unmodified	Keratin, type II cytoskeletal 2 epidermal;Cytokeratin-2e;Keratin, type II cytoskeletal 2 oral;Cytokeratin-2P;Keratin-76	DYQELMNVK	Oxidation (M)	Keratin, type II cytoskeletal 2 epidermal;Cytokeratin-2e;Keratin, type II cytoskeletal 3;Cytokeratin-3;65 kDa cytokeratin
ELTTEIDNNIEQISSYK	Unmodified	Keratin, type I cytoskeletal 10;Cytokeratin-10;Keratin-10	DYQELMNVK	Unmodified	Keratin, type II cytoskeletal 2 epidermal;Cytokeratin-2e;Keratin, type II cytoskeletal 2 oral;Cytokeratin-2P;Keratin-76	DYQELMNVK	Unmodified	Keratin, type II cytoskeletal 2 epidermal;Cytokeratin-2e;Keratin, type II cytoskeletal 3;Cytokeratin-3;65 kDa cytokeratin
ELTTEIDNNIEQISSYK	Unmodified	Keratin, type I cytoskeletal 10;Cytokeratin-10;Keratin-10	DYQELMNVK	Unmodified	Keratin, type II cytoskeletal 2 epidermal;Cytokeratin-2e;Keratin, type II cytoskeletal 2 oral;Cytokeratin-2P;Keratin-76	DYQELMNVK	Unmodified	Keratin, type II cytoskeletal 2 epidermal;Cytokeratin-2e;Keratin, type II cytoskeletal 3;Cytokeratin-3;65 kDa cytokeratin
ELTTEIDNNIEQISSYK	Unmodified	Keratin, type I cytoskeletal 10;Cytokeratin-10;Keratin-10	DYQELMNVK	Unmodified	Keratin, type II cytoskeletal 2 epidermal;Cytokeratin-2e;Keratin, type II cytoskeletal 2 oral;Cytokeratin-2P;Keratin-76	DYQELMNVK	Unmodified	Keratin, type II cytoskeletal 2 epidermal;Cytokeratin-2e;Keratin, type II cytoskeletal 3;Cytokeratin-3;65 kDa cytokeratin
ELTTEIDNNIEQISSYK	Unmodified	Keratin, type I cytoskeletal 10;Cytokeratin-10;Keratin-10	DYQELMNVK	Unmodified	Keratin, type II cytoskeletal 2 epidermal;Cytokeratin-2e;Keratin, type II cytoskeletal 2 oral;Cytokeratin-2P;Keratin-76	DYQELMNVK	Unmodified	Keratin, type II cytoskeletal 2 epidermal;Cytokeratin-2e;Keratin, type II cytoskeletal 3;Cytokeratin-3;65 kDa cytokeratin
ELTTEIDNNIEQISSYK	Unmodified	Keratin, type I cytoskeletal 10;Cytokeratin-10;Keratin-10	DYQELMNVK	Unmodified	Keratin, type II cytoskeletal 2 epidermal;Cytokeratin-2e;Keratin, type II cytoskeletal 2 oral;Cytokeratin-2P;Keratin-76	DYQELMNVK	Unmodified	Keratin, type II cytoskeletal 2 epidermal;Cytokeratin-2e;Keratin, type II cytoskeletal 3;Cytokeratin-3;65 kDa cytokeratin
ELTTEIDNNIEQISSYK	Unmodified	Keratin, type I cytoskeletal 10;Cytokeratin-10;Keratin-10	DYQELMNVK	Unmodified	Keratin, type II cytoskeletal 2 epidermal;Cytokeratin-2e;Keratin, type II cytoskeletal 2 oral;Cytokeratin-2P;Keratin-76	DYQELMNVK	Unmodified	Keratin, type II cytoskeletal 2 epidermal;Cytokeratin-2e;Keratin, type II cytoskeletal 3;Cytokeratin-3;65 kDa cytokeratin
ELTTEIDNNIEQISSYK	Unmodified	Keratin, type I cytoskeletal 10;Cytokeratin-10;Keratin-10	DYQELMNVK	Unmodified	Keratin, type II cytoskeletal 2 epidermal;Cytokeratin-2e;Keratin, type II cytoskeletal 2 oral;Cytokeratin-2P;Keratin-76	DYQELMNVK	Unmodified	Keratin, type II cytoskeletal 2 epidermal;Cytokeratin-2e;Keratin, type II cytoskeletal 3;Cytokeratin-3;65 kDa cytokeratin
FLEQQNQVLQTK	Unmodified	Keratin, type II cytoskeletal 2 epidermal;Cytokeratin-2e;Keratin, type II cytoskeletal 1b;Cytokeratin-1B;Keratin-77;Keratin, type II cytoskeletal 1;Cytokeratin-1;Keratin-1;67 kDa cytokeratin;Hair alpha protein	FEMEQNLR	Unmodified	Keratin, type I cytoskeletal 9;Cytokeratin-9;Keratin-9	FASFIDKVR	Unmodified	Keratin, type II cytoskeletal 6A;Cytokeratin-6A;K6a keratin;Cytokeratin-6D;cDNA FLJ53910, highly similar to Keratin, type II cytoskeletal 6A;Keratin, type II cytoskeletal 79;Cytokeratin-79;Keratin-79;Type II keratin-38;Keratin, type II cytoskeletal 6B;Cytokeratin-6B;K6b keratin;cDNA FLJ60647, highly similar to Keratin, type II cytoskeletal 6B;Keratin, type II cytoskeletal 2 epidermal;Cytokeratin-…
FLEQQNQVLQTK	Unmodified	Keratin, type II cytoskeletal 2 epidermal;Cytokeratin-2e;Keratin, type II cytoskeletal 1b;Cytokeratin-1B;Keratin-77;Keratin, type II cytoskeletal 1;Cytokeratin-1;Keratin-1;67 kDa cytokeratin;Hair alpha protein	FEMEQNLR	Unmodified	Keratin, type I cytoskeletal 9;Cytokeratin-9;Keratin-9	FASFIDKVR	Unmodified	Keratin, type II cytoskeletal 6A;Cytokeratin-6A;K6a keratin;Cytokeratin-6D;cDNA FLJ53910, highly similar to Keratin, type II cytoskeletal 6A;Keratin, type II cytoskeletal 79;Cytokeratin-79;Keratin-79;Type II keratin-38;Keratin, type II cytoskeletal 6B;Cytokeratin-6B;K6b keratin;cDNA FLJ60647, highly similar to Keratin, type II cytoskeletal 6B;Keratin, type II cytoskeletal 2 epidermal;Cytokeratin-…
FLEQQNQVLQTK	Unmodified	Keratin, type II cytoskeletal 2 epidermal;Cytokeratin-2e;Keratin, type II cytoskeletal 1b;Cytokeratin-1B;Keratin-77;Keratin, type II cytoskeletal 1;Cytokeratin-1;Keratin-1;67 kDa cytokeratin;Hair alpha protein	FEMEQNLR	Unmodified	Keratin, type I cytoskeletal 9;Cytokeratin-9;Keratin-9	FASFIDKVR	Unmodified	Keratin, type II cytoskeletal 6A;Cytokeratin-6A;K6a keratin;Cytokeratin-6D;cDNA FLJ53910, highly similar to Keratin, type II cytoskeletal 6A;Keratin, type II cytoskeletal 79;Cytokeratin-79;Keratin-79;Type II keratin-38;Keratin, type II cytoskeletal 6B;Cytokeratin-6B;K6b keratin;cDNA FLJ60647, highly similar to Keratin, type II cytoskeletal 6B;Keratin, type II cytoskeletal 2 epidermal;Cytokeratin-…
FLEQQNQVLQTK	Unmodified	Keratin, type II cytoskeletal 2 epidermal;Cytokeratin-2e;Keratin, type II cytoskeletal 1b;Cytokeratin-1B;Keratin-77;Keratin, type II cytoskeletal 1;Cytokeratin-1;Keratin-1;67 kDa cytokeratin;Hair alpha protein	FEMEQNLR	Unmodified	Keratin, type I cytoskeletal 9;Cytokeratin-9;Keratin-9	FASFIDKVR	Unmodified	Keratin, type II cytoskeletal 6A;Cytokeratin-6A;K6a keratin;Cytokeratin-6D;cDNA FLJ53910, highly similar to Keratin, type II cytoskeletal 6A;Keratin, type II cytoskeletal 79;Cytokeratin-79;Keratin-79;Type II keratin-38;Keratin, type II cytoskeletal 6B;Cytokeratin-6B;K6b keratin;cDNA FLJ60647, highly similar to Keratin, type II cytoskeletal 6B;Keratin, type II cytoskeletal 2 epidermal;Cytokeratin-…
FLEQQNQVLQTK	Unmodified	Keratin, type II cytoskeletal 2 epidermal;Cytokeratin-2e;Keratin, type II cytoskeletal 1b;Cytokeratin-1B;Keratin-77;Keratin, type II cytoskeletal 1;Cytokeratin-1;Keratin-1;67 kDa cytokeratin;Hair alpha protein	FEMEQNLR	Unmodified	Keratin, type I cytoskeletal 9;Cytokeratin-9;Keratin-9	FASFIDKVR	Unmodified	Keratin, type II cytoskeletal 6A;Cytokeratin-6A;K6a keratin;Cytokeratin-6D;cDNA FLJ53910, highly similar to Keratin, type II cytoskeletal 6A;Keratin, type II cytoskeletal 79;Cytokeratin-79;Keratin-79;Type II keratin-38;Keratin, type II cytoskeletal 6B;Cytokeratin-6B;K6b keratin;cDNA FLJ60647, highly similar to Keratin, type II cytoskeletal 6B;Keratin, type II cytoskeletal 2 epidermal;Cytokeratin-…
FLEQQNQVLQTK	Unmodified	Keratin, type II cytoskeletal 2 epidermal;Cytokeratin-2e;Keratin, type II cytoskeletal 1b;Cytokeratin-1B;Keratin-77;Keratin, type II cytoskeletal 1;Cytokeratin-1;Keratin-1;67 kDa cytokeratin;Hair alpha protein	FEMEQNLR	Unmodified	Keratin, type I cytoskeletal 9;Cytokeratin-9;Keratin-9	FASFIDKVR	Unmodified	Keratin, type II cytoskeletal 6A;Cytokeratin-6A;K6a keratin;Cytokeratin-6D;cDNA FLJ53910, highly similar to Keratin, type II cytoskeletal 6A;Keratin, type II cytoskeletal 79;Cytokeratin-79;Keratin-79;Type II keratin-38;Keratin, type II cytoskeletal 6B;Cytokeratin-6B;K6b keratin;cDNA FLJ60647, highly similar to Keratin, type II cytoskeletal 6B;Keratin, type II cytoskeletal 2 epidermal;Cytokeratin-…
FLEQQNQVLQTK	Unmodified	Keratin, type II cytoskeletal 2 epidermal;Cytokeratin-2e;Keratin, type II cytoskeletal 1b;Cytokeratin-1B;Keratin-77;Keratin, type II cytoskeletal 1;Cytokeratin-1;Keratin-1;67 kDa cytokeratin;Hair alpha protein	FESNFNTQATNR	Unmodified		FASFIDKVR	Unmodified	Keratin, type II cytoskeletal 6A;Cytokeratin-6A;K6a keratin;Cytokeratin-6D;cDNA FLJ53910, highly similar to Keratin, type II cytoskeletal 6A;Keratin, type II cytoskeletal 79;Cytokeratin-79;Keratin-79;Type II keratin-38;Keratin, type II cytoskeletal 6B;Cytokeratin-6B;K6b keratin;cDNA FLJ60647, highly similar to Keratin, type II cytoskeletal 6B;Keratin, type II cytoskeletal 2 epidermal;Cytokeratin-…
FLEQQNQVLQTK	Unmodified	Keratin, type II cytoskeletal 2 epidermal;Cytokeratin-2e;Keratin, type II cytoskeletal 1b;Cytokeratin-1B;Keratin-77;Keratin, type II cytoskeletal 1;Cytokeratin-1;Keratin-1;67 kDa cytokeratin;Hair alpha protein	FETLQAQAGK	Unmodified	cDNA FLJ46620 fis, clone TLUNG2000654, highly similar to Keratin, type II cytoskeletal 7;KRT7 protein	FASFIDKVR	Unmodified	Keratin, type II cytoskeletal 6A;Cytokeratin-6A;K6a keratin;Cytokeratin-6D;cDNA FLJ53910, highly similar to Keratin, type II cytoskeletal 6A;Keratin, type II cytoskeletal 79;Cytokeratin-79;Keratin-79;Type II keratin-38;Keratin, type II cytoskeletal 6B;Cytokeratin-6B;K6b keratin;cDNA FLJ60647, highly similar to Keratin, type II cytoskeletal 6B;Keratin, type II cytoskeletal 2 epidermal;Cytokeratin-…
FLEQQNQVLQTK	Unmodified	Keratin, type II cytoskeletal 2 epidermal;Cytokeratin-2e;Keratin, type II cytoskeletal 1b;Cytokeratin-1B;Keratin-77;Keratin, type II cytoskeletal 1;Cytokeratin-1;Keratin-1;67 kDa cytokeratin;Hair alpha protein	FFESFGDLSSADAILGNPK	Unmodified		FASFIDKVR	Unmodified	Keratin, type II cytoskeletal 6A;Cytokeratin-6A;K6a keratin;Cytokeratin-6D;cDNA FLJ53910, highly similar to Keratin, type II cytoskeletal 6A;Keratin, type II cytoskeletal 79;Cytokeratin-79;Keratin-79;Type II keratin-38;Keratin, type II cytoskeletal 6B;Cytokeratin-6B;K6b keratin;cDNA FLJ60647, highly similar to Keratin, type II cytoskeletal 6B;Keratin, type II cytoskeletal 2 epidermal;Cytokeratin-…
FLEQQNQVLQTK	Unmodified	Keratin, type II cytoskeletal 2 epidermal;Cytokeratin-2e;Keratin, type II cytoskeletal 1b;Cytokeratin-1B;Keratin-77;Keratin, type II cytoskeletal 1;Cytokeratin-1;Keratin-1;67 kDa cytokeratin;Hair alpha protein	FFESFGDLSTADAVMNNPK	Oxidation (M)		FEMEQNLR	Oxidation (M)	Keratin, type I cytoskeletal 9;Cytokeratin-9;Keratin-9
FLEQQNQVLQTK	Unmodified	Keratin, type II cytoskeletal 2 epidermal;Cytokeratin-2e;Keratin, type II cytoskeletal 1b;Cytokeratin-1B;Keratin-77;Keratin, type II cytoskeletal 1;Cytokeratin-1;Keratin-1;67 kDa cytokeratin;Hair alpha protein	FFESFGDLSTADAVMNNPK	Unmodified		FEMEQNLR	Oxidation (M)	Keratin, type I cytoskeletal 9;Cytokeratin-9;Keratin-9
FLEQQNQVLQTK	Unmodified	Keratin, type II cytoskeletal 2 epidermal;Cytokeratin-2e;Keratin, type II cytoskeletal 1b;Cytokeratin-1B;Keratin-77;Keratin, type II cytoskeletal 1;Cytokeratin-1;Keratin-1;67 kDa cytokeratin;Hair alpha protein	FFVAPFPEVFGK	Unmodified		FEMEQNLR	Oxidation (M)	Keratin, type I cytoskeletal 9;Cytokeratin-9;Keratin-9
FLEQQNQVLQTK	Unmodified	Keratin, type II cytoskeletal 2 epidermal;Cytokeratin-2e;Keratin, type II cytoskeletal 1b;Cytokeratin-1B;Keratin-77;Keratin, type II cytoskeletal 1;Cytokeratin-1;Keratin-1;67 kDa cytokeratin;Hair alpha protein	FFVAPFPEVFGK	Unmodified		FEMEQNLR	Oxidation (M)	Keratin, type I cytoskeletal 9;Cytokeratin-9;Keratin-9
FLEQQNQVLQTK	Unmodified	Keratin, type II cytoskeletal 2 epidermal;Cytokeratin-2e;Keratin, type II cytoskeletal 1b;Cytokeratin-1B;Keratin-77;Keratin, type II cytoskeletal 1;Cytokeratin-1;Keratin-1;67 kDa cytokeratin;Hair alpha protein	FFVAPFPEVFGK	Unmodified		FEMEQNLR	Oxidation (M)	Keratin, type I cytoskeletal 9;Cytokeratin-9;Keratin-9
FLEQQNQVLQTK	Unmodified	Keratin, type II cytoskeletal 2 epidermal;Cytokeratin-2e;Keratin, type II cytoskeletal 1b;Cytokeratin-1B;Keratin-77;Keratin, type II cytoskeletal 1;Cytokeratin-1;Keratin-1;67 kDa cytokeratin;Hair alpha protein	FFVAPFPEVFGK	Unmodified		FEMEQNLR	Oxidation (M)	Keratin, type I cytoskeletal 9;Cytokeratin-9;Keratin-9
FLEQQNQVLQTK	Unmodified	Keratin, type II cytoskeletal 2 epidermal;Cytokeratin-2e;Keratin, type II cytoskeletal 1b;Cytokeratin-1B;Keratin-77;Keratin, type II cytoskeletal 1;Cytokeratin-1;Keratin-1;67 kDa cytokeratin;Hair alpha protein	FFVAPFPEVFGK	Unmodified		FEMEQNLR	Oxidation (M)	Keratin, type I cytoskeletal 9;Cytokeratin-9;Keratin-9
FLEQQNQVLQTK	Unmodified	Keratin, type II cytoskeletal 2 epidermal;Cytokeratin-2e;Keratin, type II cytoskeletal 1b;Cytokeratin-1B;Keratin-77;Keratin, type II cytoskeletal 1;Cytokeratin-1;Keratin-1;67 kDa cytokeratin;Hair alpha protein	FFVAPFPEVFGK	Unmodified		FEMEQNLR	Oxidation (M)	Keratin, type I cytoskeletal 9;Cytokeratin-9;Keratin-9
FLEQQNQVLQTK	Unmodified	Keratin, type II cytoskeletal 2 epidermal;Cytokeratin-2e;Keratin, type II cytoskeletal 1b;Cytokeratin-1B;Keratin-77;Keratin, type II cytoskeletal 1;Cytokeratin-1;Keratin-1;67 kDa cytokeratin;Hair alpha protein	FFVAPFPEVFGK	Unmodified		FEMEQNLR	Oxidation (M)	Keratin, type I cytoskeletal 9;Cytokeratin-9;Keratin-9
FLEQQNQVLQTK	Unmodified	Keratin, type II cytoskeletal 2 epidermal;Cytokeratin-2e;Keratin, type II cytoskeletal 1b;Cytokeratin-1B;Keratin-77;Keratin, type II cytoskeletal 1;Cytokeratin-1;Keratin-1;67 kDa cytokeratin;Hair alpha protein	FFVAPFPEVFGK	Unmodified		FEMEQNLR	Oxidation (M)	Keratin, type I cytoskeletal 9;Cytokeratin-9;Keratin-9
FLEQQNQVLQTK	Unmodified	Keratin, type II cytoskeletal 2 epidermal;Cytokeratin-2e;Keratin, type II cytoskeletal 1b;Cytokeratin-1B;Keratin-77;Keratin, type II cytoskeletal 1;Cytokeratin-1;Keratin-1;67 kDa cytokeratin;Hair alpha protein	FFVAPFPEVFGK	Unmodified		FEMEQNLR	Oxidation (M)	Keratin, type I cytoskeletal 9;Cytokeratin-9;Keratin-9
FLEQQNQVLQTK	Unmodified	Keratin, type II cytoskeletal 2 epidermal;Cytokeratin-2e;Keratin, type II cytoskeletal 1b;Cytokeratin-1B;Keratin-77;Keratin, type II cytoskeletal 1;Cytokeratin-1;Keratin-1;67 kDa cytokeratin;Hair alpha protein	FGGFGGPGGVGGLGGPGGFGPGGYPGGIHEVSVNQSLLQPLNVK	Unmodified	Keratin, type II cytoskeletal 2 epidermal;Cytokeratin-2e	FEMEQNLR	Oxidation (M)	Keratin, type I cytoskeletal 9;Cytokeratin-9;Keratin-9
FLEQQNQVLQTK	Unmodified	Keratin, type II cytoskeletal 2 epidermal;Cytokeratin-2e;Keratin, type II cytoskeletal 1b;Cytokeratin-1B;Keratin-77;Keratin, type II cytoskeletal 1;Cytokeratin-1;Keratin-1;67 kDa cytokeratin;Hair alpha protein	FGGFGGPGGVGGLGGPGGFGPGGYPGGIHEVSVNQSLLQPLNVK	Unmodified	Keratin, type II cytoskeletal 2 epidermal;Cytokeratin-2e	FEMEQNLR	Unmodified	Keratin, type I cytoskeletal 9;Cytokeratin-9;Keratin-9
FLEQQNQVLQTK	Unmodified	Keratin, type II cytoskeletal 2 epidermal;Cytokeratin-2e;Keratin, type II cytoskeletal 1b;Cytokeratin-1B;Keratin-77;Keratin, type II cytoskeletal 1;Cytokeratin-1;Keratin-1;67 kDa cytokeratin;Hair alpha protein	FGGFGGPGGVGGLGGPGGFGPGGYPGGIHEVSVNQSLLQPLNVK	Unmodified	Keratin, type II cytoskeletal 2 epidermal;Cytokeratin-2e	FEMEQNLR	Unmodified	Keratin, type I cytoskeletal 9;Cytokeratin-9;Keratin-9
FLEQQNQVLQTKWELLQQVDTSTR	GlyGly (K)	Keratin, type II cytoskeletal 1;Cytokeratin-1;Keratin-1;67 kDa cytokeratin;Hair alpha protein	FGGFGGPGGVGGLGGPGGFGPGGYPGGIHEVSVNQSLLQPLNVK	Unmodified	Keratin, type II cytoskeletal 2 epidermal;Cytokeratin-2e	FEMEQNLR	Unmodified	Keratin, type I cytoskeletal 9;Cytokeratin-9;Keratin-9
FQLFGSPSGQK	Unmodified	Lactotransferrin;Talalactoferrin;Kaliocin-1;Lactoferroxin-A;Lactoferroxin-B;Lactoferroxin-C;cDNA FLJ36533 fis, clone TRACH2004428, highly similar to Lactotransferrin (EC 3.4.21.-);Truncated lactoferrin;cDNA FLJ54839, highly similar to Lactotransferrin (EC 3.4.21.-)	FGGFGGPGGVGGLGGPGGFGPGGYPGGIHEVSVNQSLLQPLNVK	Unmodified	Keratin, type II cytoskeletal 2 epidermal;Cytokeratin-2e	FEMEQNLR	Unmodified	Keratin, type I cytoskeletal 9;Cytokeratin-9;Keratin-9
FQLFGSPSGQK	Unmodified	Lactotransferrin;Talalactoferrin;Kaliocin-1;Lactoferroxin-A;Lactoferroxin-B;Lactoferroxin-C;cDNA FLJ36533 fis, clone TRACH2004428, highly similar to Lactotransferrin (EC 3.4.21.-);Truncated lactoferrin;cDNA FLJ54839, highly similar to Lactotransferrin (EC 3.4.21.-)	FGGFGGPGGVGGLGGPGGFGPGGYPGGIHEVSVNQSLLQPLNVK	Unmodified	Keratin, type II cytoskeletal 2 epidermal;Cytokeratin-2e	FEMEQNLR	Unmodified	Keratin, type I cytoskeletal 9;Cytokeratin-9;Keratin-9
FQLFGSPSGQK	Unmodified	Lactotransferrin;Talalactoferrin;Kaliocin-1;Lactoferroxin-A;Lactoferroxin-B;Lactoferroxin-C;cDNA FLJ36533 fis, clone TRACH2004428, highly similar to Lactotransferrin (EC 3.4.21.-);Truncated lactoferrin;cDNA FLJ54839, highly similar to Lactotransferrin (EC 3.4.21.-)	FGGFGGPGGVGGLGGPGGFGPGGYPGGIHEVSVNQSLLQPLNVK	Unmodified	Keratin, type II cytoskeletal 2 epidermal;Cytokeratin-2e	FEMEQNLR	Unmodified	Keratin, type I cytoskeletal 9;Cytokeratin-9;Keratin-9
FQNALLVR	Unmodified	Serum albumin;Putative uncharacterized protein ALB;cDNA FLJ50830, highly similar to Serum albumin;ALB protein	FGGFGGPGGVGGLGGPGGFGPGGYPGGIHEVSVNQSLLQPLNVK	Unmodified	Keratin, type II cytoskeletal 2 epidermal;Cytokeratin-2e	FEMEQNLR	Unmodified	Keratin, type I cytoskeletal 9;Cytokeratin-9;Keratin-9
FQNALLVR	Unmodified	Serum albumin;Putative uncharacterized protein ALB;cDNA FLJ50830, highly similar to Serum albumin;ALB protein	FGGFGGPGGVGGLGGPGGFGPGGYPGGIHEVSVNQSLLQPLNVK	Unmodified	Keratin, type II cytoskeletal 2 epidermal;Cytokeratin-2e	FEMEQNLR	Unmodified	Keratin, type I cytoskeletal 9;Cytokeratin-9;Keratin-9
FQNALLVR	Unmodified	Serum albumin;Putative uncharacterized protein ALB;cDNA FLJ50830, highly similar to Serum albumin;ALB protein	FGGFGGPGGVGGLGGPGGFGPGGYPGGIHEVSVNQSLLQPLNVK	Unmodified	Keratin, type II cytoskeletal 2 epidermal;Cytokeratin-2e	FEMEQNLR	Unmodified	Keratin, type I cytoskeletal 9;Cytokeratin-9;Keratin-9
FQNALLVR	Unmodified	Serum albumin;Putative uncharacterized protein ALB;cDNA FLJ50830, highly similar to Serum albumin;ALB protein	FGGFGGPGGVGGLGGPGGFGPGGYPGGIHEVSVNQSLLQPLNVK	Unmodified	Keratin, type II cytoskeletal 2 epidermal;Cytokeratin-2e	FEMEQNLR	Unmodified	Keratin, type I cytoskeletal 9;Cytokeratin-9;Keratin-9
FQNALLVR	Unmodified	Serum albumin;Putative uncharacterized protein ALB;cDNA FLJ50830, highly similar to Serum albumin;ALB protein	FGGFGGPGGVGGLGGPGGFGPGGYPGGIHEVSVNQSLLQPLNVK	Unmodified	Keratin, type II cytoskeletal 2 epidermal;Cytokeratin-2e	FESNFNTQATNR	Unmodified
FQNALLVR	Unmodified	Serum albumin;Putative uncharacterized protein ALB;cDNA FLJ50830, highly similar to Serum albumin;ALB protein	FGGFGGPGGVGGLGGPGGFGPGGYPGGIHEVSVNQSLLQPLNVK	Unmodified	Keratin, type II cytoskeletal 2 epidermal;Cytokeratin-2e	FETEQALR	Unmodified	Keratin, type I cytoskeletal 17;Cytokeratin-17;Keratin-17;39.1;Radiated keratinocyte mRNA 266 (keratin-related protein)
FQNALLVR	Unmodified	Serum albumin;Putative uncharacterized protein ALB;cDNA FLJ50830, highly similar to Serum albumin;ALB protein	FGGFGGPGGVGGLGGPGGFGPGGYPGGIHEVSVNQSLLQPLNVK	Unmodified	Keratin, type II cytoskeletal 2 epidermal;Cytokeratin-2e	FETEQALR	Unmodified	Keratin, type I cytoskeletal 17;Cytokeratin-17;Keratin-17;39.1;Radiated keratinocyte mRNA 266 (keratin-related protein)
FQNALLVR	Unmodified	Serum albumin;Putative uncharacterized protein ALB;cDNA FLJ50830, highly similar to Serum albumin;ALB protein	FGGFGGPGGVGGLGGPGGFGPGGYPGGIHEVSVNQSLLQPLNVK	Unmodified	Keratin, type II cytoskeletal 2 epidermal;Cytokeratin-2e	FETLQAQAGK	Unmodified	cDNA FLJ46620 fis, clone TLUNG2000654, highly similar to Keratin, type II cytoskeletal 7;KRT7 protein
FSSCGGGGGSFGAGGGFGSR	Unmodified	Keratin, type II cytoskeletal 1;Cytokeratin-1;Keratin-1;67 kDa cytokeratin;Hair alpha protein	FGGFGGPGGVGGLGGPGGFGPGGYPGGIHEVSVNQSLLQPLNVK	Unmodified	Keratin, type II cytoskeletal 2 epidermal;Cytokeratin-2e	FFESFGDLSSADAILGNPK	Unmodified
FSSCGGGGGSFGAGGGFGSR	Unmodified	Keratin, type II cytoskeletal 1;Cytokeratin-1;Keratin-1;67 kDa cytokeratin;Hair alpha protein	FGGFGGPGGVGGLGGPGGFGPGGYPGGIHEVSVNQSLLQPLNVK	Unmodified	Keratin, type II cytoskeletal 2 epidermal;Cytokeratin-2e	FFESFGDLSTADAVMNNPK	Oxidation (M)
FSSCGGGGGSFGAGGGFGSR	Unmodified	Keratin, type II cytoskeletal 1;Cytokeratin-1;Keratin-1;67 kDa cytokeratin;Hair alpha protein	FGSEFSPELQASFQK	Unmodified		FFVAPFPEVFGK	Unmodified
FSSCGGGGGSFGAGGGFGSR	Unmodified	Keratin, type II cytoskeletal 1;Cytokeratin-1;Keratin-1;67 kDa cytokeratin;Hair alpha protein	FKDLGEENFK	Unmodified	Serum albumin;Putative uncharacterized protein ALB;cDNA FLJ50830, highly similar to Serum albumin;ALB protein	FFVAPFPEVFGK	Unmodified
FSSCGGGGGSFGAGGGFGSR	Unmodified	Keratin, type II cytoskeletal 1;Cytokeratin-1;Keratin-1;67 kDa cytokeratin;Hair alpha protein	FKDLGEENFK	Unmodified	Serum albumin;Putative uncharacterized protein ALB;cDNA FLJ50830, highly similar to Serum albumin;ALB protein	FFVAPFPEVFGK	Unmodified
FSSCGGGGGSFGAGGGFGSR	Unmodified	Keratin, type II cytoskeletal 1;Cytokeratin-1;Keratin-1;67 kDa cytokeratin;Hair alpha protein	FKDLGEENFK	Unmodified	Serum albumin;Putative uncharacterized protein ALB;cDNA FLJ50830, highly similar to Serum albumin;ALB protein	FFVAPFPEVFGK	Unmodified
FSSCGGGGGSFGAGGGFGSR	Unmodified	Keratin, type II cytoskeletal 1;Cytokeratin-1;Keratin-1;67 kDa cytokeratin;Hair alpha protein	FKDLGEENFK	Unmodified	Serum albumin;Putative uncharacterized protein ALB;cDNA FLJ50830, highly similar to Serum albumin;ALB protein	FFVAPFPEVFGK	Unmodified
FSSCGGGGGSFGAGGGFGSR	Unmodified	Keratin, type II cytoskeletal 1;Cytokeratin-1;Keratin-1;67 kDa cytokeratin;Hair alpha protein	FKDLGEENFK	Unmodified	Serum albumin;Putative uncharacterized protein ALB;cDNA FLJ50830, highly similar to Serum albumin;ALB protein	FFVAPFPEVFGK	Unmodified
FSSCGGGGGSFGAGGGFGSR	Unmodified	Keratin, type II cytoskeletal 1;Cytokeratin-1;Keratin-1;67 kDa cytokeratin;Hair alpha protein	FKDLGEENFK	Unmodified	Serum albumin;Putative uncharacterized protein ALB;cDNA FLJ50830, highly similar to Serum albumin;ALB protein	FFVAPFPEVFGK	Unmodified
FSSCGGGGGSFGAGGGFGSR	Unmodified	Keratin, type II cytoskeletal 1;Cytokeratin-1;Keratin-1;67 kDa cytokeratin;Hair alpha protein	FKDLGEENFK	Unmodified	Serum albumin;Putative uncharacterized protein ALB;cDNA FLJ50830, highly similar to Serum albumin;ALB protein	FFVAPFPEVFGK	Unmodified
FSSCGGGGGSFGAGGGFGSR	Unmodified	Keratin, type II cytoskeletal 1;Cytokeratin-1;Keratin-1;67 kDa cytokeratin;Hair alpha protein	FKDLGEENFK	Unmodified	Serum albumin;Putative uncharacterized protein ALB;cDNA FLJ50830, highly similar to Serum albumin;ALB protein	FFVAPFPEVFGK	Unmodified
FSSCGGGGGSFGAGGGFGSR	Unmodified	Keratin, type II cytoskeletal 1;Cytokeratin-1;Keratin-1;67 kDa cytokeratin;Hair alpha protein	FKDLGEENFK	Unmodified	Serum albumin;Putative uncharacterized protein ALB;cDNA FLJ50830, highly similar to Serum albumin;ALB protein	FFVAPFPEVFGK	Unmodified
FSSCGGGGGSFGAGGGFGSR	Unmodified	Keratin, type II cytoskeletal 1;Cytokeratin-1;Keratin-1;67 kDa cytokeratin;Hair alpha protein	FKDLGEENFK	Unmodified	Serum albumin;Putative uncharacterized protein ALB;cDNA FLJ50830, highly similar to Serum albumin;ALB protein	FFVAPFPEVFGK	Unmodified
FSSSSGYGGGSSR	Unmodified	Keratin, type I cytoskeletal 9;Cytokeratin-9;Keratin-9	FKDLGEENFK	Unmodified	Serum albumin;Putative uncharacterized protein ALB;cDNA FLJ50830, highly similar to Serum albumin;ALB protein	FGGFGGPGGVGGLGGPGGFGPGGYPGGIHEVSVNQSLLQPLNVK	Unmodified	Keratin, type II cytoskeletal 2 epidermal;Cytokeratin-2e
FSSSSGYGGGSSR	Unmodified	Keratin, type I cytoskeletal 9;Cytokeratin-9;Keratin-9	FKDLGEENFK	Unmodified	Serum albumin;Putative uncharacterized protein ALB;cDNA FLJ50830, highly similar to Serum albumin;ALB protein	FGGFGGPGGVGGLGGPGGFGPGGYPGGIHEVSVNQSLLQPLNVK	Unmodified	Keratin, type II cytoskeletal 2 epidermal;Cytokeratin-2e
FSSSSGYGGGSSR	Unmodified	Keratin, type I cytoskeletal 9;Cytokeratin-9;Keratin-9	FKDLGEENFK	Unmodified	Serum albumin;Putative uncharacterized protein ALB;cDNA FLJ50830, highly similar to Serum albumin;ALB protein	FGGFGGPGGVGGLGGPGGFGPGGYPGGIHEVSVNQSLLQPLNVK	Unmodified	Keratin, type II cytoskeletal 2 epidermal;Cytokeratin-2e
FSSSSGYGGGSSR	Unmodified	Keratin, type I cytoskeletal 9;Cytokeratin-9;Keratin-9	FKDLGEENFK	Unmodified	Serum albumin;Putative uncharacterized protein ALB;cDNA FLJ50830, highly similar to Serum albumin;ALB protein	FGGFGGPGGVGGLGGPGGFGPGGYPGGIHEVSVNQSLLQPLNVK	Unmodified	Keratin, type II cytoskeletal 2 epidermal;Cytokeratin-2e
FSSSSGYGGGSSR	Unmodified	Keratin, type I cytoskeletal 9;Cytokeratin-9;Keratin-9	FKDLGEENFK	Unmodified	Serum albumin;Putative uncharacterized protein ALB;cDNA FLJ50830, highly similar to Serum albumin;ALB protein	FGGFGGPGGVGGLGGPGGFGPGGYPGGIHEVSVNQSLLQPLNVK	Unmodified	Keratin, type II cytoskeletal 2 epidermal;Cytokeratin-2e
FSSSSGYGGGSSR	Unmodified	Keratin, type I cytoskeletal 9;Cytokeratin-9;Keratin-9	FKDLGEENFK	Unmodified	Serum albumin;Putative uncharacterized protein ALB;cDNA FLJ50830, highly similar to Serum albumin;ALB protein	FGGFGGPGGVGGLGGPGGFGPGGYPGGIHEVSVNQSLLQPLNVK	Unmodified	Keratin, type II cytoskeletal 2 epidermal;Cytokeratin-2e
FSSSSGYGGGSSR	Unmodified	Keratin, type I cytoskeletal 9;Cytokeratin-9;Keratin-9	FKDLGEENFK	Unmodified	Serum albumin;Putative uncharacterized protein ALB;cDNA FLJ50830, highly similar to Serum albumin;ALB protein	FGGFGGPGGVGGLGGPGGFGPGGYPGGIHEVSVNQSLLQPLNVK	Unmodified	Keratin, type II cytoskeletal 2 epidermal;Cytokeratin-2e
FSSSSGYGGGSSR	Unmodified	Keratin, type I cytoskeletal 9;Cytokeratin-9;Keratin-9	FKDLGEENFK	Unmodified	Serum albumin;Putative uncharacterized protein ALB;cDNA FLJ50830, highly similar to Serum albumin;ALB protein	FGGFGGPGGVGGLGGPGGFGPGGYPGGIHEVSVNQSLLQPLNVK	Unmodified	Keratin, type II cytoskeletal 2 epidermal;Cytokeratin-2e
FSSSSGYGGGSSR	Unmodified	Keratin, type I cytoskeletal 9;Cytokeratin-9;Keratin-9	FKDLGEENFK	Unmodified	Serum albumin;Putative uncharacterized protein ALB;cDNA FLJ50830, highly similar to Serum albumin;ALB protein	FGGFGGPGGVGGLGGPGGFGPGGYPGGIHEVSVNQSLLQPLNVK	Unmodified	Keratin, type II cytoskeletal 2 epidermal;Cytokeratin-2e
FSSSSGYGGGSSR	Unmodified	Keratin, type I cytoskeletal 9;Cytokeratin-9;Keratin-9	FLANVSTVLTSK	Unmodified		FGGFGGPGGVGGLGGPGGFGPGGYPGGIHEVSVNQSLLQPLNVK	Unmodified	Keratin, type II cytoskeletal 2 epidermal;Cytokeratin-2e
FSSSSGYGGGSSR	Unmodified	Keratin, type I cytoskeletal 9;Cytokeratin-9;Keratin-9	FLANVSTVLTSK	Unmodified		FGGFGGPGGVGGLGGPGGFGPGGYPGGIHEVSVNQSLLQPLNVK	Unmodified	Keratin, type II cytoskeletal 2 epidermal;Cytokeratin-2e
FSSSSGYGGGSSR	Unmodified	Keratin, type I cytoskeletal 9;Cytokeratin-9;Keratin-9	FLEQQNK	Unmodified	Keratin, type II cytoskeletal 5;Cytokeratin-5;Keratin-5;58 kDa cytokeratin;cDNA FLJ59922, highly similar to Keratin, type II cytoskeletal 5;Glial fibrillary acidic protein;cDNA FLJ55068, highly similar to Glial fibrillary acidic protein, astrocyte;Keratin, type II cytoskeletal 6A;Cytokeratin-6A;K6a keratin;Cytokeratin-6D;cDNA FLJ53910, highly similar to Keratin, type II cytoskeletal 6A;Keratin, t…	FGGFGGPGGVGGLGGPGGFGPGGYPGGIHEVSVNQSLLQPLNVK	Unmodified	Keratin, type II cytoskeletal 2 epidermal;Cytokeratin-2e
FSSSSGYGGGSSR	Unmodified	Keratin, type I cytoskeletal 9;Cytokeratin-9;Keratin-9	FLEQQNK	Unmodified	Keratin, type II cytoskeletal 5;Cytokeratin-5;Keratin-5;58 kDa cytokeratin;cDNA FLJ59922, highly similar to Keratin, type II cytoskeletal 5;Glial fibrillary acidic protein;cDNA FLJ55068, highly similar to Glial fibrillary acidic protein, astrocyte;Keratin, type II cytoskeletal 6A;Cytokeratin-6A;K6a keratin;Cytokeratin-6D;cDNA FLJ53910, highly similar to Keratin, type II cytoskeletal 6A;Keratin, t…	FGGFGGPGGVGGLGGPGGFGPGGYPGGIHEVSVNQSLLQPLNVK	Unmodified	Keratin, type II cytoskeletal 2 epidermal;Cytokeratin-2e
GEHALKDAR	Unmodified	Keratin, type II cytoskeletal 2 epidermal;Cytokeratin-2e	FLEQQNK	Unmodified	Keratin, type II cytoskeletal 5;Cytokeratin-5;Keratin-5;58 kDa cytokeratin;cDNA FLJ59922, highly similar to Keratin, type II cytoskeletal 5;Glial fibrillary acidic protein;cDNA FLJ55068, highly similar to Glial fibrillary acidic protein, astrocyte;Keratin, type II cytoskeletal 6A;Cytokeratin-6A;K6a keratin;Cytokeratin-6D;cDNA FLJ53910, highly similar to Keratin, type II cytoskeletal 6A;Keratin, t…	FGGFGGPGGVGGLGGPGGFGPGGYPGGIHEVSVNQSLLQPLNVK	Unmodified	Keratin, type II cytoskeletal 2 epidermal;Cytokeratin-2e
GEHALKDAR	Unmodified	Keratin, type II cytoskeletal 2 epidermal;Cytokeratin-2e	FLEQQNK	Unmodified	Keratin, type II cytoskeletal 5;Cytokeratin-5;Keratin-5;58 kDa cytokeratin;cDNA FLJ59922, highly similar to Keratin, type II cytoskeletal 5;Glial fibrillary acidic protein;cDNA FLJ55068, highly similar to Glial fibrillary acidic protein, astrocyte;Keratin, type II cytoskeletal 6A;Cytokeratin-6A;K6a keratin;Cytokeratin-6D;cDNA FLJ53910, highly similar to Keratin, type II cytoskeletal 6A;Keratin, t…	FGGFGGPGGVGGLGGPGGFGPGGYPGGIHEVSVNQSLLQPLNVK	Unmodified	Keratin, type II cytoskeletal 2 epidermal;Cytokeratin-2e
GEHALKDAR	Unmodified	Keratin, type II cytoskeletal 2 epidermal;Cytokeratin-2e	FLEQQNK	Unmodified	Keratin, type II cytoskeletal 5;Cytokeratin-5;Keratin-5;58 kDa cytokeratin;cDNA FLJ59922, highly similar to Keratin, type II cytoskeletal 5;Glial fibrillary acidic protein;cDNA FLJ55068, highly similar to Glial fibrillary acidic protein, astrocyte;Keratin, type II cytoskeletal 6A;Cytokeratin-6A;K6a keratin;Cytokeratin-6D;cDNA FLJ53910, highly similar to Keratin, type II cytoskeletal 6A;Keratin, t…	FGGFGGPGGVGGLGGPGGFGPGGYPGGIHEVSVNQSLLQPLNVK	Unmodified	Keratin, type II cytoskeletal 2 epidermal;Cytokeratin-2e
GEHALKDAR	Unmodified	Keratin, type II cytoskeletal 2 epidermal;Cytokeratin-2e	FLEQQNK	Unmodified	Keratin, type II cytoskeletal 5;Cytokeratin-5;Keratin-5;58 kDa cytokeratin;cDNA FLJ59922, highly similar to Keratin, type II cytoskeletal 5;Glial fibrillary acidic protein;cDNA FLJ55068, highly similar to Glial fibrillary acidic protein, astrocyte;Keratin, type II cytoskeletal 6A;Cytokeratin-6A;K6a keratin;Cytokeratin-6D;cDNA FLJ53910, highly similar to Keratin, type II cytoskeletal 6A;Keratin, t…	FKDLGEENFK	Unmodified	Serum albumin;Putative uncharacterized protein ALB;cDNA FLJ50830, highly similar to Serum albumin;ALB protein
GEHALKDAR	Unmodified	Keratin, type II cytoskeletal 2 epidermal;Cytokeratin-2e	FLEQQNK	Unmodified	Keratin, type II cytoskeletal 5;Cytokeratin-5;Keratin-5;58 kDa cytokeratin;cDNA FLJ59922, highly similar to Keratin, type II cytoskeletal 5;Glial fibrillary acidic protein;cDNA FLJ55068, highly similar to Glial fibrillary acidic protein, astrocyte;Keratin, type II cytoskeletal 6A;Cytokeratin-6A;K6a keratin;Cytokeratin-6D;cDNA FLJ53910, highly similar to Keratin, type II cytoskeletal 6A;Keratin, t…	FKDLGEENFK	Unmodified	Serum albumin;Putative uncharacterized protein ALB;cDNA FLJ50830, highly similar to Serum albumin;ALB protein
GEHALKDAR	Unmodified	Keratin, type II cytoskeletal 2 epidermal;Cytokeratin-2e	FLEQQNK	Unmodified	Keratin, type II cytoskeletal 5;Cytokeratin-5;Keratin-5;58 kDa cytokeratin;cDNA FLJ59922, highly similar to Keratin, type II cytoskeletal 5;Glial fibrillary acidic protein;cDNA FLJ55068, highly similar to Glial fibrillary acidic protein, astrocyte;Keratin, type II cytoskeletal 6A;Cytokeratin-6A;K6a keratin;Cytokeratin-6D;cDNA FLJ53910, highly similar to Keratin, type II cytoskeletal 6A;Keratin, t…	FKDLGEENFK	Unmodified	Serum albumin;Putative uncharacterized protein ALB;cDNA FLJ50830, highly similar to Serum albumin;ALB protein
GEHALKDAR	Unmodified	Keratin, type II cytoskeletal 2 epidermal;Cytokeratin-2e	FLEQQNK	Unmodified	Keratin, type II cytoskeletal 5;Cytokeratin-5;Keratin-5;58 kDa cytokeratin;cDNA FLJ59922, highly similar to Keratin, type II cytoskeletal 5;Glial fibrillary acidic protein;cDNA FLJ55068, highly similar to Glial fibrillary acidic protein, astrocyte;Keratin, type II cytoskeletal 6A;Cytokeratin-6A;K6a keratin;Cytokeratin-6D;cDNA FLJ53910, highly similar to Keratin, type II cytoskeletal 6A;Keratin, t…	FKDLGEENFK	Unmodified	Serum albumin;Putative uncharacterized protein ALB;cDNA FLJ50830, highly similar to Serum albumin;ALB protein
GENALKDAK	Unmodified	Keratin, type II cytoskeletal 1;Cytokeratin-1;Keratin-1;67 kDa cytokeratin;Hair alpha protein	FLEQQNK	Unmodified	Keratin, type II cytoskeletal 5;Cytokeratin-5;Keratin-5;58 kDa cytokeratin;cDNA FLJ59922, highly similar to Keratin, type II cytoskeletal 5;Glial fibrillary acidic protein;cDNA FLJ55068, highly similar to Glial fibrillary acidic protein, astrocyte;Keratin, type II cytoskeletal 6A;Cytokeratin-6A;K6a keratin;Cytokeratin-6D;cDNA FLJ53910, highly similar to Keratin, type II cytoskeletal 6A;Keratin, t…	FKDLGEENFK	Unmodified	Serum albumin;Putative uncharacterized protein ALB;cDNA FLJ50830, highly similar to Serum albumin;ALB protein
GENALKDAK	Unmodified	Keratin, type II cytoskeletal 1;Cytokeratin-1;Keratin-1;67 kDa cytokeratin;Hair alpha protein	FLEQQNQVLQTK	Unmodified	Keratin, type II cytoskeletal 1;Cytokeratin-1;Keratin-1;67 kDa cytokeratin;Hair alpha protein;Keratin, type II cytoskeletal 2 epidermal;Cytokeratin-2e;Keratin, type II cytoskeletal 1b;Cytokeratin-1B;Keratin-77	FKDLGEENFK	Unmodified	Serum albumin;Putative uncharacterized protein ALB;cDNA FLJ50830, highly similar to Serum albumin;ALB protein
GEQALQDAWQK	Unmodified	Keratin, type II cytoskeletal 1b;Cytokeratin-1B;Keratin-77	FLEQQNQVLQTK	Unmodified	Keratin, type II cytoskeletal 1;Cytokeratin-1;Keratin-1;67 kDa cytokeratin;Hair alpha protein;Keratin, type II cytoskeletal 2 epidermal;Cytokeratin-2e;Keratin, type II cytoskeletal 1b;Cytokeratin-1B;Keratin-77	FKDLGEENFK	Unmodified	Serum albumin;Putative uncharacterized protein ALB;cDNA FLJ50830, highly similar to Serum albumin;ALB protein
GEQALQDAWQK	Unmodified	Keratin, type II cytoskeletal 1b;Cytokeratin-1B;Keratin-77	FLEQQNQVLQTK	Unmodified	Keratin, type II cytoskeletal 1;Cytokeratin-1;Keratin-1;67 kDa cytokeratin;Hair alpha protein;Keratin, type II cytoskeletal 2 epidermal;Cytokeratin-2e;Keratin, type II cytoskeletal 1b;Cytokeratin-1B;Keratin-77	FKDLGEENFK	Unmodified	Serum albumin;Putative uncharacterized protein ALB;cDNA FLJ50830, highly similar to Serum albumin;ALB protein
GEQALQDAWQK	Unmodified	Keratin, type II cytoskeletal 1b;Cytokeratin-1B;Keratin-77	FLEQQNQVLQTK	Unmodified	Keratin, type II cytoskeletal 1;Cytokeratin-1;Keratin-1;67 kDa cytokeratin;Hair alpha protein;Keratin, type II cytoskeletal 2 epidermal;Cytokeratin-2e;Keratin, type II cytoskeletal 1b;Cytokeratin-1B;Keratin-77	FKDLGEENFK	Unmodified	Serum albumin;Putative uncharacterized protein ALB;cDNA FLJ50830, highly similar to Serum albumin;ALB protein
GFSANSAR	Unmodified	Keratin, type II cytoskeletal 6A;Cytokeratin-6A;K6a keratin;Cytokeratin-6D;cDNA FLJ53910, highly similar to Keratin, type II cytoskeletal 6A;Keratin, type II cytoskeletal 6B;Cytokeratin-6B;K6b keratin	FLEQQNQVLQTK	Unmodified	Keratin, type II cytoskeletal 1;Cytokeratin-1;Keratin-1;67 kDa cytokeratin;Hair alpha protein;Keratin, type II cytoskeletal 2 epidermal;Cytokeratin-2e;Keratin, type II cytoskeletal 1b;Cytokeratin-1B;Keratin-77	FKDLGEENFK	Unmodified	Serum albumin;Putative uncharacterized protein ALB;cDNA FLJ50830, highly similar to Serum albumin;ALB protein
GFSANSAR	Unmodified	Keratin, type II cytoskeletal 6A;Cytokeratin-6A;K6a keratin;Cytokeratin-6D;cDNA FLJ53910, highly similar to Keratin, type II cytoskeletal 6A;Keratin, type II cytoskeletal 6B;Cytokeratin-6B;K6b keratin	FLEQQNQVLQTK	Unmodified	Keratin, type II cytoskeletal 1;Cytokeratin-1;Keratin-1;67 kDa cytokeratin;Hair alpha protein;Keratin, type II cytoskeletal 2 epidermal;Cytokeratin-2e;Keratin, type II cytoskeletal 1b;Cytokeratin-1B;Keratin-77	FKDLGEENFK	Unmodified	Serum albumin;Putative uncharacterized protein ALB;cDNA FLJ50830, highly similar to Serum albumin;ALB protein
GFSANSAR	Unmodified	Keratin, type II cytoskeletal 6A;Cytokeratin-6A;K6a keratin;Cytokeratin-6D;cDNA FLJ53910, highly similar to Keratin, type II cytoskeletal 6A;Keratin, type II cytoskeletal 6B;Cytokeratin-6B;K6b keratin	FLEQQNQVLQTK	Unmodified	Keratin, type II cytoskeletal 1;Cytokeratin-1;Keratin-1;67 kDa cytokeratin;Hair alpha protein;Keratin, type II cytoskeletal 2 epidermal;Cytokeratin-2e;Keratin, type II cytoskeletal 1b;Cytokeratin-1B;Keratin-77	FKDLGEENFK	Unmodified	Serum albumin;Putative uncharacterized protein ALB;cDNA FLJ50830, highly similar to Serum albumin;ALB protein
GFSSGSAVVSGGSR	Unmodified	Keratin, type II cytoskeletal 2 epidermal;Cytokeratin-2e	FLEQQNQVLQTK	Unmodified	Keratin, type II cytoskeletal 1;Cytokeratin-1;Keratin-1;67 kDa cytokeratin;Hair alpha protein;Keratin, type II cytoskeletal 2 epidermal;Cytokeratin-2e;Keratin, type II cytoskeletal 1b;Cytokeratin-1B;Keratin-77	FKDLGEENFK	Unmodified	Serum albumin;Putative uncharacterized protein ALB;cDNA FLJ50830, highly similar to Serum albumin;ALB protein
GFSSGSAVVSGGSR	Unmodified	Keratin, type II cytoskeletal 2 epidermal;Cytokeratin-2e	FLEQQNQVLQTK	Unmodified	Keratin, type II cytoskeletal 1;Cytokeratin-1;Keratin-1;67 kDa cytokeratin;Hair alpha protein;Keratin, type II cytoskeletal 2 epidermal;Cytokeratin-2e;Keratin, type II cytoskeletal 1b;Cytokeratin-1B;Keratin-77	FKDLGEENFK	Unmodified	Serum albumin;Putative uncharacterized protein ALB;cDNA FLJ50830, highly similar to Serum albumin;ALB protein
GFSSGSAVVSGGSR	Unmodified	Keratin, type II cytoskeletal 2 epidermal;Cytokeratin-2e	FLEQQNQVLQTK	Unmodified	Keratin, type II cytoskeletal 1;Cytokeratin-1;Keratin-1;67 kDa cytokeratin;Hair alpha protein;Keratin, type II cytoskeletal 2 epidermal;Cytokeratin-2e;Keratin, type II cytoskeletal 1b;Cytokeratin-1B;Keratin-77	FKDLGEENFK	Unmodified	Serum albumin;Putative uncharacterized protein ALB;cDNA FLJ50830, highly similar to Serum albumin;ALB protein
GFSSGSAVVSGGSR	Unmodified	Keratin, type II cytoskeletal 2 epidermal;Cytokeratin-2e	FLEQQNQVLQTK	Unmodified	Keratin, type II cytoskeletal 1;Cytokeratin-1;Keratin-1;67 kDa cytokeratin;Hair alpha protein;Keratin, type II cytoskeletal 2 epidermal;Cytokeratin-2e;Keratin, type II cytoskeletal 1b;Cytokeratin-1B;Keratin-77	FKDLGEENFK	Unmodified	Serum albumin;Putative uncharacterized protein ALB;cDNA FLJ50830, highly similar to Serum albumin;ALB protein
GFSSGSAVVSGGSR	Unmodified	Keratin, type II cytoskeletal 2 epidermal;Cytokeratin-2e	FLEQQNQVLQTK	Unmodified	Keratin, type II cytoskeletal 1;Cytokeratin-1;Keratin-1;67 kDa cytokeratin;Hair alpha protein;Keratin, type II cytoskeletal 2 epidermal;Cytokeratin-2e;Keratin, type II cytoskeletal 1b;Cytokeratin-1B;Keratin-77	FKDLGEENFK	Unmodified	Serum albumin;Putative uncharacterized protein ALB;cDNA FLJ50830, highly similar to Serum albumin;ALB protein
GFSSGSAVVSGGSR	Unmodified	Keratin, type II cytoskeletal 2 epidermal;Cytokeratin-2e	FLEQQNQVLQTK	Unmodified	Keratin, type II cytoskeletal 1;Cytokeratin-1;Keratin-1;67 kDa cytokeratin;Hair alpha protein;Keratin, type II cytoskeletal 2 epidermal;Cytokeratin-2e;Keratin, type II cytoskeletal 1b;Cytokeratin-1B;Keratin-77	FKDLGEENFK	Unmodified	Serum albumin;Putative uncharacterized protein ALB;cDNA FLJ50830, highly similar to Serum albumin;ALB protein
GFSSGSAVVSGGSR	Unmodified	Keratin, type II cytoskeletal 2 epidermal;Cytokeratin-2e	FLEQQNQVLQTK	Unmodified	Keratin, type II cytoskeletal 1;Cytokeratin-1;Keratin-1;67 kDa cytokeratin;Hair alpha protein;Keratin, type II cytoskeletal 2 epidermal;Cytokeratin-2e;Keratin, type II cytoskeletal 1b;Cytokeratin-1B;Keratin-77	FKDLGEENFK	Unmodified	Serum albumin;Putative uncharacterized protein ALB;cDNA FLJ50830, highly similar to Serum albumin;ALB protein
GFSSGSAVVSGGSR	Unmodified	Keratin, type II cytoskeletal 2 epidermal;Cytokeratin-2e	FLEQQNQVLQTK	Unmodified	Keratin, type II cytoskeletal 1;Cytokeratin-1;Keratin-1;67 kDa cytokeratin;Hair alpha protein;Keratin, type II cytoskeletal 2 epidermal;Cytokeratin-2e;Keratin, type II cytoskeletal 1b;Cytokeratin-1B;Keratin-77	FKDLGEENFK	Unmodified	Serum albumin;Putative uncharacterized protein ALB;cDNA FLJ50830, highly similar to Serum albumin;ALB protein
GFSSGSAVVSGGSR	Unmodified	Keratin, type II cytoskeletal 2 epidermal;Cytokeratin-2e	FLEQQNQVLQTK	Unmodified	Keratin, type II cytoskeletal 1;Cytokeratin-1;Keratin-1;67 kDa cytokeratin;Hair alpha protein;Keratin, type II cytoskeletal 2 epidermal;Cytokeratin-2e;Keratin, type II cytoskeletal 1b;Cytokeratin-1B;Keratin-77	FLANVSTVLTSK	Unmodified
GFSSGSAVVSGGSR	Unmodified	Keratin, type II cytoskeletal 2 epidermal;Cytokeratin-2e	FLEQQNQVLQTK	Unmodified	Keratin, type II cytoskeletal 1;Cytokeratin-1;Keratin-1;67 kDa cytokeratin;Hair alpha protein;Keratin, type II cytoskeletal 2 epidermal;Cytokeratin-2e;Keratin, type II cytoskeletal 1b;Cytokeratin-1B;Keratin-77	FLANVSTVLTSK	Unmodified
GFSSGSAVVSGGSR	Unmodified	Keratin, type II cytoskeletal 2 epidermal;Cytokeratin-2e	FLEQQNQVLQTK	Unmodified	Keratin, type II cytoskeletal 1;Cytokeratin-1;Keratin-1;67 kDa cytokeratin;Hair alpha protein;Keratin, type II cytoskeletal 2 epidermal;Cytokeratin-2e;Keratin, type II cytoskeletal 1b;Cytokeratin-1B;Keratin-77	FLEQQNK	Unmodified	Keratin, type II cytoskeletal 6A;Cytokeratin-6A;K6a keratin;Cytokeratin-6D;cDNA FLJ53910, highly similar to Keratin, type II cytoskeletal 6A;Keratin, type II cytoskeletal 79;Cytokeratin-79;Keratin-79;Type II keratin-38;Tau-tubulin kinase;Glial fibrillary acidic protein;cDNA FLJ55068, highly similar to Glial fibrillary acidic protein, astrocyte;Keratin, type II cytoskeletal 6B;Cytokeratin-6B;K6b k…
GFSSGSAVVSGGSR	Unmodified	Keratin, type II cytoskeletal 2 epidermal;Cytokeratin-2e	FLEQQNQVLQTK	Unmodified	Keratin, type II cytoskeletal 1;Cytokeratin-1;Keratin-1;67 kDa cytokeratin;Hair alpha protein;Keratin, type II cytoskeletal 2 epidermal;Cytokeratin-2e;Keratin, type II cytoskeletal 1b;Cytokeratin-1B;Keratin-77	FLEQQNK	Unmodified	Keratin, type II cytoskeletal 6A;Cytokeratin-6A;K6a keratin;Cytokeratin-6D;cDNA FLJ53910, highly similar to Keratin, type II cytoskeletal 6A;Keratin, type II cytoskeletal 79;Cytokeratin-79;Keratin-79;Type II keratin-38;Tau-tubulin kinase;Glial fibrillary acidic protein;cDNA FLJ55068, highly similar to Glial fibrillary acidic protein, astrocyte;Keratin, type II cytoskeletal 6B;Cytokeratin-6B;K6b k…
GGGFGGGSGFGGGSGFGGGSGFSGGGFGGGGFGGGR	Unmodified	Keratin, type II cytoskeletal 2 epidermal;Cytokeratin-2e	FLEQQNQVLQTK	Unmodified	Keratin, type II cytoskeletal 1;Cytokeratin-1;Keratin-1;67 kDa cytokeratin;Hair alpha protein;Keratin, type II cytoskeletal 2 epidermal;Cytokeratin-2e;Keratin, type II cytoskeletal 1b;Cytokeratin-1B;Keratin-77	FLEQQNK	Unmodified	Keratin, type II cytoskeletal 6A;Cytokeratin-6A;K6a keratin;Cytokeratin-6D;cDNA FLJ53910, highly similar to Keratin, type II cytoskeletal 6A;Keratin, type II cytoskeletal 79;Cytokeratin-79;Keratin-79;Type II keratin-38;Tau-tubulin kinase;Glial fibrillary acidic protein;cDNA FLJ55068, highly similar to Glial fibrillary acidic protein, astrocyte;Keratin, type II cytoskeletal 6B;Cytokeratin-6B;K6b k…
GGGFGGGSGFGGGSGFGGGSGFSGGGFGGGGFGGGR	Unmodified	Keratin, type II cytoskeletal 2 epidermal;Cytokeratin-2e	FLEQQNQVLQTK	Unmodified	Keratin, type II cytoskeletal 1;Cytokeratin-1;Keratin-1;67 kDa cytokeratin;Hair alpha protein;Keratin, type II cytoskeletal 2 epidermal;Cytokeratin-2e;Keratin, type II cytoskeletal 1b;Cytokeratin-1B;Keratin-77	FLEQQNK	Unmodified	Keratin, type II cytoskeletal 6A;Cytokeratin-6A;K6a keratin;Cytokeratin-6D;cDNA FLJ53910, highly similar to Keratin, type II cytoskeletal 6A;Keratin, type II cytoskeletal 79;Cytokeratin-79;Keratin-79;Type II keratin-38;Tau-tubulin kinase;Glial fibrillary acidic protein;cDNA FLJ55068, highly similar to Glial fibrillary acidic protein, astrocyte;Keratin, type II cytoskeletal 6B;Cytokeratin-6B;K6b k…
GGGFGGGSGFGGGSGFGGGSGFSGGGFGGGGFGGGR	Unmodified	Keratin, type II cytoskeletal 2 epidermal;Cytokeratin-2e	FLEQQNQVLQTK	Unmodified	Keratin, type II cytoskeletal 1;Cytokeratin-1;Keratin-1;67 kDa cytokeratin;Hair alpha protein;Keratin, type II cytoskeletal 2 epidermal;Cytokeratin-2e;Keratin, type II cytoskeletal 1b;Cytokeratin-1B;Keratin-77	FLEQQNK	Unmodified	Keratin, type II cytoskeletal 6A;Cytokeratin-6A;K6a keratin;Cytokeratin-6D;cDNA FLJ53910, highly similar to Keratin, type II cytoskeletal 6A;Keratin, type II cytoskeletal 79;Cytokeratin-79;Keratin-79;Type II keratin-38;Tau-tubulin kinase;Glial fibrillary acidic protein;cDNA FLJ55068, highly similar to Glial fibrillary acidic protein, astrocyte;Keratin, type II cytoskeletal 6B;Cytokeratin-6B;K6b k…
GGGFGGGSGFGGGSGFGGGSGFSGGGFGGGGFGGGR	Unmodified	Keratin, type II cytoskeletal 2 epidermal;Cytokeratin-2e	FLEQQNQVLQTK	Unmodified	Keratin, type II cytoskeletal 1;Cytokeratin-1;Keratin-1;67 kDa cytokeratin;Hair alpha protein;Keratin, type II cytoskeletal 2 epidermal;Cytokeratin-2e;Keratin, type II cytoskeletal 1b;Cytokeratin-1B;Keratin-77	FLEQQNK	Unmodified	Keratin, type II cytoskeletal 6A;Cytokeratin-6A;K6a keratin;Cytokeratin-6D;cDNA FLJ53910, highly similar to Keratin, type II cytoskeletal 6A;Keratin, type II cytoskeletal 79;Cytokeratin-79;Keratin-79;Type II keratin-38;Tau-tubulin kinase;Glial fibrillary acidic protein;cDNA FLJ55068, highly similar to Glial fibrillary acidic protein, astrocyte;Keratin, type II cytoskeletal 6B;Cytokeratin-6B;K6b k…
GGGFGGGSGFGGGSGFGGGSGFSGGGFGGGGFGGGR	Unmodified	Keratin, type II cytoskeletal 2 epidermal;Cytokeratin-2e	FQNALLVR	Unmodified	Serum albumin;Putative uncharacterized protein ALB;cDNA FLJ50830, highly similar to Serum albumin;ALB protein	FLEQQNK	Unmodified	Keratin, type II cytoskeletal 6A;Cytokeratin-6A;K6a keratin;Cytokeratin-6D;cDNA FLJ53910, highly similar to Keratin, type II cytoskeletal 6A;Keratin, type II cytoskeletal 79;Cytokeratin-79;Keratin-79;Type II keratin-38;Tau-tubulin kinase;Glial fibrillary acidic protein;cDNA FLJ55068, highly similar to Glial fibrillary acidic protein, astrocyte;Keratin, type II cytoskeletal 6B;Cytokeratin-6B;K6b k…
GGGFGGGSGFGGGSGFGGGSGFSGGGFGGGGFGGGR	Unmodified	Keratin, type II cytoskeletal 2 epidermal;Cytokeratin-2e	FQNALLVR	Unmodified	Serum albumin;Putative uncharacterized protein ALB;cDNA FLJ50830, highly similar to Serum albumin;ALB protein	FLEQQNK	Unmodified	Keratin, type II cytoskeletal 6A;Cytokeratin-6A;K6a keratin;Cytokeratin-6D;cDNA FLJ53910, highly similar to Keratin, type II cytoskeletal 6A;Keratin, type II cytoskeletal 79;Cytokeratin-79;Keratin-79;Type II keratin-38;Tau-tubulin kinase;Glial fibrillary acidic protein;cDNA FLJ55068, highly similar to Glial fibrillary acidic protein, astrocyte;Keratin, type II cytoskeletal 6B;Cytokeratin-6B;K6b k…
GGGGGGYGSGGSSYGSGGGSYGSGGGGGGGR	Unmodified	Keratin, type II cytoskeletal 1;Cytokeratin-1;Keratin-1;67 kDa cytokeratin;Hair alpha protein	FQNALLVR	Unmodified	Serum albumin;Putative uncharacterized protein ALB;cDNA FLJ50830, highly similar to Serum albumin;ALB protein	FLEQQNK	Unmodified	Keratin, type II cytoskeletal 6A;Cytokeratin-6A;K6a keratin;Cytokeratin-6D;cDNA FLJ53910, highly similar to Keratin, type II cytoskeletal 6A;Keratin, type II cytoskeletal 79;Cytokeratin-79;Keratin-79;Type II keratin-38;Tau-tubulin kinase;Glial fibrillary acidic protein;cDNA FLJ55068, highly similar to Glial fibrillary acidic protein, astrocyte;Keratin, type II cytoskeletal 6B;Cytokeratin-6B;K6b k…
GGGGGGYGSGGSSYGSGGGSYGSGGGGGGGR	Unmodified	Keratin, type II cytoskeletal 1;Cytokeratin-1;Keratin-1;67 kDa cytokeratin;Hair alpha protein	FQNALLVR	Unmodified	Serum albumin;Putative uncharacterized protein ALB;cDNA FLJ50830, highly similar to Serum albumin;ALB protein	FLEQQNK	Unmodified	Keratin, type II cytoskeletal 6A;Cytokeratin-6A;K6a keratin;Cytokeratin-6D;cDNA FLJ53910, highly similar to Keratin, type II cytoskeletal 6A;Keratin, type II cytoskeletal 79;Cytokeratin-79;Keratin-79;Type II keratin-38;Tau-tubulin kinase;Glial fibrillary acidic protein;cDNA FLJ55068, highly similar to Glial fibrillary acidic protein, astrocyte;Keratin, type II cytoskeletal 6B;Cytokeratin-6B;K6b k…
GGGGGGYGSGGSSYGSGGGSYGSGGGGGGGR	Unmodified	Keratin, type II cytoskeletal 1;Cytokeratin-1;Keratin-1;67 kDa cytokeratin;Hair alpha protein	FQNALLVR	Unmodified	Serum albumin;Putative uncharacterized protein ALB;cDNA FLJ50830, highly similar to Serum albumin;ALB protein	FLEQQNK	Unmodified	Keratin, type II cytoskeletal 6A;Cytokeratin-6A;K6a keratin;Cytokeratin-6D;cDNA FLJ53910, highly similar to Keratin, type II cytoskeletal 6A;Keratin, type II cytoskeletal 79;Cytokeratin-79;Keratin-79;Type II keratin-38;Tau-tubulin kinase;Glial fibrillary acidic protein;cDNA FLJ55068, highly similar to Glial fibrillary acidic protein, astrocyte;Keratin, type II cytoskeletal 6B;Cytokeratin-6B;K6b k…
GGGGGGYGSGGSSYGSGGGSYGSGGGGGGGR	Unmodified	Keratin, type II cytoskeletal 1;Cytokeratin-1;Keratin-1;67 kDa cytokeratin;Hair alpha protein	FQNALLVR	Unmodified	Serum albumin;Putative uncharacterized protein ALB;cDNA FLJ50830, highly similar to Serum albumin;ALB protein	FLEQQNK	Unmodified	Keratin, type II cytoskeletal 6A;Cytokeratin-6A;K6a keratin;Cytokeratin-6D;cDNA FLJ53910, highly similar to Keratin, type II cytoskeletal 6A;Keratin, type II cytoskeletal 79;Cytokeratin-79;Keratin-79;Type II keratin-38;Tau-tubulin kinase;Glial fibrillary acidic protein;cDNA FLJ55068, highly similar to Glial fibrillary acidic protein, astrocyte;Keratin, type II cytoskeletal 6B;Cytokeratin-6B;K6b k…
GGGGGGYGSGGSSYGSGGGSYGSGGGGGGGR	Unmodified	Keratin, type II cytoskeletal 1;Cytokeratin-1;Keratin-1;67 kDa cytokeratin;Hair alpha protein	FQNALLVR	Unmodified	Serum albumin;Putative uncharacterized protein ALB;cDNA FLJ50830, highly similar to Serum albumin;ALB protein	FLEQQNK	Unmodified	Keratin, type II cytoskeletal 6A;Cytokeratin-6A;K6a keratin;Cytokeratin-6D;cDNA FLJ53910, highly similar to Keratin, type II cytoskeletal 6A;Keratin, type II cytoskeletal 79;Cytokeratin-79;Keratin-79;Type II keratin-38;Tau-tubulin kinase;Glial fibrillary acidic protein;cDNA FLJ55068, highly similar to Glial fibrillary acidic protein, astrocyte;Keratin, type II cytoskeletal 6B;Cytokeratin-6B;K6b k…
GGGGGGYGSGGSSYGSGGGSYGSGGGGGGGR	Unmodified	Keratin, type II cytoskeletal 1;Cytokeratin-1;Keratin-1;67 kDa cytokeratin;Hair alpha protein	FQNALLVR	Unmodified	Serum albumin;Putative uncharacterized protein ALB;cDNA FLJ50830, highly similar to Serum albumin;ALB protein	FLEQQNQVLQTK	Unmodified	Keratin, type II cytoskeletal 2 epidermal;Cytokeratin-2e;Keratin, type II cytoskeletal 1;Cytokeratin-1;Keratin-1;67 kDa cytokeratin;Hair alpha protein;Keratin, type II cytoskeletal 1b;Cytokeratin-1B;Keratin-77
GGGGGGYGSGGSSYGSGGGSYGSGGGGGGGR	Unmodified	Keratin, type II cytoskeletal 1;Cytokeratin-1;Keratin-1;67 kDa cytokeratin;Hair alpha protein	FQNALLVR	Unmodified	Serum albumin;Putative uncharacterized protein ALB;cDNA FLJ50830, highly similar to Serum albumin;ALB protein	FLEQQNQVLQTK	Unmodified	Keratin, type II cytoskeletal 2 epidermal;Cytokeratin-2e;Keratin, type II cytoskeletal 1;Cytokeratin-1;Keratin-1;67 kDa cytokeratin;Hair alpha protein;Keratin, type II cytoskeletal 1b;Cytokeratin-1B;Keratin-77
GGGGGGYGSGGSSYGSGGGSYGSGGGGGGGR	Unmodified	Keratin, type II cytoskeletal 1;Cytokeratin-1;Keratin-1;67 kDa cytokeratin;Hair alpha protein	FQNALLVR	Unmodified	Serum albumin;Putative uncharacterized protein ALB;cDNA FLJ50830, highly similar to Serum albumin;ALB protein	FLEQQNQVLQTK	Unmodified	Keratin, type II cytoskeletal 2 epidermal;Cytokeratin-2e;Keratin, type II cytoskeletal 1;Cytokeratin-1;Keratin-1;67 kDa cytokeratin;Hair alpha protein;Keratin, type II cytoskeletal 1b;Cytokeratin-1B;Keratin-77
GGGGGGYGSGGSSYGSGGGSYGSGGGGGGGR	Unmodified	Keratin, type II cytoskeletal 1;Cytokeratin-1;Keratin-1;67 kDa cytokeratin;Hair alpha protein	FSSCGGGGGSFGAGGGFGSR	Unmodified	Keratin, type II cytoskeletal 1;Cytokeratin-1;Keratin-1;67 kDa cytokeratin;Hair alpha protein	FLEQQNQVLQTK	Unmodified	Keratin, type II cytoskeletal 2 epidermal;Cytokeratin-2e;Keratin, type II cytoskeletal 1;Cytokeratin-1;Keratin-1;67 kDa cytokeratin;Hair alpha protein;Keratin, type II cytoskeletal 1b;Cytokeratin-1B;Keratin-77
GGGGGGYGSGGSSYGSGGGSYGSGGGGGGGR	Unmodified	Keratin, type II cytoskeletal 1;Cytokeratin-1;Keratin-1;67 kDa cytokeratin;Hair alpha protein	FSSCGGGGGSFGAGGGFGSR	Unmodified	Keratin, type II cytoskeletal 1;Cytokeratin-1;Keratin-1;67 kDa cytokeratin;Hair alpha protein	FLEQQNQVLQTK	Unmodified	Keratin, type II cytoskeletal 2 epidermal;Cytokeratin-2e;Keratin, type II cytoskeletal 1;Cytokeratin-1;Keratin-1;67 kDa cytokeratin;Hair alpha protein;Keratin, type II cytoskeletal 1b;Cytokeratin-1B;Keratin-77
GGGGGGYGSGGSSYGSGGGSYGSGGGGGGGR	Unmodified	Keratin, type II cytoskeletal 1;Cytokeratin-1;Keratin-1;67 kDa cytokeratin;Hair alpha protein	FSSCGGGGGSFGAGGGFGSR	Unmodified	Keratin, type II cytoskeletal 1;Cytokeratin-1;Keratin-1;67 kDa cytokeratin;Hair alpha protein	FLEQQNQVLQTK	Unmodified	Keratin, type II cytoskeletal 2 epidermal;Cytokeratin-2e;Keratin, type II cytoskeletal 1;Cytokeratin-1;Keratin-1;67 kDa cytokeratin;Hair alpha protein;Keratin, type II cytoskeletal 1b;Cytokeratin-1B;Keratin-77
GGGGGGYGSGGSSYGSGGGSYGSGGGGGGGR	Unmodified	Keratin, type II cytoskeletal 1;Cytokeratin-1;Keratin-1;67 kDa cytokeratin;Hair alpha protein	FSSCGGGGGSFGAGGGFGSR	Unmodified	Keratin, type II cytoskeletal 1;Cytokeratin-1;Keratin-1;67 kDa cytokeratin;Hair alpha protein	FLEQQNQVLQTK	Unmodified	Keratin, type II cytoskeletal 2 epidermal;Cytokeratin-2e;Keratin, type II cytoskeletal 1;Cytokeratin-1;Keratin-1;67 kDa cytokeratin;Hair alpha protein;Keratin, type II cytoskeletal 1b;Cytokeratin-1B;Keratin-77
GGGGGGYGSGGSSYGSGGGSYGSGGGGGGGR	Unmodified	Keratin, type II cytoskeletal 1;Cytokeratin-1;Keratin-1;67 kDa cytokeratin;Hair alpha protein	FSSCGGGGGSFGAGGGFGSR	Unmodified	Keratin, type II cytoskeletal 1;Cytokeratin-1;Keratin-1;67 kDa cytokeratin;Hair alpha protein	FLEQQNQVLQTK	Unmodified	Keratin, type II cytoskeletal 2 epidermal;Cytokeratin-2e;Keratin, type II cytoskeletal 1;Cytokeratin-1;Keratin-1;67 kDa cytokeratin;Hair alpha protein;Keratin, type II cytoskeletal 1b;Cytokeratin-1B;Keratin-77
GGGGGGYGSGGSSYGSGGGSYGSGGGGGGGR	Unmodified	Keratin, type II cytoskeletal 1;Cytokeratin-1;Keratin-1;67 kDa cytokeratin;Hair alpha protein	FSSCGGGGGSFGAGGGFGSR	Unmodified	Keratin, type II cytoskeletal 1;Cytokeratin-1;Keratin-1;67 kDa cytokeratin;Hair alpha protein	FLEQQNQVLQTK	Unmodified	Keratin, type II cytoskeletal 2 epidermal;Cytokeratin-2e;Keratin, type II cytoskeletal 1;Cytokeratin-1;Keratin-1;67 kDa cytokeratin;Hair alpha protein;Keratin, type II cytoskeletal 1b;Cytokeratin-1B;Keratin-77
GGGGGGYGSGGSSYGSGGGSYGSGGGGGGGR	Unmodified	Keratin, type II cytoskeletal 1;Cytokeratin-1;Keratin-1;67 kDa cytokeratin;Hair alpha protein	FSSCGGGGGSFGAGGGFGSR	Unmodified	Keratin, type II cytoskeletal 1;Cytokeratin-1;Keratin-1;67 kDa cytokeratin;Hair alpha protein	FLEQQNQVLQTK	Unmodified	Keratin, type II cytoskeletal 2 epidermal;Cytokeratin-2e;Keratin, type II cytoskeletal 1;Cytokeratin-1;Keratin-1;67 kDa cytokeratin;Hair alpha protein;Keratin, type II cytoskeletal 1b;Cytokeratin-1B;Keratin-77
GGGGGGYGSGGSSYGSGGGSYGSGGGGGGGR	Unmodified	Keratin, type II cytoskeletal 1;Cytokeratin-1;Keratin-1;67 kDa cytokeratin;Hair alpha protein	FSSCGGGGGSFGAGGGFGSR	Unmodified	Keratin, type II cytoskeletal 1;Cytokeratin-1;Keratin-1;67 kDa cytokeratin;Hair alpha protein	FLEQQNQVLQTK	Unmodified	Keratin, type II cytoskeletal 2 epidermal;Cytokeratin-2e;Keratin, type II cytoskeletal 1;Cytokeratin-1;Keratin-1;67 kDa cytokeratin;Hair alpha protein;Keratin, type II cytoskeletal 1b;Cytokeratin-1B;Keratin-77
GGGGGGYGSGGSSYGSGGGSYGSGGGGGGGR	Unmodified	Keratin, type II cytoskeletal 1;Cytokeratin-1;Keratin-1;67 kDa cytokeratin;Hair alpha protein	FSSCGGGGGSFGAGGGFGSR	Unmodified	Keratin, type II cytoskeletal 1;Cytokeratin-1;Keratin-1;67 kDa cytokeratin;Hair alpha protein	FLEQQNQVLQTK	Unmodified	Keratin, type II cytoskeletal 2 epidermal;Cytokeratin-2e;Keratin, type II cytoskeletal 1;Cytokeratin-1;Keratin-1;67 kDa cytokeratin;Hair alpha protein;Keratin, type II cytoskeletal 1b;Cytokeratin-1B;Keratin-77
GGGGGGYGSGGSSYGSGGGSYGSGGGGGGGR	Unmodified	Keratin, type II cytoskeletal 1;Cytokeratin-1;Keratin-1;67 kDa cytokeratin;Hair alpha protein	FSSCGGGGGSFGAGGGFGSR	Unmodified	Keratin, type II cytoskeletal 1;Cytokeratin-1;Keratin-1;67 kDa cytokeratin;Hair alpha protein	FLEQQNQVLQTK	Unmodified	Keratin, type II cytoskeletal 2 epidermal;Cytokeratin-2e;Keratin, type II cytoskeletal 1;Cytokeratin-1;Keratin-1;67 kDa cytokeratin;Hair alpha protein;Keratin, type II cytoskeletal 1b;Cytokeratin-1B;Keratin-77
GGGGGGYGSGGSSYGSGGGSYGSGGGGGGGR	Unmodified	Keratin, type II cytoskeletal 1;Cytokeratin-1;Keratin-1;67 kDa cytokeratin;Hair alpha protein	FSSCGGGGGSFGAGGGFGSR	Unmodified	Keratin, type II cytoskeletal 1;Cytokeratin-1;Keratin-1;67 kDa cytokeratin;Hair alpha protein	FLEQQNQVLQTK	Unmodified	Keratin, type II cytoskeletal 2 epidermal;Cytokeratin-2e;Keratin, type II cytoskeletal 1;Cytokeratin-1;Keratin-1;67 kDa cytokeratin;Hair alpha protein;Keratin, type II cytoskeletal 1b;Cytokeratin-1B;Keratin-77
GGGGGGYGSGGSSYGSGGGSYGSGGGGGGGR	Unmodified	Keratin, type II cytoskeletal 1;Cytokeratin-1;Keratin-1;67 kDa cytokeratin;Hair alpha protein	FSSCGGGGGSFGAGGGFGSR	Unmodified	Keratin, type II cytoskeletal 1;Cytokeratin-1;Keratin-1;67 kDa cytokeratin;Hair alpha protein	FLEQQNQVLQTK	Unmodified	Keratin, type II cytoskeletal 2 epidermal;Cytokeratin-2e;Keratin, type II cytoskeletal 1;Cytokeratin-1;Keratin-1;67 kDa cytokeratin;Hair alpha protein;Keratin, type II cytoskeletal 1b;Cytokeratin-1B;Keratin-77
GGGGGGYGSGGSSYGSGGGSYGSGGGGGGGR	Unmodified	Keratin, type II cytoskeletal 1;Cytokeratin-1;Keratin-1;67 kDa cytokeratin;Hair alpha protein	FSSCGGGGGSFGAGGGFGSR	Unmodified	Keratin, type II cytoskeletal 1;Cytokeratin-1;Keratin-1;67 kDa cytokeratin;Hair alpha protein	FLEQQNQVLQTK	Unmodified	Keratin, type II cytoskeletal 2 epidermal;Cytokeratin-2e;Keratin, type II cytoskeletal 1;Cytokeratin-1;Keratin-1;67 kDa cytokeratin;Hair alpha protein;Keratin, type II cytoskeletal 1b;Cytokeratin-1B;Keratin-77
GGGGGGYGSGGSSYGSGGGSYGSGGGGGGGR	Unmodified	Keratin, type II cytoskeletal 1;Cytokeratin-1;Keratin-1;67 kDa cytokeratin;Hair alpha protein	FSSCGGGGGSFGAGGGFGSR	Unmodified	Keratin, type II cytoskeletal 1;Cytokeratin-1;Keratin-1;67 kDa cytokeratin;Hair alpha protein	FLEQQNQVLQTK	Unmodified	Keratin, type II cytoskeletal 2 epidermal;Cytokeratin-2e;Keratin, type II cytoskeletal 1;Cytokeratin-1;Keratin-1;67 kDa cytokeratin;Hair alpha protein;Keratin, type II cytoskeletal 1b;Cytokeratin-1B;Keratin-77
GGGGGGYGSGGSSYGSGGGSYGSGGGGGGGR	Unmodified	Keratin, type II cytoskeletal 1;Cytokeratin-1;Keratin-1;67 kDa cytokeratin;Hair alpha protein	FSSSSGYGGGSSR	Unmodified	Keratin, type I cytoskeletal 9;Cytokeratin-9;Keratin-9	FLEQQNQVLQTK	Unmodified	Keratin, type II cytoskeletal 2 epidermal;Cytokeratin-2e;Keratin, type II cytoskeletal 1;Cytokeratin-1;Keratin-1;67 kDa cytokeratin;Hair alpha protein;Keratin, type II cytoskeletal 1b;Cytokeratin-1B;Keratin-77
GGGGGGYGSGGSSYGSGGGSYGSGGGGGGGR	Unmodified	Keratin, type II cytoskeletal 1;Cytokeratin-1;Keratin-1;67 kDa cytokeratin;Hair alpha protein	FSSSSGYGGGSSR	Unmodified	Keratin, type I cytoskeletal 9;Cytokeratin-9;Keratin-9	FLEQQNQVLQTK	Unmodified	Keratin, type II cytoskeletal 2 epidermal;Cytokeratin-2e;Keratin, type II cytoskeletal 1;Cytokeratin-1;Keratin-1;67 kDa cytokeratin;Hair alpha protein;Keratin, type II cytoskeletal 1b;Cytokeratin-1B;Keratin-77
GGGGGGYGSGGSSYGSGGGSYGSGGGGGGGR	Unmodified	Keratin, type II cytoskeletal 1;Cytokeratin-1;Keratin-1;67 kDa cytokeratin;Hair alpha protein	FSSSSGYGGGSSR	Unmodified	Keratin, type I cytoskeletal 9;Cytokeratin-9;Keratin-9	FLEQQNQVLQTK	Unmodified	Keratin, type II cytoskeletal 2 epidermal;Cytokeratin-2e;Keratin, type II cytoskeletal 1;Cytokeratin-1;Keratin-1;67 kDa cytokeratin;Hair alpha protein;Keratin, type II cytoskeletal 1b;Cytokeratin-1B;Keratin-77
GGGGSFGYSYGGGSGGGFSASSLGGGFGGGSR	Unmodified	Keratin, type I cytoskeletal 9;Cytokeratin-9;Keratin-9	FSSSSGYGGGSSR	Unmodified	Keratin, type I cytoskeletal 9;Cytokeratin-9;Keratin-9	FLEQQNQVLQTK	Unmodified	Keratin, type II cytoskeletal 2 epidermal;Cytokeratin-2e;Keratin, type II cytoskeletal 1;Cytokeratin-1;Keratin-1;67 kDa cytokeratin;Hair alpha protein;Keratin, type II cytoskeletal 1b;Cytokeratin-1B;Keratin-77
GGGGSFGYSYGGGSGGGFSASSLGGGFGGGSR	Unmodified	Keratin, type I cytoskeletal 9;Cytokeratin-9;Keratin-9	FSSSSGYGGGSSR	Unmodified	Keratin, type I cytoskeletal 9;Cytokeratin-9;Keratin-9	FLEQQNQVLQTK	Unmodified	Keratin, type II cytoskeletal 2 epidermal;Cytokeratin-2e;Keratin, type II cytoskeletal 1;Cytokeratin-1;Keratin-1;67 kDa cytokeratin;Hair alpha protein;Keratin, type II cytoskeletal 1b;Cytokeratin-1B;Keratin-77
GGGGSFGYSYGGGSGGGFSASSLGGGFGGGSR	Unmodified	Keratin, type I cytoskeletal 9;Cytokeratin-9;Keratin-9	FSSSSGYGGGSSR	Unmodified	Keratin, type I cytoskeletal 9;Cytokeratin-9;Keratin-9	FLEQQNQVLQTK	Unmodified	Keratin, type II cytoskeletal 2 epidermal;Cytokeratin-2e;Keratin, type II cytoskeletal 1;Cytokeratin-1;Keratin-1;67 kDa cytokeratin;Hair alpha protein;Keratin, type II cytoskeletal 1b;Cytokeratin-1B;Keratin-77
GGGGSFGYSYGGGSGGGFSASSLGGGFGGGSR	Unmodified	Keratin, type I cytoskeletal 9;Cytokeratin-9;Keratin-9	FSSSSGYGGGSSR	Unmodified	Keratin, type I cytoskeletal 9;Cytokeratin-9;Keratin-9	FQNALLVR	Unmodified	Serum albumin;Putative uncharacterized protein ALB;cDNA FLJ50830, highly similar to Serum albumin;ALB protein
GGGGSFGYSYGGGSGGGFSASSLGGGFGGGSR	Unmodified	Keratin, type I cytoskeletal 9;Cytokeratin-9;Keratin-9	FSSSSGYGGGSSR	Unmodified	Keratin, type I cytoskeletal 9;Cytokeratin-9;Keratin-9	FQNALLVR	Unmodified	Serum albumin;Putative uncharacterized protein ALB;cDNA FLJ50830, highly similar to Serum albumin;ALB protein
GGGGSFGYSYGGGSGGGFSASSLGGGFGGGSR	Unmodified	Keratin, type I cytoskeletal 9;Cytokeratin-9;Keratin-9	FSSSSGYGGGSSR	Unmodified	Keratin, type I cytoskeletal 9;Cytokeratin-9;Keratin-9	FQNALLVR	Unmodified	Serum albumin;Putative uncharacterized protein ALB;cDNA FLJ50830, highly similar to Serum albumin;ALB protein
GGGGSFGYSYGGGSGGGFSASSLGGGFGGGSR	Unmodified	Keratin, type I cytoskeletal 9;Cytokeratin-9;Keratin-9	FSSSSGYGGGSSR	Unmodified	Keratin, type I cytoskeletal 9;Cytokeratin-9;Keratin-9	FQNALLVR	Unmodified	Serum albumin;Putative uncharacterized protein ALB;cDNA FLJ50830, highly similar to Serum albumin;ALB protein
GGGGSFGYSYGGGSGGGFSASSLGGGFGGGSR	Unmodified	Keratin, type I cytoskeletal 9;Cytokeratin-9;Keratin-9	FSSSSGYGGGSSR	Unmodified	Keratin, type I cytoskeletal 9;Cytokeratin-9;Keratin-9	FQNALLVR	Unmodified	Serum albumin;Putative uncharacterized protein ALB;cDNA FLJ50830, highly similar to Serum albumin;ALB protein
GGGGSFGYSYGGGSGGGFSASSLGGGFGGGSR	Unmodified	Keratin, type I cytoskeletal 9;Cytokeratin-9;Keratin-9	FSSSSGYGGGSSR	Unmodified	Keratin, type I cytoskeletal 9;Cytokeratin-9;Keratin-9	FQNALLVR	Unmodified	Serum albumin;Putative uncharacterized protein ALB;cDNA FLJ50830, highly similar to Serum albumin;ALB protein
GGGGSFGYSYGGGSGGGFSASSLGGGFGGGSR	Unmodified	Keratin, type I cytoskeletal 9;Cytokeratin-9;Keratin-9	FSSSSGYGGGSSR	Unmodified	Keratin, type I cytoskeletal 9;Cytokeratin-9;Keratin-9	FQNALLVR	Unmodified	Serum albumin;Putative uncharacterized protein ALB;cDNA FLJ50830, highly similar to Serum albumin;ALB protein
GGGGSFGYSYGGGSGGGFSASSLGGGFGGGSR	Unmodified	Keratin, type I cytoskeletal 9;Cytokeratin-9;Keratin-9	FSSSSGYGGGSSR	Unmodified	Keratin, type I cytoskeletal 9;Cytokeratin-9;Keratin-9	FQNALLVR	Unmodified	Serum albumin;Putative uncharacterized protein ALB;cDNA FLJ50830, highly similar to Serum albumin;ALB protein
GGGGSFGYSYGGGSGGGFSASSLGGGFGGGSR	Unmodified	Keratin, type I cytoskeletal 9;Cytokeratin-9;Keratin-9	FSSSSGYGGGSSR	Unmodified	Keratin, type I cytoskeletal 9;Cytokeratin-9;Keratin-9	FQNALLVR	Unmodified	Serum albumin;Putative uncharacterized protein ALB;cDNA FLJ50830, highly similar to Serum albumin;ALB protein
GGGGSFGYSYGGGSGGGFSASSLGGGFGGGSR	Unmodified	Keratin, type I cytoskeletal 9;Cytokeratin-9;Keratin-9	FVSTTSSSR	Unmodified	Keratin, type II cytoskeletal 5;Cytokeratin-5;Keratin-5;58 kDa cytokeratin;cDNA FLJ59922, highly similar to Keratin, type II cytoskeletal 5	FQNALLVR	Unmodified	Serum albumin;Putative uncharacterized protein ALB;cDNA FLJ50830, highly similar to Serum albumin;ALB protein
GGGGSFGYSYGGGSGGGFSASSLGGGFGGGSR	Unmodified	Keratin, type I cytoskeletal 9;Cytokeratin-9;Keratin-9	FVSTTSSSR	Unmodified	Keratin, type II cytoskeletal 5;Cytokeratin-5;Keratin-5;58 kDa cytokeratin;cDNA FLJ59922, highly similar to Keratin, type II cytoskeletal 5	FQNALLVR	Unmodified	Serum albumin;Putative uncharacterized protein ALB;cDNA FLJ50830, highly similar to Serum albumin;ALB protein
GGGGSFGYSYGGGSGGGFSASSLGGGFGGGSR	Unmodified	Keratin, type I cytoskeletal 9;Cytokeratin-9;Keratin-9	FVSTTSSSR	Unmodified	Keratin, type II cytoskeletal 5;Cytokeratin-5;Keratin-5;58 kDa cytokeratin;cDNA FLJ59922, highly similar to Keratin, type II cytoskeletal 5	FSSCGGGGGSFGAGGGFGSR	Unmodified	Keratin, type II cytoskeletal 1;Cytokeratin-1;Keratin-1;67 kDa cytokeratin;Hair alpha protein
GGGGSFGYSYGGGSGGGFSASSLGGGFGGGSR	Unmodified	Keratin, type I cytoskeletal 9;Cytokeratin-9;Keratin-9	FVSTTSSSR	Unmodified	Keratin, type II cytoskeletal 5;Cytokeratin-5;Keratin-5;58 kDa cytokeratin;cDNA FLJ59922, highly similar to Keratin, type II cytoskeletal 5	FSSCGGGGGSFGAGGGFGSR	Unmodified	Keratin, type II cytoskeletal 1;Cytokeratin-1;Keratin-1;67 kDa cytokeratin;Hair alpha protein
GGGGSFGYSYGGGSGGGFSASSLGGGFGGGSR	Unmodified	Keratin, type I cytoskeletal 9;Cytokeratin-9;Keratin-9	FVSTTSSSR	Unmodified	Keratin, type II cytoskeletal 5;Cytokeratin-5;Keratin-5;58 kDa cytokeratin;cDNA FLJ59922, highly similar to Keratin, type II cytoskeletal 5	FSSCGGGGGSFGAGGGFGSR	Unmodified	Keratin, type II cytoskeletal 1;Cytokeratin-1;Keratin-1;67 kDa cytokeratin;Hair alpha protein
GGGGSFGYSYGGGSGGGFSASSLGGGFGGGSR	Unmodified	Keratin, type I cytoskeletal 9;Cytokeratin-9;Keratin-9	FVSTTSSSR	Unmodified	Keratin, type II cytoskeletal 5;Cytokeratin-5;Keratin-5;58 kDa cytokeratin;cDNA FLJ59922, highly similar to Keratin, type II cytoskeletal 5	FSSCGGGGGSFGAGGGFGSR	Unmodified	Keratin, type II cytoskeletal 1;Cytokeratin-1;Keratin-1;67 kDa cytokeratin;Hair alpha protein
GGGGSFGYSYGGGSGGGFSASSLGGGFGGGSR	Unmodified	Keratin, type I cytoskeletal 9;Cytokeratin-9;Keratin-9	GAFSSVSMSGGAGR	Unmodified	Keratin, type II cytoskeletal 4;Cytokeratin-4;cDNA FLJ55805, highly similar to Keratin, type II cytoskeletal 4	FSSCGGGGGSFGAGGGFGSR	Unmodified	Keratin, type II cytoskeletal 1;Cytokeratin-1;Keratin-1;67 kDa cytokeratin;Hair alpha protein
GGGGSFGYSYGGGSGGGFSASSLGGGFGGGSR	Unmodified	Keratin, type I cytoskeletal 9;Cytokeratin-9;Keratin-9	GEHALKDAR	Unmodified	Keratin, type II cytoskeletal 2 epidermal;Cytokeratin-2e	FSSCGGGGGSFGAGGGFGSR	Unmodified	Keratin, type II cytoskeletal 1;Cytokeratin-1;Keratin-1;67 kDa cytokeratin;Hair alpha protein
GGGGSFGYSYGGGSGGGFSASSLGGGFGGGSR	Unmodified	Keratin, type I cytoskeletal 9;Cytokeratin-9;Keratin-9	GEHALKDAR	Unmodified	Keratin, type II cytoskeletal 2 epidermal;Cytokeratin-2e	FSSCGGGGGSFGAGGGFGSR	Unmodified	Keratin, type II cytoskeletal 1;Cytokeratin-1;Keratin-1;67 kDa cytokeratin;Hair alpha protein
GGGGSFGYSYGGGSGGGFSASSLGGGFGGGSR	Unmodified	Keratin, type I cytoskeletal 9;Cytokeratin-9;Keratin-9	GEHALKDAR	Unmodified	Keratin, type II cytoskeletal 2 epidermal;Cytokeratin-2e	FSSCGGGGGSFGAGGGFGSR	Unmodified	Keratin, type II cytoskeletal 1;Cytokeratin-1;Keratin-1;67 kDa cytokeratin;Hair alpha protein
GGGGSFGYSYGGGSGGGFSASSLGGGFGGGSR	Unmodified	Keratin, type I cytoskeletal 9;Cytokeratin-9;Keratin-9	GEHALKDAR	Unmodified	Keratin, type II cytoskeletal 2 epidermal;Cytokeratin-2e	FSSCGGGGGSFGAGGGFGSR	Unmodified	Keratin, type II cytoskeletal 1;Cytokeratin-1;Keratin-1;67 kDa cytokeratin;Hair alpha protein
GGGGSFGYSYGGGSGGGFSASSLGGGFGGGSR	Unmodified	Keratin, type I cytoskeletal 9;Cytokeratin-9;Keratin-9	GELALKDAR	Unmodified	Keratin, type II cytoskeletal 5;Cytokeratin-5;Keratin-5;58 kDa cytokeratin;cDNA FLJ59922, highly similar to Keratin, type II cytoskeletal 5;cDNA FLJ46620 fis, clone TLUNG2000654, highly similar to Keratin, type II cytoskeletal 7;KRT7 protein	FSSCGGGGGSFGAGGGFGSR	Unmodified	Keratin, type II cytoskeletal 1;Cytokeratin-1;Keratin-1;67 kDa cytokeratin;Hair alpha protein
GGGGSFGYSYGGGSGGGFSASSLGGGFGGGSR	Unmodified	Keratin, type I cytoskeletal 9;Cytokeratin-9;Keratin-9	GENALKDAK	Unmodified	Keratin, type II cytoskeletal 1;Cytokeratin-1;Keratin-1;67 kDa cytokeratin;Hair alpha protein	FSSCGGGGGSFGAGGGFGSR	Unmodified	Keratin, type II cytoskeletal 1;Cytokeratin-1;Keratin-1;67 kDa cytokeratin;Hair alpha protein
GGLGGGYGGASGMGGITAVTVNQSLLSPLVLEVDPNIQAVR	Unmodified	Keratin, type II cytoskeletal 8;Cytokeratin-8;Keratin-8	GENALKDAK	Unmodified	Keratin, type II cytoskeletal 1;Cytokeratin-1;Keratin-1;67 kDa cytokeratin;Hair alpha protein	FSSCGGGGGSFGAGGGFGSR	Unmodified	Keratin, type II cytoskeletal 1;Cytokeratin-1;Keratin-1;67 kDa cytokeratin;Hair alpha protein
GGLGGGYGGASGMGGITAVTVNQSLLSPLVLEVDPNIQAVR	Unmodified	Keratin, type II cytoskeletal 8;Cytokeratin-8;Keratin-8	GENALKDAK	Unmodified	Keratin, type II cytoskeletal 1;Cytokeratin-1;Keratin-1;67 kDa cytokeratin;Hair alpha protein	FSSCGGGGGSFGAGGGFGSR	Unmodified	Keratin, type II cytoskeletal 1;Cytokeratin-1;Keratin-1;67 kDa cytokeratin;Hair alpha protein
GGSGGGGSISGGGYGSGGGSGGR	Unmodified	Keratin, type II cytoskeletal 2 epidermal;Cytokeratin-2e	GENALKDAK	Unmodified	Keratin, type II cytoskeletal 1;Cytokeratin-1;Keratin-1;67 kDa cytokeratin;Hair alpha protein	FSSSSGYGGGSSR	Unmodified	Keratin, type I cytoskeletal 9;Cytokeratin-9;Keratin-9
GGSGGGGSISGGGYGSGGGSGGR	Unmodified	Keratin, type II cytoskeletal 2 epidermal;Cytokeratin-2e	GENALKDAK	Unmodified	Keratin, type II cytoskeletal 1;Cytokeratin-1;Keratin-1;67 kDa cytokeratin;Hair alpha protein	FSSSSGYGGGSSR	Unmodified	Keratin, type I cytoskeletal 9;Cytokeratin-9;Keratin-9
GGSGGGGSISGGGYGSGGGSGGR	Unmodified	Keratin, type II cytoskeletal 2 epidermal;Cytokeratin-2e	GENALKDAK	Unmodified	Keratin, type II cytoskeletal 1;Cytokeratin-1;Keratin-1;67 kDa cytokeratin;Hair alpha protein	FSSSSGYGGGSSR	Unmodified	Keratin, type I cytoskeletal 9;Cytokeratin-9;Keratin-9
GGSGGGGSISGGGYGSGGGSGGR	Unmodified	Keratin, type II cytoskeletal 2 epidermal;Cytokeratin-2e	GENALKDAK	Unmodified	Keratin, type II cytoskeletal 1;Cytokeratin-1;Keratin-1;67 kDa cytokeratin;Hair alpha protein	FSSSSGYGGGSSR	Unmodified	Keratin, type I cytoskeletal 9;Cytokeratin-9;Keratin-9
GGSGGGGSISGGGYGSGGGSGGR	Unmodified	Keratin, type II cytoskeletal 2 epidermal;Cytokeratin-2e	GENALKDAK	Unmodified	Keratin, type II cytoskeletal 1;Cytokeratin-1;Keratin-1;67 kDa cytokeratin;Hair alpha protein	FSSSSGYGGGSSR	Unmodified	Keratin, type I cytoskeletal 9;Cytokeratin-9;Keratin-9
GGSGGGGSISGGGYGSGGGSGGR	Unmodified	Keratin, type II cytoskeletal 2 epidermal;Cytokeratin-2e	GENALKDAK	Unmodified	Keratin, type II cytoskeletal 1;Cytokeratin-1;Keratin-1;67 kDa cytokeratin;Hair alpha protein	FSSSSGYGGGSSR	Unmodified	Keratin, type I cytoskeletal 9;Cytokeratin-9;Keratin-9
GGSGGGGSISGGGYGSGGGSGGR	Unmodified	Keratin, type II cytoskeletal 2 epidermal;Cytokeratin-2e	GENALKDAK	Unmodified	Keratin, type II cytoskeletal 1;Cytokeratin-1;Keratin-1;67 kDa cytokeratin;Hair alpha protein	FSSSSGYGGGSSR	Unmodified	Keratin, type I cytoskeletal 9;Cytokeratin-9;Keratin-9
GGSGGGGSISGGGYGSGGGSGGR	Unmodified	Keratin, type II cytoskeletal 2 epidermal;Cytokeratin-2e	GEQALQDAWQK	Unmodified	Keratin, type II cytoskeletal 1b;Cytokeratin-1B;Keratin-77	FSSSSGYGGGSSR	Unmodified	Keratin, type I cytoskeletal 9;Cytokeratin-9;Keratin-9
GGSGGGGSISGGGYGSGGGSGGR	Unmodified	Keratin, type II cytoskeletal 2 epidermal;Cytokeratin-2e	GEQALQDAWQK	Unmodified	Keratin, type II cytoskeletal 1b;Cytokeratin-1B;Keratin-77	FSSSSGYGGGSSR	Unmodified	Keratin, type I cytoskeletal 9;Cytokeratin-9;Keratin-9
GGSGGGGSISGGGYGSGGGSGGR	Unmodified	Keratin, type II cytoskeletal 2 epidermal;Cytokeratin-2e	GFSSGSAVVSGGSR	Unmodified	Keratin, type II cytoskeletal 2 epidermal;Cytokeratin-2e;keratin-2 epidermis	FSSSSGYGGGSSR	Unmodified	Keratin, type I cytoskeletal 9;Cytokeratin-9;Keratin-9
GGSGGGGSISGGGYGSGGGSGGR	Unmodified	Keratin, type II cytoskeletal 2 epidermal;Cytokeratin-2e	GFSSGSAVVSGGSR	Unmodified	Keratin, type II cytoskeletal 2 epidermal;Cytokeratin-2e;keratin-2 epidermis	FSSSSGYGGGSSR	Unmodified	Keratin, type I cytoskeletal 9;Cytokeratin-9;Keratin-9
GGSGGGGSISGGGYGSGGGSGGR	Unmodified	Keratin, type II cytoskeletal 2 epidermal;Cytokeratin-2e	GFSSGSAVVSGGSR	Unmodified	Keratin, type II cytoskeletal 2 epidermal;Cytokeratin-2e;keratin-2 epidermis	FSSSSGYGGGSSR	Unmodified	Keratin, type I cytoskeletal 9;Cytokeratin-9;Keratin-9
GGSGGGGSISGGGYGSGGGSGGR	Unmodified	Keratin, type II cytoskeletal 2 epidermal;Cytokeratin-2e	GFSSGSAVVSGGSR	Unmodified	Keratin, type II cytoskeletal 2 epidermal;Cytokeratin-2e;keratin-2 epidermis	FSSSSGYGGGSSR	Unmodified	Keratin, type I cytoskeletal 9;Cytokeratin-9;Keratin-9
GGSGGGGSISGGGYGSGGGSGGR	Unmodified	Keratin, type II cytoskeletal 2 epidermal;Cytokeratin-2e	GFSSGSAVVSGGSR	Unmodified	Keratin, type II cytoskeletal 2 epidermal;Cytokeratin-2e;keratin-2 epidermis	FSSSSGYGGGSSR	Unmodified	Keratin, type I cytoskeletal 9;Cytokeratin-9;Keratin-9
GGSGGSHGGGSGFGGESGGSYGGGEEASGSGGGYGGGSGK	Unmodified	Keratin, type I cytoskeletal 9;Cytokeratin-9;Keratin-9	GFSSGSAVVSGGSR	Unmodified	Keratin, type II cytoskeletal 2 epidermal;Cytokeratin-2e;keratin-2 epidermis	FSSSSGYGGGSSR	Unmodified	Keratin, type I cytoskeletal 9;Cytokeratin-9;Keratin-9
GGSGGSHGGGSGFGGESGGSYGGGEEASGSGGGYGGGSGK	Unmodified	Keratin, type I cytoskeletal 9;Cytokeratin-9;Keratin-9	GFSSGSAVVSGGSR	Unmodified	Keratin, type II cytoskeletal 2 epidermal;Cytokeratin-2e;keratin-2 epidermis	FVSTTSSSR	Unmodified	Keratin, type II cytoskeletal 5;Cytokeratin-5;Keratin-5;58 kDa cytokeratin;cDNA FLJ59922, highly similar to Keratin, type II cytoskeletal 5
GGSGGSHGGGSGFGGESGGSYGGGEEASGSGGGYGGGSGK	Unmodified	Keratin, type I cytoskeletal 9;Cytokeratin-9;Keratin-9	GFSSGSAVVSGGSR	Unmodified	Keratin, type II cytoskeletal 2 epidermal;Cytokeratin-2e;keratin-2 epidermis	FVSTTSSSR	Unmodified	Keratin, type II cytoskeletal 5;Cytokeratin-5;Keratin-5;58 kDa cytokeratin;cDNA FLJ59922, highly similar to Keratin, type II cytoskeletal 5
GGSGGSHGGGSGFGGESGGSYGGGEEASGSGGGYGGGSGK	Unmodified	Keratin, type I cytoskeletal 9;Cytokeratin-9;Keratin-9	GGGFGGGSGFGGGSGFGGGSGFSGGGFGGGGFGGGR	Unmodified	Keratin, type II cytoskeletal 2 epidermal;Cytokeratin-2e	FVSTTSSSR	Unmodified	Keratin, type II cytoskeletal 5;Cytokeratin-5;Keratin-5;58 kDa cytokeratin;cDNA FLJ59922, highly similar to Keratin, type II cytoskeletal 5
GGSGGSHGGGSGFGGESGGSYGGGEEASGSGGGYGGGSGK	Unmodified	Keratin, type I cytoskeletal 9;Cytokeratin-9;Keratin-9	GGGFGGGSGFGGGSGFGGGSGFSGGGFGGGGFGGGR	Unmodified	Keratin, type II cytoskeletal 2 epidermal;Cytokeratin-2e	FVSTTSSSR	Unmodified	Keratin, type II cytoskeletal 5;Cytokeratin-5;Keratin-5;58 kDa cytokeratin;cDNA FLJ59922, highly similar to Keratin, type II cytoskeletal 5
GGSGGSHGGGSGFGGESGGSYGGGEEASGSGGGYGGGSGK	Unmodified	Keratin, type I cytoskeletal 9;Cytokeratin-9;Keratin-9	GGGFGGGSGFGGGSGFGGGSGFSGGGFGGGGFGGGR	Unmodified	Keratin, type II cytoskeletal 2 epidermal;Cytokeratin-2e	FVSTTSSSR	Unmodified	Keratin, type II cytoskeletal 5;Cytokeratin-5;Keratin-5;58 kDa cytokeratin;cDNA FLJ59922, highly similar to Keratin, type II cytoskeletal 5
GGSGGSHGGGSGFGGESGGSYGGGEEASGSGGGYGGGSGK	Unmodified	Keratin, type I cytoskeletal 9;Cytokeratin-9;Keratin-9	GGGFGGGSGFGGGSGFGGGSGFSGGGFGGGGFGGGR	Unmodified	Keratin, type II cytoskeletal 2 epidermal;Cytokeratin-2e	FVSTTSSSR	Unmodified	Keratin, type II cytoskeletal 5;Cytokeratin-5;Keratin-5;58 kDa cytokeratin;cDNA FLJ59922, highly similar to Keratin, type II cytoskeletal 5
GGSGGSHGGGSGFGGESGGSYGGGEEASGSGGGYGGGSGK	Unmodified	Keratin, type I cytoskeletal 9;Cytokeratin-9;Keratin-9	GGGFGGGSGFGGGSGFGGGSGFSGGGFGGGGFGGGR	Unmodified	Keratin, type II cytoskeletal 2 epidermal;Cytokeratin-2e	GAFSSVSMSGGAGR	Unmodified	Keratin, type II cytoskeletal 4;Cytokeratin-4;cDNA FLJ55805, highly similar to Keratin, type II cytoskeletal 4
GGSGGSHGGGSGFGGESGGSYGGGEEASGSGGGYGGGSGK	Unmodified	Keratin, type I cytoskeletal 9;Cytokeratin-9;Keratin-9	GGGFGGGSGFGGGSGFGGGSGFSGGGFGGGGFGGGR	Unmodified	Keratin, type II cytoskeletal 2 epidermal;Cytokeratin-2e	GAFSSVSMSGGAGR	Unmodified	Keratin, type II cytoskeletal 4;Cytokeratin-4;cDNA FLJ55805, highly similar to Keratin, type II cytoskeletal 4
GGSGGSHGGGSGFGGESGGSYGGGEEASGSGGGYGGGSGK	Unmodified	Keratin, type I cytoskeletal 9;Cytokeratin-9;Keratin-9	GGGGGGYGSGGSSYGSGGGSYGSGGGGGGGR	Unmodified	Keratin, type II cytoskeletal 1;Cytokeratin-1;Keratin-1;67 kDa cytokeratin;Hair alpha protein	GAFSSVSMSGGAGR	Unmodified	Keratin, type II cytoskeletal 4;Cytokeratin-4;cDNA FLJ55805, highly similar to Keratin, type II cytoskeletal 4
GGSGGSHGGGSGFGGESGGSYGGGEEASGSGGGYGGGSGK	Unmodified	Keratin, type I cytoskeletal 9;Cytokeratin-9;Keratin-9	GGGGGGYGSGGSSYGSGGGSYGSGGGGGGGR	Unmodified	Keratin, type II cytoskeletal 1;Cytokeratin-1;Keratin-1;67 kDa cytokeratin;Hair alpha protein	GEHALKDAR	Unmodified	Keratin, type II cytoskeletal 2 epidermal;Cytokeratin-2e
GGSGGSHGGGSGFGGESGGSYGGGEEASGSGGGYGGGSGK	Unmodified	Keratin, type I cytoskeletal 9;Cytokeratin-9;Keratin-9	GGGGGGYGSGGSSYGSGGGSYGSGGGGGGGR	Unmodified	Keratin, type II cytoskeletal 1;Cytokeratin-1;Keratin-1;67 kDa cytokeratin;Hair alpha protein	GEHALKDAR	Unmodified	Keratin, type II cytoskeletal 2 epidermal;Cytokeratin-2e
GGSGGSHGGGSGFGGESGGSYGGGEEASGSGGGYGGGSGK	Unmodified	Keratin, type I cytoskeletal 9;Cytokeratin-9;Keratin-9	GGGGGGYGSGGSSYGSGGGSYGSGGGGGGGR	Unmodified	Keratin, type II cytoskeletal 1;Cytokeratin-1;Keratin-1;67 kDa cytokeratin;Hair alpha protein	GEHALKDAR	Unmodified	Keratin, type II cytoskeletal 2 epidermal;Cytokeratin-2e
GGSGGSHGGGSGFGGESGGSYGGGEEASGSGGGYGGGSGK	Unmodified	Keratin, type I cytoskeletal 9;Cytokeratin-9;Keratin-9	GGGGGGYGSGGSSYGSGGGSYGSGGGGGGGR	Unmodified	Keratin, type II cytoskeletal 1;Cytokeratin-1;Keratin-1;67 kDa cytokeratin;Hair alpha protein	GEHALKDAR	Unmodified	Keratin, type II cytoskeletal 2 epidermal;Cytokeratin-2e
GGSGGSHGGGSGFGGESGGSYGGGEEASGSGGGYGGGSGK	Unmodified	Keratin, type I cytoskeletal 9;Cytokeratin-9;Keratin-9	GGGGGGYGSGGSSYGSGGGSYGSGGGGGGGR	Unmodified	Keratin, type II cytoskeletal 1;Cytokeratin-1;Keratin-1;67 kDa cytokeratin;Hair alpha protein	GENALKDAK	Unmodified	Keratin, type II cytoskeletal 1;Cytokeratin-1;Keratin-1;67 kDa cytokeratin;Hair alpha protein
GGSGGSHGGGSGFGGESGGSYGGGEEASGSGGGYGGGSGK	Unmodified	Keratin, type I cytoskeletal 9;Cytokeratin-9;Keratin-9	GGGGGGYGSGGSSYGSGGGSYGSGGGGGGGR	Unmodified	Keratin, type II cytoskeletal 1;Cytokeratin-1;Keratin-1;67 kDa cytokeratin;Hair alpha protein	GENALKDAK	Unmodified	Keratin, type II cytoskeletal 1;Cytokeratin-1;Keratin-1;67 kDa cytokeratin;Hair alpha protein
GGSGGSYGGGGSGGGYGGGSGSR	Unmodified	Keratin, type I cytoskeletal 9;Cytokeratin-9;Keratin-9	GGGGGGYGSGGSSYGSGGGSYGSGGGGGGGR	Unmodified	Keratin, type II cytoskeletal 1;Cytokeratin-1;Keratin-1;67 kDa cytokeratin;Hair alpha protein	GENALKDAK	Unmodified	Keratin, type II cytoskeletal 1;Cytokeratin-1;Keratin-1;67 kDa cytokeratin;Hair alpha protein
GGSGGSYGGGGSGGGYGGGSGSR	Unmodified	Keratin, type I cytoskeletal 9;Cytokeratin-9;Keratin-9	GGGGGGYGSGGSSYGSGGGSYGSGGGGGGGR	Unmodified	Keratin, type II cytoskeletal 1;Cytokeratin-1;Keratin-1;67 kDa cytokeratin;Hair alpha protein	GENALKDAK	Unmodified	Keratin, type II cytoskeletal 1;Cytokeratin-1;Keratin-1;67 kDa cytokeratin;Hair alpha protein
GGSGGSYGGGGSGGGYGGGSGSR	Unmodified	Keratin, type I cytoskeletal 9;Cytokeratin-9;Keratin-9	GGGGGGYGSGGSSYGSGGGSYGSGGGGGGGR	Unmodified	Keratin, type II cytoskeletal 1;Cytokeratin-1;Keratin-1;67 kDa cytokeratin;Hair alpha protein	GENALKDAK	Unmodified	Keratin, type II cytoskeletal 1;Cytokeratin-1;Keratin-1;67 kDa cytokeratin;Hair alpha protein
GGSGGSYGGGGSGGGYGGGSGSR	Unmodified	Keratin, type I cytoskeletal 9;Cytokeratin-9;Keratin-9	GGGGGGYGSGGSSYGSGGGSYGSGGGGGGGR	Unmodified	Keratin, type II cytoskeletal 1;Cytokeratin-1;Keratin-1;67 kDa cytokeratin;Hair alpha protein	GENALKDAK	Unmodified	Keratin, type II cytoskeletal 1;Cytokeratin-1;Keratin-1;67 kDa cytokeratin;Hair alpha protein
GGSGGSYGGGGSGGGYGGGSGSR	Unmodified	Keratin, type I cytoskeletal 9;Cytokeratin-9;Keratin-9	GGGGGGYGSGGSSYGSGGGSYGSGGGGGGGR	Unmodified	Keratin, type II cytoskeletal 1;Cytokeratin-1;Keratin-1;67 kDa cytokeratin;Hair alpha protein	GENALKDAK	Unmodified	Keratin, type II cytoskeletal 1;Cytokeratin-1;Keratin-1;67 kDa cytokeratin;Hair alpha protein
GGSGGSYGGGGSGGGYGGGSGSR	Unmodified	Keratin, type I cytoskeletal 9;Cytokeratin-9;Keratin-9	GGGGGGYGSGGSSYGSGGGSYGSGGGGGGGR	Unmodified	Keratin, type II cytoskeletal 1;Cytokeratin-1;Keratin-1;67 kDa cytokeratin;Hair alpha protein	GENALKDAK	Unmodified	Keratin, type II cytoskeletal 1;Cytokeratin-1;Keratin-1;67 kDa cytokeratin;Hair alpha protein
GGSGGSYGGGGSGGGYGGGSGSR	Unmodified	Keratin, type I cytoskeletal 9;Cytokeratin-9;Keratin-9	GGGGGGYGSGGSSYGSGGGSYGSGGGGGGGR	Unmodified	Keratin, type II cytoskeletal 1;Cytokeratin-1;Keratin-1;67 kDa cytokeratin;Hair alpha protein	GEQALQDAWQK	Unmodified	Keratin, type II cytoskeletal 1b;Cytokeratin-1B;Keratin-77
GGSGGSYGGGGSGGGYGGGSGSR	Unmodified	Keratin, type I cytoskeletal 9;Cytokeratin-9;Keratin-9	GGGGGGYGSGGSSYGSGGGSYGSGGGGGGGR	Unmodified	Keratin, type II cytoskeletal 1;Cytokeratin-1;Keratin-1;67 kDa cytokeratin;Hair alpha protein	GEQALQDAWQK	Unmodified	Keratin, type II cytoskeletal 1b;Cytokeratin-1B;Keratin-77
GGSGGSYGGGGSGGGYGGGSGSR	Unmodified	Keratin, type I cytoskeletal 9;Cytokeratin-9;Keratin-9	GGGGGGYGSGGSSYGSGGGSYGSGGGGGGGR	Unmodified	Keratin, type II cytoskeletal 1;Cytokeratin-1;Keratin-1;67 kDa cytokeratin;Hair alpha protein	GFSSGSAVVSGGSR	Unmodified	Keratin, type II cytoskeletal 2 epidermal;Cytokeratin-2e;keratin-2 epidermis
GGSGGSYGGGGSGGGYGGGSGSR	Unmodified	Keratin, type I cytoskeletal 9;Cytokeratin-9;Keratin-9	GGGGGGYGSGGSSYGSGGGSYGSGGGGGGGR	Unmodified	Keratin, type II cytoskeletal 1;Cytokeratin-1;Keratin-1;67 kDa cytokeratin;Hair alpha protein	GFSSGSAVVSGGSR	Unmodified	Keratin, type II cytoskeletal 2 epidermal;Cytokeratin-2e;keratin-2 epidermis
GGSGGSYGGGGSGGGYGGGSGSR	Unmodified	Keratin, type I cytoskeletal 9;Cytokeratin-9;Keratin-9	GGGGGGYGSGGSSYGSGGGSYGSGGGGGGGR	Unmodified	Keratin, type II cytoskeletal 1;Cytokeratin-1;Keratin-1;67 kDa cytokeratin;Hair alpha protein	GFSSGSAVVSGGSR	Unmodified	Keratin, type II cytoskeletal 2 epidermal;Cytokeratin-2e;keratin-2 epidermis
GGSGGSYGGGGSGGGYGGGSGSR	Unmodified	Keratin, type I cytoskeletal 9;Cytokeratin-9;Keratin-9	GGGGGGYGSGGSSYGSGGGSYGSGGGGGGGR	Unmodified	Keratin, type II cytoskeletal 1;Cytokeratin-1;Keratin-1;67 kDa cytokeratin;Hair alpha protein	GFSSGSAVVSGGSR	Unmodified	Keratin, type II cytoskeletal 2 epidermal;Cytokeratin-2e;keratin-2 epidermis
GGSISGGGYGSGGGK	Unmodified	Keratin, type II cytoskeletal 2 epidermal;Cytokeratin-2e	GGGGGGYGSGGSSYGSGGGSYGSGGGGGGGR	Unmodified	Keratin, type II cytoskeletal 1;Cytokeratin-1;Keratin-1;67 kDa cytokeratin;Hair alpha protein	GFSSGSAVVSGGSR	Unmodified	Keratin, type II cytoskeletal 2 epidermal;Cytokeratin-2e;keratin-2 epidermis
GGSISGGGYGSGGGK	Unmodified	Keratin, type II cytoskeletal 2 epidermal;Cytokeratin-2e	GGGGGGYGSGGSSYGSGGGSYGSGGGGGGGR	Unmodified	Keratin, type II cytoskeletal 1;Cytokeratin-1;Keratin-1;67 kDa cytokeratin;Hair alpha protein	GFSSGSAVVSGGSR	Unmodified	Keratin, type II cytoskeletal 2 epidermal;Cytokeratin-2e;keratin-2 epidermis
GGSISGGGYGSGGGK	Unmodified	Keratin, type II cytoskeletal 2 epidermal;Cytokeratin-2e	GGGGGGYGSGGSSYGSGGGSYGSGGGGGGGR	Unmodified	Keratin, type II cytoskeletal 1;Cytokeratin-1;Keratin-1;67 kDa cytokeratin;Hair alpha protein	GFSSGSAVVSGGSR	Unmodified	Keratin, type II cytoskeletal 2 epidermal;Cytokeratin-2e;keratin-2 epidermis
GGSISGGGYGSGGGK	Unmodified	Keratin, type II cytoskeletal 2 epidermal;Cytokeratin-2e	GGGGGGYGSGGSSYGSGGGSYGSGGGGGGGR	Unmodified	Keratin, type II cytoskeletal 1;Cytokeratin-1;Keratin-1;67 kDa cytokeratin;Hair alpha protein	GGGFGGGSGFGGGSGFGGGSGFSGGGFGGGGFGGGR	Unmodified	Keratin, type II cytoskeletal 2 epidermal;Cytokeratin-2e
GGSISGGGYGSGGGK	Unmodified	Keratin, type II cytoskeletal 2 epidermal;Cytokeratin-2e	GGGGGGYGSGGSSYGSGGGSYGSGGGGGGGR	Unmodified	Keratin, type II cytoskeletal 1;Cytokeratin-1;Keratin-1;67 kDa cytokeratin;Hair alpha protein	GGGFGGGSGFGGGSGFGGGSGFSGGGFGGGGFGGGR	Unmodified	Keratin, type II cytoskeletal 2 epidermal;Cytokeratin-2e
GGSISGGGYGSGGGK	Unmodified	Keratin, type II cytoskeletal 2 epidermal;Cytokeratin-2e	GGGGSFGYSYGGGSGGGFSASSLGGGFGGGSR	Unmodified	Keratin, type I cytoskeletal 9;Cytokeratin-9;Keratin-9	GGGFGGGSGFGGGSGFGGGSGFSGGGFGGGGFGGGR	Unmodified	Keratin, type II cytoskeletal 2 epidermal;Cytokeratin-2e
GGSISGGGYGSGGGK	Unmodified	Keratin, type II cytoskeletal 2 epidermal;Cytokeratin-2e	GGGGSFGYSYGGGSGGGFSASSLGGGFGGGSR	Unmodified	Keratin, type I cytoskeletal 9;Cytokeratin-9;Keratin-9	GGGFGGGSGFGGGSGFGGGSGFSGGGFGGGGFGGGR	Unmodified	Keratin, type II cytoskeletal 2 epidermal;Cytokeratin-2e
GGSISGGGYGSGGGK	Unmodified	Keratin, type II cytoskeletal 2 epidermal;Cytokeratin-2e	GGGGSFGYSYGGGSGGGFSASSLGGGFGGGSR	Unmodified	Keratin, type I cytoskeletal 9;Cytokeratin-9;Keratin-9	GGGFGGGSGFGGGSGFGGGSGFSGGGFGGGGFGGGR	Unmodified	Keratin, type II cytoskeletal 2 epidermal;Cytokeratin-2e
GGSISGGGYGSGGGK	Unmodified	Keratin, type II cytoskeletal 2 epidermal;Cytokeratin-2e	GGGGSFGYSYGGGSGGGFSASSLGGGFGGGSR	Unmodified	Keratin, type I cytoskeletal 9;Cytokeratin-9;Keratin-9	GGGFGGGSGFGGGSGFGGGSGFSGGGFGGGGFGGGR	Unmodified	Keratin, type II cytoskeletal 2 epidermal;Cytokeratin-2e
GGSISGGGYGSGGGK	Unmodified	Keratin, type II cytoskeletal 2 epidermal;Cytokeratin-2e	GGGGSFGYSYGGGSGGGFSASSLGGGFGGGSR	Unmodified	Keratin, type I cytoskeletal 9;Cytokeratin-9;Keratin-9	GGGFGGGSGFGGGSGFGGGSGFSGGGFGGGGFGGGR	Unmodified	Keratin, type II cytoskeletal 2 epidermal;Cytokeratin-2e
GGSISGGGYGSGGGK	Unmodified	Keratin, type II cytoskeletal 2 epidermal;Cytokeratin-2e	GGGGSFGYSYGGGSGGGFSASSLGGGFGGGSR	Unmodified	Keratin, type I cytoskeletal 9;Cytokeratin-9;Keratin-9	GGGFGGGSGFGGGSGFGGGSGFSGGGFGGGGFGGGR	Unmodified	Keratin, type II cytoskeletal 2 epidermal;Cytokeratin-2e
GGSSSGGGYGSGGGGSSSVK	Unmodified	Keratin, type II cytoskeletal 2 epidermal;Cytokeratin-2e	GGGGSFGYSYGGGSGGGFSASSLGGGFGGGSR	Unmodified	Keratin, type I cytoskeletal 9;Cytokeratin-9;Keratin-9	GGGFGGGSGFGGGSGFGGGSGFSGGGFGGGGFGGGR	Unmodified	Keratin, type II cytoskeletal 2 epidermal;Cytokeratin-2e
GGSSSGGGYGSGGGGSSSVK	Unmodified	Keratin, type II cytoskeletal 2 epidermal;Cytokeratin-2e	GGGGSFGYSYGGGSGGGFSASSLGGGFGGGSR	Unmodified	Keratin, type I cytoskeletal 9;Cytokeratin-9;Keratin-9	GGGGGGYGSGGSSYGSGGGSYGSGGGGGGGR	Unmodified	Keratin, type II cytoskeletal 1;Cytokeratin-1;Keratin-1;67 kDa cytokeratin;Hair alpha protein
GGSSSGGGYGSGGGGSSSVK	Unmodified	Keratin, type II cytoskeletal 2 epidermal;Cytokeratin-2e	GGGGSFGYSYGGGSGGGFSASSLGGGFGGGSR	Unmodified	Keratin, type I cytoskeletal 9;Cytokeratin-9;Keratin-9	GGGGGGYGSGGSSYGSGGGSYGSGGGGGGGR	Unmodified	Keratin, type II cytoskeletal 1;Cytokeratin-1;Keratin-1;67 kDa cytokeratin;Hair alpha protein
GGSSSGGGYGSGGGGSSSVK	Unmodified	Keratin, type II cytoskeletal 2 epidermal;Cytokeratin-2e	GGGGSFGYSYGGGSGGGFSASSLGGGFGGGSR	Unmodified	Keratin, type I cytoskeletal 9;Cytokeratin-9;Keratin-9	GGGGGGYGSGGSSYGSGGGSYGSGGGGGGGR	Unmodified	Keratin, type II cytoskeletal 1;Cytokeratin-1;Keratin-1;67 kDa cytokeratin;Hair alpha protein
GGSSSGGGYGSGGGGSSSVK	Unmodified	Keratin, type II cytoskeletal 2 epidermal;Cytokeratin-2e	GGGGSFGYSYGGGSGGGFSASSLGGGFGGGSR	Unmodified	Keratin, type I cytoskeletal 9;Cytokeratin-9;Keratin-9	GGGGGGYGSGGSSYGSGGGSYGSGGGGGGGR	Unmodified	Keratin, type II cytoskeletal 1;Cytokeratin-1;Keratin-1;67 kDa cytokeratin;Hair alpha protein
GGSSSGGGYGSGGGGSSSVK	Unmodified	Keratin, type II cytoskeletal 2 epidermal;Cytokeratin-2e	GGGGSFGYSYGGGSGGGFSASSLGGGFGGGSR	Unmodified	Keratin, type I cytoskeletal 9;Cytokeratin-9;Keratin-9	GGGGGGYGSGGSSYGSGGGSYGSGGGGGGGR	Unmodified	Keratin, type II cytoskeletal 1;Cytokeratin-1;Keratin-1;67 kDa cytokeratin;Hair alpha protein
GGSSSGGGYGSGGGGSSSVK	Unmodified	Keratin, type II cytoskeletal 2 epidermal;Cytokeratin-2e	GGGGSFGYSYGGGSGGGFSASSLGGGFGGGSR	Unmodified	Keratin, type I cytoskeletal 9;Cytokeratin-9;Keratin-9	GGGGGGYGSGGSSYGSGGGSYGSGGGGGGGR	Unmodified	Keratin, type II cytoskeletal 1;Cytokeratin-1;Keratin-1;67 kDa cytokeratin;Hair alpha protein
GGSSSGGGYGSGGGGSSSVK	Unmodified	Keratin, type II cytoskeletal 2 epidermal;Cytokeratin-2e	GGGGSFGYSYGGGSGGGFSASSLGGGFGGGSR	Unmodified	Keratin, type I cytoskeletal 9;Cytokeratin-9;Keratin-9	GGGGGGYGSGGSSYGSGGGSYGSGGGGGGGR	Unmodified	Keratin, type II cytoskeletal 1;Cytokeratin-1;Keratin-1;67 kDa cytokeratin;Hair alpha protein
GGSSSGGGYGSGGGGSSSVK	Unmodified	Keratin, type II cytoskeletal 2 epidermal;Cytokeratin-2e	GGGGSFGYSYGGGSGGGFSASSLGGGFGGGSR	Unmodified	Keratin, type I cytoskeletal 9;Cytokeratin-9;Keratin-9	GGGGGGYGSGGSSYGSGGGSYGSGGGGGGGR	Unmodified	Keratin, type II cytoskeletal 1;Cytokeratin-1;Keratin-1;67 kDa cytokeratin;Hair alpha protein
GGSSSGGGYGSGGGGSSSVK	Unmodified	Keratin, type II cytoskeletal 2 epidermal;Cytokeratin-2e	GGGGSFGYSYGGGSGGGFSASSLGGGFGGGSR	Unmodified	Keratin, type I cytoskeletal 9;Cytokeratin-9;Keratin-9	GGGGGGYGSGGSSYGSGGGSYGSGGGGGGGR	Unmodified	Keratin, type II cytoskeletal 1;Cytokeratin-1;Keratin-1;67 kDa cytokeratin;Hair alpha protein
GGSSSGGGYGSGGGGSSSVK	Unmodified	Keratin, type II cytoskeletal 2 epidermal;Cytokeratin-2e	GGGGSFGYSYGGGSGGGFSASSLGGGFGGGSR	Unmodified	Keratin, type I cytoskeletal 9;Cytokeratin-9;Keratin-9	GGGGGGYGSGGSSYGSGGGSYGSGGGGGGGR	Unmodified	Keratin, type II cytoskeletal 1;Cytokeratin-1;Keratin-1;67 kDa cytokeratin;Hair alpha protein
GGSSSGGGYGSGGGGSSSVK	Unmodified	Keratin, type II cytoskeletal 2 epidermal;Cytokeratin-2e	GGGGSFGYSYGGGSGGGFSASSLGGGFGGGSR	Unmodified	Keratin, type I cytoskeletal 9;Cytokeratin-9;Keratin-9	GGGGGGYGSGGSSYGSGGGSYGSGGGGGGGR	Unmodified	Keratin, type II cytoskeletal 1;Cytokeratin-1;Keratin-1;67 kDa cytokeratin;Hair alpha protein
GGSSSGGGYGSGGGGSSSVK	Unmodified	Keratin, type II cytoskeletal 2 epidermal;Cytokeratin-2e	GGGGSFGYSYGGGSGGGFSASSLGGGFGGGSR	Unmodified	Keratin, type I cytoskeletal 9;Cytokeratin-9;Keratin-9	GGGGGGYGSGGSSYGSGGGSYGSGGGGGGGR	Unmodified	Keratin, type II cytoskeletal 1;Cytokeratin-1;Keratin-1;67 kDa cytokeratin;Hair alpha protein
GLGVGFGSGGGSSSSVK	Unmodified	Keratin, type II cytoskeletal 5;Cytokeratin-5;Keratin-5;58 kDa cytokeratin;cDNA FLJ59922, highly similar to Keratin, type II cytoskeletal 5	GGGGSFGYSYGGGSGGGFSASSLGGGFGGGSR	Unmodified	Keratin, type I cytoskeletal 9;Cytokeratin-9;Keratin-9	GGGGGGYGSGGSSYGSGGGSYGSGGGGGGGR	Unmodified	Keratin, type II cytoskeletal 1;Cytokeratin-1;Keratin-1;67 kDa cytokeratin;Hair alpha protein
GLGVGFGSGGGSSSSVK	Unmodified	Keratin, type II cytoskeletal 5;Cytokeratin-5;Keratin-5;58 kDa cytokeratin;cDNA FLJ59922, highly similar to Keratin, type II cytoskeletal 5	GGGGSFGYSYGGGSGGGFSASSLGGGFGGGSR	Unmodified	Keratin, type I cytoskeletal 9;Cytokeratin-9;Keratin-9	GGGGGGYGSGGSSYGSGGGSYGSGGGGGGGR	Unmodified	Keratin, type II cytoskeletal 1;Cytokeratin-1;Keratin-1;67 kDa cytokeratin;Hair alpha protein
GLGVGFGSGGGSSSSVK	Unmodified	Keratin, type II cytoskeletal 5;Cytokeratin-5;Keratin-5;58 kDa cytokeratin;cDNA FLJ59922, highly similar to Keratin, type II cytoskeletal 5	GGSGGGGSISGGGYGSGGGSGGR	Unmodified	Keratin, type II cytoskeletal 2 epidermal;Cytokeratin-2e	GGGGGGYGSGGSSYGSGGGSYGSGGGGGGGR	Unmodified	Keratin, type II cytoskeletal 1;Cytokeratin-1;Keratin-1;67 kDa cytokeratin;Hair alpha protein
GLGVGFGSGGGSSSSVK	Unmodified	Keratin, type II cytoskeletal 5;Cytokeratin-5;Keratin-5;58 kDa cytokeratin;cDNA FLJ59922, highly similar to Keratin, type II cytoskeletal 5	GGSGGGGSISGGGYGSGGGSGGR	Unmodified	Keratin, type II cytoskeletal 2 epidermal;Cytokeratin-2e	GGGGGGYGSGGSSYGSGGGSYGSGGGGGGGR	Unmodified	Keratin, type II cytoskeletal 1;Cytokeratin-1;Keratin-1;67 kDa cytokeratin;Hair alpha protein
GLGVGFGSGGGSSSSVK	Unmodified	Keratin, type II cytoskeletal 5;Cytokeratin-5;Keratin-5;58 kDa cytokeratin;cDNA FLJ59922, highly similar to Keratin, type II cytoskeletal 5	GGSGGGGSISGGGYGSGGGSGGR	Unmodified	Keratin, type II cytoskeletal 2 epidermal;Cytokeratin-2e	GGGGGGYGSGGSSYGSGGGSYGSGGGGGGGR	Unmodified	Keratin, type II cytoskeletal 1;Cytokeratin-1;Keratin-1;67 kDa cytokeratin;Hair alpha protein
GMQDLVEDFK	Unmodified	Keratin, type II cytoskeletal 6A;Cytokeratin-6A;K6a keratin;Cytokeratin-6D;cDNA FLJ53910, highly similar to Keratin, type II cytoskeletal 6A	GGSGGGGSISGGGYGSGGGSGGR	Unmodified	Keratin, type II cytoskeletal 2 epidermal;Cytokeratin-2e	GGGGGGYGSGGSSYGSGGGSYGSGGGGGGGR	Unmodified	Keratin, type II cytoskeletal 1;Cytokeratin-1;Keratin-1;67 kDa cytokeratin;Hair alpha protein
GMQDLVEDFK	Unmodified	Keratin, type II cytoskeletal 6A;Cytokeratin-6A;K6a keratin;Cytokeratin-6D;cDNA FLJ53910, highly similar to Keratin, type II cytoskeletal 6A	GGSGGGGSISGGGYGSGGGSGGR	Unmodified	Keratin, type II cytoskeletal 2 epidermal;Cytokeratin-2e	GGGGGGYGSGGSSYGSGGGSYGSGGGGGGGR	Unmodified	Keratin, type II cytoskeletal 1;Cytokeratin-1;Keratin-1;67 kDa cytokeratin;Hair alpha protein
GMQDLVEDFK	Unmodified	Keratin, type II cytoskeletal 6A;Cytokeratin-6A;K6a keratin;Cytokeratin-6D;cDNA FLJ53910, highly similar to Keratin, type II cytoskeletal 6A	GGSGGGGSISGGGYGSGGGSGGR	Unmodified	Keratin, type II cytoskeletal 2 epidermal;Cytokeratin-2e	GGGGGGYGSGGSSYGSGGGSYGSGGGGGGGR	Unmodified	Keratin, type II cytoskeletal 1;Cytokeratin-1;Keratin-1;67 kDa cytokeratin;Hair alpha protein
GMQDLVEDFK	Unmodified	Keratin, type II cytoskeletal 6A;Cytokeratin-6A;K6a keratin;Cytokeratin-6D;cDNA FLJ53910, highly similar to Keratin, type II cytoskeletal 6A	GGSGGGGSISGGGYGSGGGSGGR	Unmodified	Keratin, type II cytoskeletal 2 epidermal;Cytokeratin-2e	GGGGGGYGSGGSSYGSGGGSYGSGGGGGGGR	Unmodified	Keratin, type II cytoskeletal 1;Cytokeratin-1;Keratin-1;67 kDa cytokeratin;Hair alpha protein
GMQDLVEDFK	Unmodified	Keratin, type II cytoskeletal 6A;Cytokeratin-6A;K6a keratin;Cytokeratin-6D;cDNA FLJ53910, highly similar to Keratin, type II cytoskeletal 6A	GGSGGGGSISGGGYGSGGGSGGR	Unmodified	Keratin, type II cytoskeletal 2 epidermal;Cytokeratin-2e	GGGGGGYGSGGSSYGSGGGSYGSGGGGGGGR	Unmodified	Keratin, type II cytoskeletal 1;Cytokeratin-1;Keratin-1;67 kDa cytokeratin;Hair alpha protein
GPAAIQK	Unmodified	Keratin, type I cytoskeletal 9;Cytokeratin-9;Keratin-9	GGSGGGGSISGGGYGSGGGSGGR	Unmodified	Keratin, type II cytoskeletal 2 epidermal;Cytokeratin-2e	GGGGSFGYSYGGGSGGGFSASSLGGGFGGGSR	Unmodified	Keratin, type I cytoskeletal 9;Cytokeratin-9;Keratin-9
GPAAIQK	Unmodified	Keratin, type I cytoskeletal 9;Cytokeratin-9;Keratin-9	GGSGGGGSISGGGYGSGGGSGGR	Unmodified	Keratin, type II cytoskeletal 2 epidermal;Cytokeratin-2e	GGGGSFGYSYGGGSGGGFSASSLGGGFGGGSR	Unmodified	Keratin, type I cytoskeletal 9;Cytokeratin-9;Keratin-9
GPAAIQK	Unmodified	Keratin, type I cytoskeletal 9;Cytokeratin-9;Keratin-9	GGSGGGGSISGGGYGSGGGSGGR	Unmodified	Keratin, type II cytoskeletal 2 epidermal;Cytokeratin-2e	GGGGSFGYSYGGGSGGGFSASSLGGGFGGGSR	Unmodified	Keratin, type I cytoskeletal 9;Cytokeratin-9;Keratin-9
GPAAIQK	Unmodified	Keratin, type I cytoskeletal 9;Cytokeratin-9;Keratin-9	GGSGGGYGSGGGSR	Unmodified	Keratin, type II cytoskeletal 2 epidermal;Cytokeratin-2e;keratin-2 epidermis	GGGGSFGYSYGGGSGGGFSASSLGGGFGGGSR	Unmodified	Keratin, type I cytoskeletal 9;Cytokeratin-9;Keratin-9
GPAAIQK	Unmodified	Keratin, type I cytoskeletal 9;Cytokeratin-9;Keratin-9	GGSGGGYGSGGGSR	Unmodified	Keratin, type II cytoskeletal 2 epidermal;Cytokeratin-2e;keratin-2 epidermis	GGGGSFGYSYGGGSGGGFSASSLGGGFGGGSR	Unmodified	Keratin, type I cytoskeletal 9;Cytokeratin-9;Keratin-9
GPAAIQK	Unmodified	Keratin, type I cytoskeletal 9;Cytokeratin-9;Keratin-9	GGSGGGYGSGGGSR	Unmodified	Keratin, type II cytoskeletal 2 epidermal;Cytokeratin-2e;keratin-2 epidermis	GGGGSFGYSYGGGSGGGFSASSLGGGFGGGSR	Unmodified	Keratin, type I cytoskeletal 9;Cytokeratin-9;Keratin-9
GPAAIQK	Unmodified	Keratin, type I cytoskeletal 9;Cytokeratin-9;Keratin-9	GGSGGSHGGGSGFGGESGGSYGGGEEASGSGGGYGGGSGK	Unmodified	Keratin, type I cytoskeletal 9;Cytokeratin-9;Keratin-9	GGGGSFGYSYGGGSGGGFSASSLGGGFGGGSR	Unmodified	Keratin, type I cytoskeletal 9;Cytokeratin-9;Keratin-9
GPAAIQK	Unmodified	Keratin, type I cytoskeletal 9;Cytokeratin-9;Keratin-9	GGSGGSHGGGSGFGGESGGSYGGGEEASGSGGGYGGGSGK	Unmodified	Keratin, type I cytoskeletal 9;Cytokeratin-9;Keratin-9	GGGGSFGYSYGGGSGGGFSASSLGGGFGGGSR	Unmodified	Keratin, type I cytoskeletal 9;Cytokeratin-9;Keratin-9
GPAAIQK	Unmodified	Keratin, type I cytoskeletal 9;Cytokeratin-9;Keratin-9	GGSGGSHGGGSGFGGESGGSYGGGEEASGSGGGYGGGSGK	Unmodified	Keratin, type I cytoskeletal 9;Cytokeratin-9;Keratin-9	GGGGSFGYSYGGGSGGGFSASSLGGGFGGGSR	Unmodified	Keratin, type I cytoskeletal 9;Cytokeratin-9;Keratin-9
GQLEALQVDGGR	Unmodified	cDNA FLJ46620 fis, clone TLUNG2000654, highly similar to Keratin, type II cytoskeletal 7;KRT7 protein;Keratin, type II cytoskeletal 7;Cytokeratin-7;Sarcolectin	GGSGGSHGGGSGFGGESGGSYGGGEEASGSGGGYGGGSGK	Unmodified	Keratin, type I cytoskeletal 9;Cytokeratin-9;Keratin-9	GGGGSFGYSYGGGSGGGFSASSLGGGFGGGSR	Unmodified	Keratin, type I cytoskeletal 9;Cytokeratin-9;Keratin-9
GQTGGDVNVEMDAAPGVDLSR	Unmodified	Keratin, type I cytoskeletal 16;Cytokeratin-16;Keratin-16;Keratin 16;Putative uncharacterized protein	GGSGGSHGGGSGFGGESGGSYGGGEEASGSGGGYGGGSGK	Unmodified	Keratin, type I cytoskeletal 9;Cytokeratin-9;Keratin-9	GGGGSFGYSYGGGSGGGFSASSLGGGFGGGSR	Unmodified	Keratin, type I cytoskeletal 9;Cytokeratin-9;Keratin-9
GQTGGDVNVEMDAAPGVDLSR	Unmodified	Keratin, type I cytoskeletal 16;Cytokeratin-16;Keratin-16;Keratin 16;Putative uncharacterized protein	GGSGGSHGGGSGFGGESGGSYGGGEEASGSGGGYGGGSGK	Unmodified	Keratin, type I cytoskeletal 9;Cytokeratin-9;Keratin-9	GGGGSFGYSYGGGSGGGFSASSLGGGFGGGSR	Unmodified	Keratin, type I cytoskeletal 9;Cytokeratin-9;Keratin-9
GQTGGDVNVEMDAAPGVDLSR	Unmodified	Keratin, type I cytoskeletal 16;Cytokeratin-16;Keratin-16;Keratin 16;Putative uncharacterized protein	GGSGGSHGGGSGFGGESGGSYGGGEEASGSGGGYGGGSGK	Unmodified	Keratin, type I cytoskeletal 9;Cytokeratin-9;Keratin-9	GGGGSFGYSYGGGSGGGFSASSLGGGFGGGSR	Unmodified	Keratin, type I cytoskeletal 9;Cytokeratin-9;Keratin-9
GQTGGDVNVEMDAAPGVDLSR	Unmodified	Keratin, type I cytoskeletal 16;Cytokeratin-16;Keratin-16;Keratin 16;Putative uncharacterized protein	GGSGGSHGGGSGFGGESGGSYGGGEEASGSGGGYGGGSGK	Unmodified	Keratin, type I cytoskeletal 9;Cytokeratin-9;Keratin-9	GGGGSFGYSYGGGSGGGFSASSLGGGFGGGSR	Unmodified	Keratin, type I cytoskeletal 9;Cytokeratin-9;Keratin-9
GQTGGDVNVEMDAAPGVDLSR	Unmodified	Keratin, type I cytoskeletal 16;Cytokeratin-16;Keratin-16;Keratin 16;Putative uncharacterized protein	GGSGGSHGGGSGFGGESGGSYGGGEEASGSGGGYGGGSGK	Unmodified	Keratin, type I cytoskeletal 9;Cytokeratin-9;Keratin-9	GGGGSFGYSYGGGSGGGFSASSLGGGFGGGSR	Unmodified	Keratin, type I cytoskeletal 9;Cytokeratin-9;Keratin-9
GQTGGDVNVEMDAAPGVDLSR	Unmodified	Keratin, type I cytoskeletal 16;Cytokeratin-16;Keratin-16;Keratin 16;Putative uncharacterized protein	GGSGGSHGGGSGFGGESGGSYGGGEEASGSGGGYGGGSGK	Unmodified	Keratin, type I cytoskeletal 9;Cytokeratin-9;Keratin-9	GGGGSFGYSYGGGSGGGFSASSLGGGFGGGSR	Unmodified	Keratin, type I cytoskeletal 9;Cytokeratin-9;Keratin-9
GQTGGDVNVEMDAAPGVDLSR	Unmodified	Keratin, type I cytoskeletal 16;Cytokeratin-16;Keratin-16;Keratin 16;Putative uncharacterized protein	GGSGGSHGGGSGFGGESGGSYGGGEEASGSGGGYGGGSGK	Unmodified	Keratin, type I cytoskeletal 9;Cytokeratin-9;Keratin-9	GGGGSFGYSYGGGSGGGFSASSLGGGFGGGSR	Unmodified	Keratin, type I cytoskeletal 9;Cytokeratin-9;Keratin-9
GQTGGDVNVEMDAAPGVDLSR	Unmodified	Keratin, type I cytoskeletal 16;Cytokeratin-16;Keratin-16;Keratin 16;Putative uncharacterized protein	GGSGGSHGGGSGFGGESGGSYGGGEEASGSGGGYGGGSGK	Unmodified	Keratin, type I cytoskeletal 9;Cytokeratin-9;Keratin-9	GGGGSFGYSYGGGSGGGFSASSLGGGFGGGSR	Unmodified	Keratin, type I cytoskeletal 9;Cytokeratin-9;Keratin-9
GQTGGDVNVEMDAAPGVDLSR	Unmodified	Keratin, type I cytoskeletal 16;Cytokeratin-16;Keratin-16;Keratin 16;Putative uncharacterized protein	GGSGGSYGGGGSGGGYGGGSGSR	Unmodified	Keratin, type I cytoskeletal 9;Cytokeratin-9;Keratin-9	GGGGSFGYSYGGGSGGGFSASSLGGGFGGGSR	Unmodified	Keratin, type I cytoskeletal 9;Cytokeratin-9;Keratin-9
GQTGGDVNVEMDAAPGVDLSR	Unmodified	Keratin, type I cytoskeletal 16;Cytokeratin-16;Keratin-16;Keratin 16;Putative uncharacterized protein	GGSGGSYGGGGSGGGYGGGSGSR	Unmodified	Keratin, type I cytoskeletal 9;Cytokeratin-9;Keratin-9	GGGGSFGYSYGGGSGGGFSASSLGGGFGGGSR	Unmodified	Keratin, type I cytoskeletal 9;Cytokeratin-9;Keratin-9
GQTGGDVNVEMDAAPGVDLSR	Unmodified	Keratin, type I cytoskeletal 16;Cytokeratin-16;Keratin-16;Keratin 16;Putative uncharacterized protein	GGSGGSYGGGGSGGGYGGGSGSR	Unmodified	Keratin, type I cytoskeletal 9;Cytokeratin-9;Keratin-9	GGGGSFGYSYGGGSGGGFSASSLGGGFGGGSR	Unmodified	Keratin, type I cytoskeletal 9;Cytokeratin-9;Keratin-9
GQTGGDVNVEMDAAPGVDLSR	Unmodified	Keratin, type I cytoskeletal 16;Cytokeratin-16;Keratin-16;Keratin 16;Putative uncharacterized protein	GGSGGSYGGGGSGGGYGGGSGSR	Unmodified	Keratin, type I cytoskeletal 9;Cytokeratin-9;Keratin-9	GGGGSFGYSYGGGSGGGFSASSLGGGFGGGSR	Unmodified	Keratin, type I cytoskeletal 9;Cytokeratin-9;Keratin-9
GQTGGDVNVEMDAAPGVDLSR	Unmodified	Keratin, type I cytoskeletal 16;Cytokeratin-16;Keratin-16;Keratin 16;Putative uncharacterized protein	GGSGGSYGGGGSGGGYGGGSGSR	Unmodified	Keratin, type I cytoskeletal 9;Cytokeratin-9;Keratin-9	GGSGGGGSISGGGYGSGGGSGGR	Unmodified	Keratin, type II cytoskeletal 2 epidermal;Cytokeratin-2e
GQTGGDVNVEMDAAPGVDLSR	Unmodified	Keratin, type I cytoskeletal 16;Cytokeratin-16;Keratin-16;Keratin 16;Putative uncharacterized protein	GGSGGSYGGGGSGGGYGGGSGSR	Unmodified	Keratin, type I cytoskeletal 9;Cytokeratin-9;Keratin-9	GGSGGGGSISGGGYGSGGGSGGR	Unmodified	Keratin, type II cytoskeletal 2 epidermal;Cytokeratin-2e
GQTGGDVNVEMDAAPGVDLSR	Oxidation (M)	Keratin, type I cytoskeletal 16;Cytokeratin-16;Keratin-16;Keratin 16;Putative uncharacterized protein	GGSGGSYGGGGSGGGYGGGSGSR	Unmodified	Keratin, type I cytoskeletal 9;Cytokeratin-9;Keratin-9	GGSGGGGSISGGGYGSGGGSGGR	Unmodified	Keratin, type II cytoskeletal 2 epidermal;Cytokeratin-2e
GQTGGDVNVEMDAAPGVDLSR	Oxidation (M)	Keratin, type I cytoskeletal 16;Cytokeratin-16;Keratin-16;Keratin 16;Putative uncharacterized protein	GGSGGSYGGGGSGGGYGGGSGSR	Unmodified	Keratin, type I cytoskeletal 9;Cytokeratin-9;Keratin-9	GGSGGGGSISGGGYGSGGGSGGR	Unmodified	Keratin, type II cytoskeletal 2 epidermal;Cytokeratin-2e
GQTGGDVNVEMDAAPGVDLSR	Oxidation (M)	Keratin, type I cytoskeletal 16;Cytokeratin-16;Keratin-16;Keratin 16;Putative uncharacterized protein	GGSGGSYGGGGSGGGYGGGSGSR	Unmodified	Keratin, type I cytoskeletal 9;Cytokeratin-9;Keratin-9	GGSGGGGSISGGGYGSGGGSGGR	Unmodified	Keratin, type II cytoskeletal 2 epidermal;Cytokeratin-2e
GQVGGDVNVEMDAAPGVDLSR	Unmodified	Keratin, type I cytoskeletal 14;Cytokeratin-14;Keratin-14	GGSGGSYGGGGSGGGYGGGSGSR	Unmodified	Keratin, type I cytoskeletal 9;Cytokeratin-9;Keratin-9	GGSGGGGSISGGGYGSGGGSGGR	Unmodified	Keratin, type II cytoskeletal 2 epidermal;Cytokeratin-2e
GQVGGDVNVEMDAAPGVDLSR	Unmodified	Keratin, type I cytoskeletal 14;Cytokeratin-14;Keratin-14	GGSGGSYGGGGSGGGYGGGSGSR	Unmodified	Keratin, type I cytoskeletal 9;Cytokeratin-9;Keratin-9	GGSGGGGSISGGGYGSGGGSGGR	Unmodified	Keratin, type II cytoskeletal 2 epidermal;Cytokeratin-2e
GQVGGDVNVEMDAAPGVDLSR	Unmodified	Keratin, type I cytoskeletal 14;Cytokeratin-14;Keratin-14	GGSGGSYGGGGSGGGYGGGSGSR	Unmodified	Keratin, type I cytoskeletal 9;Cytokeratin-9;Keratin-9	GGSGGGGSISGGGYGSGGGSGGR	Unmodified	Keratin, type II cytoskeletal 2 epidermal;Cytokeratin-2e
GQVGGDVNVEMDAAPGVDLSR	Unmodified	Keratin, type I cytoskeletal 14;Cytokeratin-14;Keratin-14	GGSGGSYGGGGSGGGYGGGSGSR	Unmodified	Keratin, type I cytoskeletal 9;Cytokeratin-9;Keratin-9	GGSGGGYGSGGGSR	Unmodified	Keratin, type II cytoskeletal 2 epidermal;Cytokeratin-2e;keratin-2 epidermis
GQVGGDVNVEMDAAPGVDLSR	Unmodified	Keratin, type I cytoskeletal 14;Cytokeratin-14;Keratin-14	GGSGGSYGGGGSGGGYGGGSGSR	Unmodified	Keratin, type I cytoskeletal 9;Cytokeratin-9;Keratin-9	GGSGGGYGSGGGSR	Unmodified	Keratin, type II cytoskeletal 2 epidermal;Cytokeratin-2e;keratin-2 epidermis
GQVGGDVNVEMDAAPGVDLSR	Unmodified	Keratin, type I cytoskeletal 14;Cytokeratin-14;Keratin-14	GGSGGSYGGGGSGGGYGGGSGSR	Unmodified	Keratin, type I cytoskeletal 9;Cytokeratin-9;Keratin-9	GGSGGGYGSGGGSR	Unmodified	Keratin, type II cytoskeletal 2 epidermal;Cytokeratin-2e;keratin-2 epidermis
GQVGGDVNVEMDAAPGVDLSR	Unmodified	Keratin, type I cytoskeletal 14;Cytokeratin-14;Keratin-14	GGSGGSYGGGGSGGGYGGGSGSR	Unmodified	Keratin, type I cytoskeletal 9;Cytokeratin-9;Keratin-9	GGSGGGYGSGGGSR	Unmodified	Keratin, type II cytoskeletal 2 epidermal;Cytokeratin-2e;keratin-2 epidermis
GQVGGDVNVEMDAAPGVDLSR	Unmodified	Keratin, type I cytoskeletal 14;Cytokeratin-14;Keratin-14	GGSGGSYGGGGSGGGYGGGSGSR	Unmodified	Keratin, type I cytoskeletal 9;Cytokeratin-9;Keratin-9	GGSGGSHGGGSGFGGESGGSYGGGEEASGSGGGYGGGSGK	Unmodified	Keratin, type I cytoskeletal 9;Cytokeratin-9;Keratin-9
GQVGGDVNVEMDAAPGVDLSR	Unmodified	Keratin, type I cytoskeletal 14;Cytokeratin-14;Keratin-14	GGSGGSYGGGGSGGGYGGGSGSR	Unmodified	Keratin, type I cytoskeletal 9;Cytokeratin-9;Keratin-9	GGSGGSHGGGSGFGGESGGSYGGGEEASGSGGGYGGGSGK	Unmodified	Keratin, type I cytoskeletal 9;Cytokeratin-9;Keratin-9
GQVGGDVNVEMDAAPGVDLSR	Unmodified	Keratin, type I cytoskeletal 14;Cytokeratin-14;Keratin-14	GGSGGSYGGGGSGGGYGGGSGSR	Unmodified	Keratin, type I cytoskeletal 9;Cytokeratin-9;Keratin-9	GGSGGSHGGGSGFGGESGGSYGGGEEASGSGGGYGGGSGK	Unmodified	Keratin, type I cytoskeletal 9;Cytokeratin-9;Keratin-9
GQVGGDVNVEMDAAPGVDLSR	Unmodified	Keratin, type I cytoskeletal 14;Cytokeratin-14;Keratin-14	GGSGGSYGGGGSGGGYGGGSGSR	Unmodified	Keratin, type I cytoskeletal 9;Cytokeratin-9;Keratin-9	GGSGGSHGGGSGFGGESGGSYGGGEEASGSGGGYGGGSGK	Unmodified	Keratin, type I cytoskeletal 9;Cytokeratin-9;Keratin-9
GQVGGDVNVEMDAAPGVDLSR	Unmodified	Keratin, type I cytoskeletal 14;Cytokeratin-14;Keratin-14	GGSGGSYGGGGSGGGYGGGSGSR	Unmodified	Keratin, type I cytoskeletal 9;Cytokeratin-9;Keratin-9	GGSGGSHGGGSGFGGESGGSYGGGEEASGSGGGYGGGSGK	Unmodified	Keratin, type I cytoskeletal 9;Cytokeratin-9;Keratin-9
GQVGGDVNVEMDAAPGVDLSR	Oxidation (M)	Keratin, type I cytoskeletal 14;Cytokeratin-14;Keratin-14	GGSGGSYGGGGSGGGYGGGSGSR	Unmodified	Keratin, type I cytoskeletal 9;Cytokeratin-9;Keratin-9	GGSGGSHGGGSGFGGESGGSYGGGEEASGSGGGYGGGSGK	Unmodified	Keratin, type I cytoskeletal 9;Cytokeratin-9;Keratin-9
GQVGGDVNVEMDAAPGVDLSR	Oxidation (M)	Keratin, type I cytoskeletal 14;Cytokeratin-14;Keratin-14	GGSGGSYGR	Unmodified	Keratin, type I cytoskeletal 9;Cytokeratin-9;Keratin-9	GGSGGSHGGGSGFGGESGGSYGGGEEASGSGGGYGGGSGK	Unmodified	Keratin, type I cytoskeletal 9;Cytokeratin-9;Keratin-9
GQVGGDVNVEMDAAPGVDLSR	Oxidation (M)	Keratin, type I cytoskeletal 14;Cytokeratin-14;Keratin-14	GGSGGSYGR	Unmodified	Keratin, type I cytoskeletal 9;Cytokeratin-9;Keratin-9	GGSGGSHGGGSGFGGESGGSYGGGEEASGSGGGYGGGSGK	Unmodified	Keratin, type I cytoskeletal 9;Cytokeratin-9;Keratin-9
GQVGGDVNVEMDAAPGVDLSR	Oxidation (M)	Keratin, type I cytoskeletal 14;Cytokeratin-14;Keratin-14	GGSGGSYGR	Unmodified	Keratin, type I cytoskeletal 9;Cytokeratin-9;Keratin-9	GGSGGSHGGGSGFGGESGGSYGGGEEASGSGGGYGGGSGK	Unmodified	Keratin, type I cytoskeletal 9;Cytokeratin-9;Keratin-9
GQVGGDVNVEMDAAPGVDLSR	Oxidation (M)	Keratin, type I cytoskeletal 14;Cytokeratin-14;Keratin-14	GGSGGSYGR	Unmodified	Keratin, type I cytoskeletal 9;Cytokeratin-9;Keratin-9	GGSGGSHGGGSGFGGESGGSYGGGEEASGSGGGYGGGSGK	Unmodified	Keratin, type I cytoskeletal 9;Cytokeratin-9;Keratin-9
GRLDSELR	Unmodified	Keratin, type II cytoskeletal 5;Cytokeratin-5;Keratin-5;58 kDa cytokeratin;cDNA FLJ59922, highly similar to Keratin, type II cytoskeletal 5;Keratin, type II cytoskeletal 6A;Cytokeratin-6A;K6a keratin;Cytokeratin-6D;cDNA FLJ53910, highly similar to Keratin, type II cytoskeletal 6A;Keratin, type II cytoskeletal 6B;Cytokeratin-6B;K6b keratin;cDNA FLJ60647, highly similar to Keratin, type II cytoskel…	GGSGGSYGR	Unmodified	Keratin, type I cytoskeletal 9;Cytokeratin-9;Keratin-9	GGSGGSHGGGSGFGGESGGSYGGGEEASGSGGGYGGGSGK	Unmodified	Keratin, type I cytoskeletal 9;Cytokeratin-9;Keratin-9
GRLDSELR	Unmodified	Keratin, type II cytoskeletal 5;Cytokeratin-5;Keratin-5;58 kDa cytokeratin;cDNA FLJ59922, highly similar to Keratin, type II cytoskeletal 5;Keratin, type II cytoskeletal 6A;Cytokeratin-6A;K6a keratin;Cytokeratin-6D;cDNA FLJ53910, highly similar to Keratin, type II cytoskeletal 6A;Keratin, type II cytoskeletal 6B;Cytokeratin-6B;K6b keratin;cDNA FLJ60647, highly similar to Keratin, type II cytoskel…	GGSGGSYGR	Unmodified	Keratin, type I cytoskeletal 9;Cytokeratin-9;Keratin-9	GGSGGSYGGGGSGGGYGGGSGSR	Unmodified	Keratin, type I cytoskeletal 9;Cytokeratin-9;Keratin-9
GRLDSELR	Unmodified	Keratin, type II cytoskeletal 5;Cytokeratin-5;Keratin-5;58 kDa cytokeratin;cDNA FLJ59922, highly similar to Keratin, type II cytoskeletal 5;Keratin, type II cytoskeletal 6A;Cytokeratin-6A;K6a keratin;Cytokeratin-6D;cDNA FLJ53910, highly similar to Keratin, type II cytoskeletal 6A;Keratin, type II cytoskeletal 6B;Cytokeratin-6B;K6b keratin;cDNA FLJ60647, highly similar to Keratin, type II cytoskel…	GGSGGSYGR	Unmodified	Keratin, type I cytoskeletal 9;Cytokeratin-9;Keratin-9	GGSGGSYGGGGSGGGYGGGSGSR	Unmodified	Keratin, type I cytoskeletal 9;Cytokeratin-9;Keratin-9
GRLDSELR	Unmodified	Keratin, type II cytoskeletal 5;Cytokeratin-5;Keratin-5;58 kDa cytokeratin;cDNA FLJ59922, highly similar to Keratin, type II cytoskeletal 5;Keratin, type II cytoskeletal 6A;Cytokeratin-6A;K6a keratin;Cytokeratin-6D;cDNA FLJ53910, highly similar to Keratin, type II cytoskeletal 6A;Keratin, type II cytoskeletal 6B;Cytokeratin-6B;K6b keratin;cDNA FLJ60647, highly similar to Keratin, type II cytoskel…	GGSGGSYGR	Unmodified	Keratin, type I cytoskeletal 9;Cytokeratin-9;Keratin-9	GGSGGSYGGGGSGGGYGGGSGSR	Unmodified	Keratin, type I cytoskeletal 9;Cytokeratin-9;Keratin-9
GRLDSELR	Unmodified	Keratin, type II cytoskeletal 5;Cytokeratin-5;Keratin-5;58 kDa cytokeratin;cDNA FLJ59922, highly similar to Keratin, type II cytoskeletal 5;Keratin, type II cytoskeletal 6A;Cytokeratin-6A;K6a keratin;Cytokeratin-6D;cDNA FLJ53910, highly similar to Keratin, type II cytoskeletal 6A;Keratin, type II cytoskeletal 6B;Cytokeratin-6B;K6b keratin;cDNA FLJ60647, highly similar to Keratin, type II cytoskel…	GGSGGSYGR	Unmodified	Keratin, type I cytoskeletal 9;Cytokeratin-9;Keratin-9	GGSGGSYGGGGSGGGYGGGSGSR	Unmodified	Keratin, type I cytoskeletal 9;Cytokeratin-9;Keratin-9
GRLDSELR	Unmodified	Keratin, type II cytoskeletal 5;Cytokeratin-5;Keratin-5;58 kDa cytokeratin;cDNA FLJ59922, highly similar to Keratin, type II cytoskeletal 5;Keratin, type II cytoskeletal 6A;Cytokeratin-6A;K6a keratin;Cytokeratin-6D;cDNA FLJ53910, highly similar to Keratin, type II cytoskeletal 6A;Keratin, type II cytoskeletal 6B;Cytokeratin-6B;K6b keratin;cDNA FLJ60647, highly similar to Keratin, type II cytoskel…	GGSGGSYGR	Unmodified	Keratin, type I cytoskeletal 9;Cytokeratin-9;Keratin-9	GGSGGSYGGGGSGGGYGGGSGSR	Unmodified	Keratin, type I cytoskeletal 9;Cytokeratin-9;Keratin-9
GRLDSELR	Unmodified	Keratin, type II cytoskeletal 5;Cytokeratin-5;Keratin-5;58 kDa cytokeratin;cDNA FLJ59922, highly similar to Keratin, type II cytoskeletal 5;Keratin, type II cytoskeletal 6A;Cytokeratin-6A;K6a keratin;Cytokeratin-6D;cDNA FLJ53910, highly similar to Keratin, type II cytoskeletal 6A;Keratin, type II cytoskeletal 6B;Cytokeratin-6B;K6b keratin;cDNA FLJ60647, highly similar to Keratin, type II cytoskel…	GGSISGGGYGSGGGK	Unmodified	Keratin, type II cytoskeletal 2 epidermal;Cytokeratin-2e	GGSGGSYGGGGSGGGYGGGSGSR	Unmodified	Keratin, type I cytoskeletal 9;Cytokeratin-9;Keratin-9
GRLDSELR	Unmodified	Keratin, type II cytoskeletal 5;Cytokeratin-5;Keratin-5;58 kDa cytokeratin;cDNA FLJ59922, highly similar to Keratin, type II cytoskeletal 5;Keratin, type II cytoskeletal 6A;Cytokeratin-6A;K6a keratin;Cytokeratin-6D;cDNA FLJ53910, highly similar to Keratin, type II cytoskeletal 6A;Keratin, type II cytoskeletal 6B;Cytokeratin-6B;K6b keratin;cDNA FLJ60647, highly similar to Keratin, type II cytoskel…	GGSISGGGYGSGGGK	Unmodified	Keratin, type II cytoskeletal 2 epidermal;Cytokeratin-2e	GGSGGSYGGGGSGGGYGGGSGSR	Unmodified	Keratin, type I cytoskeletal 9;Cytokeratin-9;Keratin-9
GRLDSELR	Unmodified	Keratin, type II cytoskeletal 5;Cytokeratin-5;Keratin-5;58 kDa cytokeratin;cDNA FLJ59922, highly similar to Keratin, type II cytoskeletal 5;Keratin, type II cytoskeletal 6A;Cytokeratin-6A;K6a keratin;Cytokeratin-6D;cDNA FLJ53910, highly similar to Keratin, type II cytoskeletal 6A;Keratin, type II cytoskeletal 6B;Cytokeratin-6B;K6b keratin;cDNA FLJ60647, highly similar to Keratin, type II cytoskel…	GGSISGGGYGSGGGK	Unmodified	Keratin, type II cytoskeletal 2 epidermal;Cytokeratin-2e	GGSGGSYGGGGSGGGYGGGSGSR	Unmodified	Keratin, type I cytoskeletal 9;Cytokeratin-9;Keratin-9
GRLDSELR	Unmodified	Keratin, type II cytoskeletal 5;Cytokeratin-5;Keratin-5;58 kDa cytokeratin;cDNA FLJ59922, highly similar to Keratin, type II cytoskeletal 5;Keratin, type II cytoskeletal 6A;Cytokeratin-6A;K6a keratin;Cytokeratin-6D;cDNA FLJ53910, highly similar to Keratin, type II cytoskeletal 6A;Keratin, type II cytoskeletal 6B;Cytokeratin-6B;K6b keratin;cDNA FLJ60647, highly similar to Keratin, type II cytoskel…	GGSISGGGYGSGGGK	Unmodified	Keratin, type II cytoskeletal 2 epidermal;Cytokeratin-2e	GGSGGSYGGGGSGGGYGGGSGSR	Unmodified	Keratin, type I cytoskeletal 9;Cytokeratin-9;Keratin-9
GRLDSELR	Unmodified	Keratin, type II cytoskeletal 5;Cytokeratin-5;Keratin-5;58 kDa cytokeratin;cDNA FLJ59922, highly similar to Keratin, type II cytoskeletal 5;Keratin, type II cytoskeletal 6A;Cytokeratin-6A;K6a keratin;Cytokeratin-6D;cDNA FLJ53910, highly similar to Keratin, type II cytoskeletal 6A;Keratin, type II cytoskeletal 6B;Cytokeratin-6B;K6b keratin;cDNA FLJ60647, highly similar to Keratin, type II cytoskel…	GGSISGGGYGSGGGK	Unmodified	Keratin, type II cytoskeletal 2 epidermal;Cytokeratin-2e	GGSGGSYGGGGSGGGYGGGSGSR	Unmodified	Keratin, type I cytoskeletal 9;Cytokeratin-9;Keratin-9
GSCGIGGGIGGGSSR	Unmodified	Keratin, type I cytoskeletal 16;Cytokeratin-16;Keratin-16;Keratin, type I cytoskeletal 14;Cytokeratin-14;Keratin-14	GGSISGGGYGSGGGK	Unmodified	Keratin, type II cytoskeletal 2 epidermal;Cytokeratin-2e	GGSGGSYGGGGSGGGYGGGSGSR	Unmodified	Keratin, type I cytoskeletal 9;Cytokeratin-9;Keratin-9
GSCGIGGGIGGGSSR	Unmodified	Keratin, type I cytoskeletal 16;Cytokeratin-16;Keratin-16;Keratin, type I cytoskeletal 14;Cytokeratin-14;Keratin-14	GGSISGGGYGSGGGK	Unmodified	Keratin, type II cytoskeletal 2 epidermal;Cytokeratin-2e	GGSGGSYGGGGSGGGYGGGSGSR	Unmodified	Keratin, type I cytoskeletal 9;Cytokeratin-9;Keratin-9
GSCGIGGGIGGGSSR	Unmodified	Keratin, type I cytoskeletal 16;Cytokeratin-16;Keratin-16;Keratin, type I cytoskeletal 14;Cytokeratin-14;Keratin-14	GGSISGGGYGSGGGK	Unmodified	Keratin, type II cytoskeletal 2 epidermal;Cytokeratin-2e	GGSGGSYGGGGSGGGYGGGSGSR	Unmodified	Keratin, type I cytoskeletal 9;Cytokeratin-9;Keratin-9
GSCGIGGGIGGGSSR	Unmodified	Keratin, type I cytoskeletal 16;Cytokeratin-16;Keratin-16;Keratin, type I cytoskeletal 14;Cytokeratin-14;Keratin-14	GGSISGGGYGSGGGK	Unmodified	Keratin, type II cytoskeletal 2 epidermal;Cytokeratin-2e	GGSGGSYGR	Unmodified	Keratin, type I cytoskeletal 9;Cytokeratin-9;Keratin-9
GSCGIGGGIGGGSSR	Unmodified	Keratin, type I cytoskeletal 16;Cytokeratin-16;Keratin-16;Keratin, type I cytoskeletal 14;Cytokeratin-14;Keratin-14	GGSISGGGYGSGGGK	Unmodified	Keratin, type II cytoskeletal 2 epidermal;Cytokeratin-2e	GGSGGSYGR	Unmodified	Keratin, type I cytoskeletal 9;Cytokeratin-9;Keratin-9
GSCGIGGGIGGGSSR	Unmodified	Keratin, type I cytoskeletal 16;Cytokeratin-16;Keratin-16;Keratin, type I cytoskeletal 14;Cytokeratin-14;Keratin-14	GGSISGGGYGSGGGK	Unmodified	Keratin, type II cytoskeletal 2 epidermal;Cytokeratin-2e	GGSGGSYGR	Unmodified	Keratin, type I cytoskeletal 9;Cytokeratin-9;Keratin-9
GSCGIGGGIGGGSSR	Unmodified	Keratin, type I cytoskeletal 16;Cytokeratin-16;Keratin-16;Keratin, type I cytoskeletal 14;Cytokeratin-14;Keratin-14	GGSISGGGYGSGGGK	Unmodified	Keratin, type II cytoskeletal 2 epidermal;Cytokeratin-2e	GGSGGSYGR	Unmodified	Keratin, type I cytoskeletal 9;Cytokeratin-9;Keratin-9
GSCGIGGGIGGGSSR	Unmodified	Keratin, type I cytoskeletal 16;Cytokeratin-16;Keratin-16;Keratin, type I cytoskeletal 14;Cytokeratin-14;Keratin-14	GGSISGGGYGSGGGK	Unmodified	Keratin, type II cytoskeletal 2 epidermal;Cytokeratin-2e	GGSGGSYGR	Unmodified	Keratin, type I cytoskeletal 9;Cytokeratin-9;Keratin-9
GSCGIGGGIGGGSSR	Unmodified	Keratin, type I cytoskeletal 16;Cytokeratin-16;Keratin-16;Keratin, type I cytoskeletal 14;Cytokeratin-14;Keratin-14	GGSISGGGYGSGGGK	Unmodified	Keratin, type II cytoskeletal 2 epidermal;Cytokeratin-2e	GGSGGSYGR	Unmodified	Keratin, type I cytoskeletal 9;Cytokeratin-9;Keratin-9
GSCGIGGGIGGGSSR	Unmodified	Keratin, type I cytoskeletal 16;Cytokeratin-16;Keratin-16;Keratin, type I cytoskeletal 14;Cytokeratin-14;Keratin-14	GGSSSGGGYGSGGGGSSSVK	Unmodified	Keratin, type II cytoskeletal 2 epidermal;Cytokeratin-2e	GGSGGSYGR	Unmodified	Keratin, type I cytoskeletal 9;Cytokeratin-9;Keratin-9
GSGGGSSGGSIGGR	Unmodified	Keratin, type II cytoskeletal 1;Cytokeratin-1;Keratin-1;67 kDa cytokeratin;Hair alpha protein	GGSSSGGGYGSGGGGSSSVK	Unmodified	Keratin, type II cytoskeletal 2 epidermal;Cytokeratin-2e	GGSGGSYGR	Unmodified	Keratin, type I cytoskeletal 9;Cytokeratin-9;Keratin-9
GSGGGSSGGSIGGR	Unmodified	Keratin, type II cytoskeletal 1;Cytokeratin-1;Keratin-1;67 kDa cytokeratin;Hair alpha protein	GGSSSGGGYGSGGGGSSSVK	Unmodified	Keratin, type II cytoskeletal 2 epidermal;Cytokeratin-2e	GGSGGSYGR	Unmodified	Keratin, type I cytoskeletal 9;Cytokeratin-9;Keratin-9
GSGGGSSGGSIGGR	Unmodified	Keratin, type II cytoskeletal 1;Cytokeratin-1;Keratin-1;67 kDa cytokeratin;Hair alpha protein	GGSSSGGGYGSGGGGSSSVK	Unmodified	Keratin, type II cytoskeletal 2 epidermal;Cytokeratin-2e	GGSISGGGYGSGGGK	Unmodified	Keratin, type II cytoskeletal 2 epidermal;Cytokeratin-2e
GSGGGSSGGSIGGR	Unmodified	Keratin, type II cytoskeletal 1;Cytokeratin-1;Keratin-1;67 kDa cytokeratin;Hair alpha protein	GGSSSGGGYGSGGGGSSSVK	Unmodified	Keratin, type II cytoskeletal 2 epidermal;Cytokeratin-2e	GGSISGGGYGSGGGK	Unmodified	Keratin, type II cytoskeletal 2 epidermal;Cytokeratin-2e
GSGGGSSGGSIGGR	Unmodified	Keratin, type II cytoskeletal 1;Cytokeratin-1;Keratin-1;67 kDa cytokeratin;Hair alpha protein	GGSSSGGGYGSGGGGSSSVK	Unmodified	Keratin, type II cytoskeletal 2 epidermal;Cytokeratin-2e	GGSISGGGYGSGGGK	Unmodified	Keratin, type II cytoskeletal 2 epidermal;Cytokeratin-2e
GSGGGSSGGSIGGR	Unmodified	Keratin, type II cytoskeletal 1;Cytokeratin-1;Keratin-1;67 kDa cytokeratin;Hair alpha protein	GGSSSGGGYGSGGGGSSSVK	Unmodified	Keratin, type II cytoskeletal 2 epidermal;Cytokeratin-2e	GGSISGGGYGSGGGK	Unmodified	Keratin, type II cytoskeletal 2 epidermal;Cytokeratin-2e
GSGGGSSGGSIGGR	Unmodified	Keratin, type II cytoskeletal 1;Cytokeratin-1;Keratin-1;67 kDa cytokeratin;Hair alpha protein	GGSSSGGGYGSGGGGSSSVK	Unmodified	Keratin, type II cytoskeletal 2 epidermal;Cytokeratin-2e	GGSISGGGYGSGGGK	Unmodified	Keratin, type II cytoskeletal 2 epidermal;Cytokeratin-2e
GSGGGSSGGSIGGR	Unmodified	Keratin, type II cytoskeletal 1;Cytokeratin-1;Keratin-1;67 kDa cytokeratin;Hair alpha protein	GGSSSGGGYGSGGGGSSSVK	Unmodified	Keratin, type II cytoskeletal 2 epidermal;Cytokeratin-2e	GGSISGGGYGSGGGK	Unmodified	Keratin, type II cytoskeletal 2 epidermal;Cytokeratin-2e
GSGGGSSGGSIGGR	Unmodified	Keratin, type II cytoskeletal 1;Cytokeratin-1;Keratin-1;67 kDa cytokeratin;Hair alpha protein	GGSSSGGGYGSGGGGSSSVK	Unmodified	Keratin, type II cytoskeletal 2 epidermal;Cytokeratin-2e	GGSISGGGYGSGGGK	Unmodified	Keratin, type II cytoskeletal 2 epidermal;Cytokeratin-2e
GSGGGSSGGSIGGR	Unmodified	Keratin, type II cytoskeletal 1;Cytokeratin-1;Keratin-1;67 kDa cytokeratin;Hair alpha protein	GGSSSGGGYGSGGGGSSSVK	Unmodified	Keratin, type II cytoskeletal 2 epidermal;Cytokeratin-2e	GGSISGGGYGSGGGK	Unmodified	Keratin, type II cytoskeletal 2 epidermal;Cytokeratin-2e
GSGGGSSGGSIGGR	Unmodified	Keratin, type II cytoskeletal 1;Cytokeratin-1;Keratin-1;67 kDa cytokeratin;Hair alpha protein	GGSSSGGGYGSGGGGSSSVK	Unmodified	Keratin, type II cytoskeletal 2 epidermal;Cytokeratin-2e	GGSISGGGYGSGGGK	Unmodified	Keratin, type II cytoskeletal 2 epidermal;Cytokeratin-2e
GSGGGSSGGSIGGR	Unmodified	Keratin, type II cytoskeletal 1;Cytokeratin-1;Keratin-1;67 kDa cytokeratin;Hair alpha protein	GLGVGFGSGGGSSSSVK	Unmodified	Keratin, type II cytoskeletal 5;Cytokeratin-5;Keratin-5;58 kDa cytokeratin;cDNA FLJ59922, highly similar to Keratin, type II cytoskeletal 5	GGSISGGGYGSGGGK	Unmodified	Keratin, type II cytoskeletal 2 epidermal;Cytokeratin-2e
GSGGGSSGGSIGGR	Unmodified	Keratin, type II cytoskeletal 1;Cytokeratin-1;Keratin-1;67 kDa cytokeratin;Hair alpha protein	GLGVGFGSGGGSSSSVK	Unmodified	Keratin, type II cytoskeletal 5;Cytokeratin-5;Keratin-5;58 kDa cytokeratin;cDNA FLJ59922, highly similar to Keratin, type II cytoskeletal 5	GGSISGGGYGSGGGK	Unmodified	Keratin, type II cytoskeletal 2 epidermal;Cytokeratin-2e
GSLGGGFSSGGFSGGSFSR	Unmodified	Keratin, type I cytoskeletal 10;Cytokeratin-10;Keratin-10	GLGVGFGSGGGSSSSVK	Unmodified	Keratin, type II cytoskeletal 5;Cytokeratin-5;Keratin-5;58 kDa cytokeratin;cDNA FLJ59922, highly similar to Keratin, type II cytoskeletal 5	GGSISGGGYGSGGGK	Unmodified	Keratin, type II cytoskeletal 2 epidermal;Cytokeratin-2e
GSLGGGFSSGGFSGGSFSR	Unmodified	Keratin, type I cytoskeletal 10;Cytokeratin-10;Keratin-10	GLGVGFGSGGGSSSSVK	Unmodified	Keratin, type II cytoskeletal 5;Cytokeratin-5;Keratin-5;58 kDa cytokeratin;cDNA FLJ59922, highly similar to Keratin, type II cytoskeletal 5	GGSISGGGYGSGGGK	Unmodified	Keratin, type II cytoskeletal 2 epidermal;Cytokeratin-2e
GSLGGGFSSGGFSGGSFSR	Unmodified	Keratin, type I cytoskeletal 10;Cytokeratin-10;Keratin-10	GMQDLVEDFK	Unmodified	Keratin, type II cytoskeletal 6A;Cytokeratin-6A;K6a keratin;Cytokeratin-6D;cDNA FLJ53910, highly similar to Keratin, type II cytoskeletal 6A	GGSISGGGYGSGGGK	Unmodified	Keratin, type II cytoskeletal 2 epidermal;Cytokeratin-2e
GSLGGGFSSGGFSGGSFSR	Unmodified	Keratin, type I cytoskeletal 10;Cytokeratin-10;Keratin-10	GMQDLVEDFK	Unmodified	Keratin, type II cytoskeletal 6A;Cytokeratin-6A;K6a keratin;Cytokeratin-6D;cDNA FLJ53910, highly similar to Keratin, type II cytoskeletal 6A	GGSSSGGGYGSGGGGSSSVK	Unmodified	Keratin, type II cytoskeletal 2 epidermal;Cytokeratin-2e
GSLGGGFSSGGFSGGSFSR	Unmodified	Keratin, type I cytoskeletal 10;Cytokeratin-10;Keratin-10	GMQDLVEDFK	Unmodified	Keratin, type II cytoskeletal 6A;Cytokeratin-6A;K6a keratin;Cytokeratin-6D;cDNA FLJ53910, highly similar to Keratin, type II cytoskeletal 6A	GGSSSGGGYGSGGGGSSSVK	Unmodified	Keratin, type II cytoskeletal 2 epidermal;Cytokeratin-2e
GSLGGGFSSGGFSGGSFSR	Unmodified	Keratin, type I cytoskeletal 10;Cytokeratin-10;Keratin-10	GMQDLVEDFK	Unmodified	Keratin, type II cytoskeletal 6A;Cytokeratin-6A;K6a keratin;Cytokeratin-6D;cDNA FLJ53910, highly similar to Keratin, type II cytoskeletal 6A	GGSSSGGGYGSGGGGSSSVK	Unmodified	Keratin, type II cytoskeletal 2 epidermal;Cytokeratin-2e
GSLGGGFSSGGFSGGSFSR	Unmodified	Keratin, type I cytoskeletal 10;Cytokeratin-10;Keratin-10	GMQDLVEDFK	Unmodified	Keratin, type II cytoskeletal 6A;Cytokeratin-6A;K6a keratin;Cytokeratin-6D;cDNA FLJ53910, highly similar to Keratin, type II cytoskeletal 6A	GGSSSGGGYGSGGGGSSSVK	Unmodified	Keratin, type II cytoskeletal 2 epidermal;Cytokeratin-2e
GSLGGGFSSGGFSGGSFSR	Unmodified	Keratin, type I cytoskeletal 10;Cytokeratin-10;Keratin-10	GMQDLVEDFK	Unmodified	Keratin, type II cytoskeletal 6A;Cytokeratin-6A;K6a keratin;Cytokeratin-6D;cDNA FLJ53910, highly similar to Keratin, type II cytoskeletal 6A	GGSSSGGGYGSGGGGSSSVK	Unmodified	Keratin, type II cytoskeletal 2 epidermal;Cytokeratin-2e
GSLGGGFSSGGFSGGSFSR	Unmodified	Keratin, type I cytoskeletal 10;Cytokeratin-10;Keratin-10	GMQDLVEDFK	Oxidation (M)	Keratin, type II cytoskeletal 6A;Cytokeratin-6A;K6a keratin;Cytokeratin-6D;cDNA FLJ53910, highly similar to Keratin, type II cytoskeletal 6A	GGSSSGGGYGSGGGGSSSVK	Unmodified	Keratin, type II cytoskeletal 2 epidermal;Cytokeratin-2e
GSLGGGFSSGGFSGGSFSR	Unmodified	Keratin, type I cytoskeletal 10;Cytokeratin-10;Keratin-10	GPAAIQK	Unmodified	Keratin, type I cytoskeletal 9;Cytokeratin-9;Keratin-9	GGSSSGGGYGSGGGGSSSVK	Unmodified	Keratin, type II cytoskeletal 2 epidermal;Cytokeratin-2e
GSLGGGFSSGGFSGGSFSR	Unmodified	Keratin, type I cytoskeletal 10;Cytokeratin-10;Keratin-10	GPAAIQK	Unmodified	Keratin, type I cytoskeletal 9;Cytokeratin-9;Keratin-9	GGSSSGGGYGSGGGGSSSVK	Unmodified	Keratin, type II cytoskeletal 2 epidermal;Cytokeratin-2e
GSLGGGFSSGGFSGGSFSR	Unmodified	Keratin, type I cytoskeletal 10;Cytokeratin-10;Keratin-10	GPAAIQK	Unmodified	Keratin, type I cytoskeletal 9;Cytokeratin-9;Keratin-9	GLGVGFGSGGGSSSSVK	Unmodified	Keratin, type II cytoskeletal 5;Cytokeratin-5;Keratin-5;58 kDa cytokeratin;cDNA FLJ59922, highly similar to Keratin, type II cytoskeletal 5
GSLGGGFSSGGFSGGSFSR	Unmodified	Keratin, type I cytoskeletal 10;Cytokeratin-10;Keratin-10	GPAAIQK	Unmodified	Keratin, type I cytoskeletal 9;Cytokeratin-9;Keratin-9	GLGVGFGSGGGSSSSVK	Unmodified	Keratin, type II cytoskeletal 5;Cytokeratin-5;Keratin-5;58 kDa cytokeratin;cDNA FLJ59922, highly similar to Keratin, type II cytoskeletal 5
GSLGGGFSSGGFSGGSFSR	Unmodified	Keratin, type I cytoskeletal 10;Cytokeratin-10;Keratin-10	GPAAIQK	Unmodified	Keratin, type I cytoskeletal 9;Cytokeratin-9;Keratin-9	GMQDLVEDFK	Unmodified	Keratin, type II cytoskeletal 6A;Cytokeratin-6A;K6a keratin;Cytokeratin-6D;cDNA FLJ53910, highly similar to Keratin, type II cytoskeletal 6A
GSLGGGFSSGGFSGGSFSR	Unmodified	Keratin, type I cytoskeletal 10;Cytokeratin-10;Keratin-10	GPAAIQK	Unmodified	Keratin, type I cytoskeletal 9;Cytokeratin-9;Keratin-9	GMQDLVEDFK	Unmodified	Keratin, type II cytoskeletal 6A;Cytokeratin-6A;K6a keratin;Cytokeratin-6D;cDNA FLJ53910, highly similar to Keratin, type II cytoskeletal 6A
GSLGGGFSSGGFSGGSFSR	Unmodified	Keratin, type I cytoskeletal 10;Cytokeratin-10;Keratin-10	GPAAIQK	Unmodified	Keratin, type I cytoskeletal 9;Cytokeratin-9;Keratin-9	GMQDLVEDFK	Unmodified	Keratin, type II cytoskeletal 6A;Cytokeratin-6A;K6a keratin;Cytokeratin-6D;cDNA FLJ53910, highly similar to Keratin, type II cytoskeletal 6A
GSLGGGFSSGGFSGGSFSR	Unmodified	Keratin, type I cytoskeletal 10;Cytokeratin-10;Keratin-10	GPAAIQK	Unmodified	Keratin, type I cytoskeletal 9;Cytokeratin-9;Keratin-9	GMQDLVEDFK	Unmodified	Keratin, type II cytoskeletal 6A;Cytokeratin-6A;K6a keratin;Cytokeratin-6D;cDNA FLJ53910, highly similar to Keratin, type II cytoskeletal 6A
GSLGGGFSSGGFSGGSFSR	Unmodified	Keratin, type I cytoskeletal 10;Cytokeratin-10;Keratin-10	GPAAIQK	Unmodified	Keratin, type I cytoskeletal 9;Cytokeratin-9;Keratin-9	GMQDLVEDFK	Unmodified	Keratin, type II cytoskeletal 6A;Cytokeratin-6A;K6a keratin;Cytokeratin-6D;cDNA FLJ53910, highly similar to Keratin, type II cytoskeletal 6A
GSLGGGFSSGGFSGGSFSR	Unmodified	Keratin, type I cytoskeletal 10;Cytokeratin-10;Keratin-10	GPAAIQK	Unmodified	Keratin, type I cytoskeletal 9;Cytokeratin-9;Keratin-9	GMQDLVEDFK	Unmodified	Keratin, type II cytoskeletal 6A;Cytokeratin-6A;K6a keratin;Cytokeratin-6D;cDNA FLJ53910, highly similar to Keratin, type II cytoskeletal 6A
GSLGGGFSSGGFSGGSFSR	Unmodified	Keratin, type I cytoskeletal 10;Cytokeratin-10;Keratin-10	GPAAIQK	Unmodified	Keratin, type I cytoskeletal 9;Cytokeratin-9;Keratin-9	GMQDLVEDFK	Unmodified	Keratin, type II cytoskeletal 6A;Cytokeratin-6A;K6a keratin;Cytokeratin-6D;cDNA FLJ53910, highly similar to Keratin, type II cytoskeletal 6A
GSLGGGFSSGGFSGGSFSR	Unmodified	Keratin, type I cytoskeletal 10;Cytokeratin-10;Keratin-10	GQLEALQVDGGR	Unmodified	cDNA FLJ46620 fis, clone TLUNG2000654, highly similar to Keratin, type II cytoskeletal 7;KRT7 protein	GMQDLVEDFK	Oxidation (M)	Keratin, type II cytoskeletal 6A;Cytokeratin-6A;K6a keratin;Cytokeratin-6D;cDNA FLJ53910, highly similar to Keratin, type II cytoskeletal 6A
GSSGGGCFGGSSGGYGGLGGFGGGSFR	Unmodified	Keratin, type I cytoskeletal 10;Cytokeratin-10;Keratin-10	GQLEANLLQVLEK	Unmodified	Keratin, type II cytoskeletal 80;Cytokeratin-80;Keratin-80;Type II keratin-20	GMQDLVEDFK	Oxidation (M)	Keratin, type II cytoskeletal 6A;Cytokeratin-6A;K6a keratin;Cytokeratin-6D;cDNA FLJ53910, highly similar to Keratin, type II cytoskeletal 6A
GSSGGGCFGGSSGGYGGLGGFGGGSFR	Unmodified	Keratin, type I cytoskeletal 10;Cytokeratin-10;Keratin-10	GQTGGDVNVEMDAAPGVDLSR	Oxidation (M)	Keratin, type I cytoskeletal 16;Cytokeratin-16;Keratin-16;Keratin 16;Putative uncharacterized protein	GPAAIQK	Unmodified	Keratin, type I cytoskeletal 9;Cytokeratin-9;Keratin-9
GSSGGGCFGGSSGGYGGLGGFGGGSFR	Unmodified	Keratin, type I cytoskeletal 10;Cytokeratin-10;Keratin-10	GQTGGDVNVEMDAAPGVDLSR	Oxidation (M)	Keratin, type I cytoskeletal 16;Cytokeratin-16;Keratin-16;Keratin 16;Putative uncharacterized protein	GPAAIQK	Unmodified	Keratin, type I cytoskeletal 9;Cytokeratin-9;Keratin-9
GSSGGGCFGGSSGGYGGLGGFGGGSFR	Unmodified	Keratin, type I cytoskeletal 10;Cytokeratin-10;Keratin-10	GQTGGDVNVEMDAAPGVDLSR	Oxidation (M)	Keratin, type I cytoskeletal 16;Cytokeratin-16;Keratin-16;Keratin 16;Putative uncharacterized protein	GPAAIQK	Unmodified	Keratin, type I cytoskeletal 9;Cytokeratin-9;Keratin-9
GSSGGGCFGGSSGGYGGLGGFGGGSFR	Unmodified	Keratin, type I cytoskeletal 10;Cytokeratin-10;Keratin-10	GQTGGDVNVEMDAAPGVDLSR	Oxidation (M)	Keratin, type I cytoskeletal 16;Cytokeratin-16;Keratin-16;Keratin 16;Putative uncharacterized protein	GPAAIQK	Unmodified	Keratin, type I cytoskeletal 9;Cytokeratin-9;Keratin-9
GSSGGGCFGGSSGGYGGLGGFGGGSFR	Unmodified	Keratin, type I cytoskeletal 10;Cytokeratin-10;Keratin-10	GQTGGDVNVEMDAAPGVDLSR	Oxidation (M)	Keratin, type I cytoskeletal 16;Cytokeratin-16;Keratin-16;Keratin 16;Putative uncharacterized protein	GPAAIQK	Unmodified	Keratin, type I cytoskeletal 9;Cytokeratin-9;Keratin-9
GSSGLGGGSSR	Unmodified	Keratin, type I cytoskeletal 17;Cytokeratin-17;Keratin-17;39.1;Putative uncharacterized protein KRT17P1;cDNA FLJ56708, highly similar to Keratin, type I cytoskeletal 17;cDNA FLJ61294, highly similar to Keratin, type I cytoskeletal 17	GQTGGDVNVEMDAAPGVDLSR	Oxidation (M)	Keratin, type I cytoskeletal 16;Cytokeratin-16;Keratin-16;Keratin 16;Putative uncharacterized protein	GPAAIQK	Unmodified	Keratin, type I cytoskeletal 9;Cytokeratin-9;Keratin-9
GSSGLGGGSSR	Unmodified	Keratin, type I cytoskeletal 17;Cytokeratin-17;Keratin-17;39.1;Putative uncharacterized protein KRT17P1;cDNA FLJ56708, highly similar to Keratin, type I cytoskeletal 17;cDNA FLJ61294, highly similar to Keratin, type I cytoskeletal 17	GQTGGDVNVEMDAAPGVDLSR	Oxidation (M)	Keratin, type I cytoskeletal 16;Cytokeratin-16;Keratin-16;Keratin 16;Putative uncharacterized protein	GPAAIQK	Unmodified	Keratin, type I cytoskeletal 9;Cytokeratin-9;Keratin-9
GSSSGGGYSSGSSSYGSGGR	Unmodified	Keratin, type II cytoskeletal 2 epidermal;Cytokeratin-2e	GQTGGDVNVEMDAAPGVDLSR	Unmodified	Keratin, type I cytoskeletal 16;Cytokeratin-16;Keratin-16;Keratin 16;Putative uncharacterized protein	GPAAIQK	Unmodified	Keratin, type I cytoskeletal 9;Cytokeratin-9;Keratin-9
GSSSGGGYSSGSSSYGSGGR	Unmodified	Keratin, type II cytoskeletal 2 epidermal;Cytokeratin-2e	GQTGGDVNVEMDAAPGVDLSR	Unmodified	Keratin, type I cytoskeletal 16;Cytokeratin-16;Keratin-16;Keratin 16;Putative uncharacterized protein	GPAAIQK	Unmodified	Keratin, type I cytoskeletal 9;Cytokeratin-9;Keratin-9
GSSSGGGYSSGSSSYGSGGR	Unmodified	Keratin, type II cytoskeletal 2 epidermal;Cytokeratin-2e	GQTGGDVNVEMDAAPGVDLSR	Unmodified	Keratin, type I cytoskeletal 16;Cytokeratin-16;Keratin-16;Keratin 16;Putative uncharacterized protein	GPAAIQK	Unmodified	Keratin, type I cytoskeletal 9;Cytokeratin-9;Keratin-9
GSSSGGGYSSGSSSYGSGGR	Unmodified	Keratin, type II cytoskeletal 2 epidermal;Cytokeratin-2e	GQTGGDVNVEMDAAPGVDLSR	Unmodified	Keratin, type I cytoskeletal 16;Cytokeratin-16;Keratin-16;Keratin 16;Putative uncharacterized protein	GPAAIQK	Unmodified	Keratin, type I cytoskeletal 9;Cytokeratin-9;Keratin-9
GSSSGGGYSSGSSSYGSGGR	Unmodified	Keratin, type II cytoskeletal 2 epidermal;Cytokeratin-2e	GQTGGDVNVEMDAAPGVDLSR	Unmodified	Keratin, type I cytoskeletal 16;Cytokeratin-16;Keratin-16;Keratin 16;Putative uncharacterized protein	GPAAIQK	Unmodified	Keratin, type I cytoskeletal 9;Cytokeratin-9;Keratin-9
GSSSGGGYSSGSSSYGSGGR	Unmodified	Keratin, type II cytoskeletal 2 epidermal;Cytokeratin-2e	GQTGGDVNVEMDAAPGVDLSR	Unmodified	Keratin, type I cytoskeletal 16;Cytokeratin-16;Keratin-16;Keratin 16;Putative uncharacterized protein	GQLEALQVDGGR	Unmodified	cDNA FLJ46620 fis, clone TLUNG2000654, highly similar to Keratin, type II cytoskeletal 7;KRT7 protein
GSSSGGGYSSGSSSYGSGGR	Unmodified	Keratin, type II cytoskeletal 2 epidermal;Cytokeratin-2e	GQTGGDVNVEMDAAPGVDLSR	Unmodified	Keratin, type I cytoskeletal 16;Cytokeratin-16;Keratin-16;Keratin 16;Putative uncharacterized protein	GQLEANLLQVLEK	Unmodified	Keratin, type II cytoskeletal 80;Cytokeratin-80;Keratin-80;Type II keratin-20
GSSSGGGYSSGSSSYGSGGR	Unmodified	Keratin, type II cytoskeletal 2 epidermal;Cytokeratin-2e	GQVGGDVNVEMDAAPGVDLSR	Oxidation (M)	Keratin, type I cytoskeletal 14;Cytokeratin-14;Keratin-14	GQTGGDVNVEMDAAPGVDLSR	Oxidation (M)	Keratin, type I cytoskeletal 16;Cytokeratin-16;Keratin-16;Keratin 16;Putative uncharacterized protein
GSSSGGGYSSGSSSYGSGGR	Unmodified	Keratin, type II cytoskeletal 2 epidermal;Cytokeratin-2e	GQVGGDVNVEMDAAPGVDLSR	Oxidation (M)	Keratin, type I cytoskeletal 14;Cytokeratin-14;Keratin-14	GQTGGDVNVEMDAAPGVDLSR	Oxidation (M)	Keratin, type I cytoskeletal 16;Cytokeratin-16;Keratin-16;Keratin 16;Putative uncharacterized protein
GSSSGGGYSSGSSSYGSGGR	Unmodified	Keratin, type II cytoskeletal 2 epidermal;Cytokeratin-2e	GQVGGDVNVEMDAAPGVDLSR	Oxidation (M)	Keratin, type I cytoskeletal 14;Cytokeratin-14;Keratin-14	GQTGGDVNVEMDAAPGVDLSR	Oxidation (M)	Keratin, type I cytoskeletal 16;Cytokeratin-16;Keratin-16;Keratin 16;Putative uncharacterized protein
GSSSGGGYSSGSSSYGSGGR	Unmodified	Keratin, type II cytoskeletal 2 epidermal;Cytokeratin-2e	GQVGGDVNVEMDAAPGVDLSR	Oxidation (M)	Keratin, type I cytoskeletal 14;Cytokeratin-14;Keratin-14	GQTGGDVNVEMDAAPGVDLSR	Oxidation (M)	Keratin, type I cytoskeletal 16;Cytokeratin-16;Keratin-16;Keratin 16;Putative uncharacterized protein
GSSSGGGYSSGSSSYGSGGR	Unmodified	Keratin, type II cytoskeletal 2 epidermal;Cytokeratin-2e	GQVGGDVNVEMDAAPGVDLSR	Oxidation (M)	Keratin, type I cytoskeletal 14;Cytokeratin-14;Keratin-14	GQTGGDVNVEMDAAPGVDLSR	Oxidation (M)	Keratin, type I cytoskeletal 16;Cytokeratin-16;Keratin-16;Keratin 16;Putative uncharacterized protein
GSSSGGGYSSGSSSYGSGGR	Unmodified	Keratin, type II cytoskeletal 2 epidermal;Cytokeratin-2e	GQVGGDVNVEMDAAPGVDLSR	Oxidation (M)	Keratin, type I cytoskeletal 14;Cytokeratin-14;Keratin-14	GQTGGDVNVEMDAAPGVDLSR	Oxidation (M)	Keratin, type I cytoskeletal 16;Cytokeratin-16;Keratin-16;Keratin 16;Putative uncharacterized protein
GSSSGGGYSSGSSSYGSGGR	GlyGly (N-term)	Keratin, type II cytoskeletal 2 epidermal;Cytokeratin-2e	GQVGGDVNVEMDAAPGVDLSR	Oxidation (M)	Keratin, type I cytoskeletal 14;Cytokeratin-14;Keratin-14	GQTGGDVNVEMDAAPGVDLSR	Oxidation (M)	Keratin, type I cytoskeletal 16;Cytokeratin-16;Keratin-16;Keratin 16;Putative uncharacterized protein
GSTLTEILEGLK	Unmodified		GQVGGDVNVEMDAAPGVDLSR	Unmodified	Keratin, type I cytoskeletal 14;Cytokeratin-14;Keratin-14	GQTGGDVNVEMDAAPGVDLSR	Unmodified	Keratin, type I cytoskeletal 16;Cytokeratin-16;Keratin-16;Keratin 16;Putative uncharacterized protein
GSYGSGGSSYGSGGGSYGSGGGGGGHGSYGSGSSSGGYR	Unmodified	Keratin, type II cytoskeletal 1;Cytokeratin-1;Keratin-1;67 kDa cytokeratin;Hair alpha protein	GQVGGDVNVEMDAAPGVDLSR	Unmodified	Keratin, type I cytoskeletal 14;Cytokeratin-14;Keratin-14	GQTGGDVNVEMDAAPGVDLSR	Unmodified	Keratin, type I cytoskeletal 16;Cytokeratin-16;Keratin-16;Keratin 16;Putative uncharacterized protein
GSYGSGGSSYGSGGGSYGSGGGGGGHGSYGSGSSSGGYR	Unmodified	Keratin, type II cytoskeletal 1;Cytokeratin-1;Keratin-1;67 kDa cytokeratin;Hair alpha protein	GQVGGDVNVEMDAAPGVDLSR	Unmodified	Keratin, type I cytoskeletal 14;Cytokeratin-14;Keratin-14	GQTGGDVNVEMDAAPGVDLSR	Unmodified	Keratin, type I cytoskeletal 16;Cytokeratin-16;Keratin-16;Keratin 16;Putative uncharacterized protein
GSYGSGGSSYGSGGGSYGSGGGGGGHGSYGSGSSSGGYR	Unmodified	Keratin, type II cytoskeletal 1;Cytokeratin-1;Keratin-1;67 kDa cytokeratin;Hair alpha protein	GQVGGDVNVEMDAAPGVDLSR	Unmodified	Keratin, type I cytoskeletal 14;Cytokeratin-14;Keratin-14	GQTGGDVNVEMDAAPGVDLSR	Unmodified	Keratin, type I cytoskeletal 16;Cytokeratin-16;Keratin-16;Keratin 16;Putative uncharacterized protein
GSYGSGGSSYGSGGGSYGSGGGGGGHGSYGSGSSSGGYR	Unmodified	Keratin, type II cytoskeletal 1;Cytokeratin-1;Keratin-1;67 kDa cytokeratin;Hair alpha protein	GQVGGDVNVEMDAAPGVDLSR	Unmodified	Keratin, type I cytoskeletal 14;Cytokeratin-14;Keratin-14	GQTGGDVNVEMDAAPGVDLSR	Unmodified	Keratin, type I cytoskeletal 16;Cytokeratin-16;Keratin-16;Keratin 16;Putative uncharacterized protein
GSYGSGGSSYGSGGGSYGSGGGGGGHGSYGSGSSSGGYR	Unmodified	Keratin, type II cytoskeletal 1;Cytokeratin-1;Keratin-1;67 kDa cytokeratin;Hair alpha protein	GQVGGDVNVEMDAAPGVDLSR	Unmodified	Keratin, type I cytoskeletal 14;Cytokeratin-14;Keratin-14	GQTGGDVNVEMDAAPGVDLSR	Unmodified	Keratin, type I cytoskeletal 16;Cytokeratin-16;Keratin-16;Keratin 16;Putative uncharacterized protein
GSYGSGGSSYGSGGGSYGSGGGGGGHGSYGSGSSSGGYR	Unmodified	Keratin, type II cytoskeletal 1;Cytokeratin-1;Keratin-1;67 kDa cytokeratin;Hair alpha protein	GQVGGDVNVEMDAAPGVDLSR	Unmodified	Keratin, type I cytoskeletal 14;Cytokeratin-14;Keratin-14	GQTGGDVNVEMDAAPGVDLSR	Unmodified	Keratin, type I cytoskeletal 16;Cytokeratin-16;Keratin-16;Keratin 16;Putative uncharacterized protein
GSYGSGGSSYGSGGGSYGSGGGGGGHGSYGSGSSSGGYR	Unmodified	Keratin, type II cytoskeletal 1;Cytokeratin-1;Keratin-1;67 kDa cytokeratin;Hair alpha protein	GQVGGDVNVEMDAAPGVDLSR	Unmodified	Keratin, type I cytoskeletal 14;Cytokeratin-14;Keratin-14	GQTGGDVNVEMDAAPGVDLSR	Unmodified	Keratin, type I cytoskeletal 16;Cytokeratin-16;Keratin-16;Keratin 16;Putative uncharacterized protein
GSYGSGGSSYGSGGGSYGSGGGGGGHGSYGSGSSSGGYR	Unmodified	Keratin, type II cytoskeletal 1;Cytokeratin-1;Keratin-1;67 kDa cytokeratin;Hair alpha protein	GQVGGDVNVEMDAAPGVDLSR	Unmodified	Keratin, type I cytoskeletal 14;Cytokeratin-14;Keratin-14	GQVGGDVNVEMDAAPGVDLSR	Oxidation (M)	Keratin, type I cytoskeletal 14;Cytokeratin-14;Keratin-14
GSYGSGGSSYGSGGGSYGSGGGGGGHGSYGSGSSSGGYR	Unmodified	Keratin, type II cytoskeletal 1;Cytokeratin-1;Keratin-1;67 kDa cytokeratin;Hair alpha protein	GQVGGDVNVEMDAAPGVDLSR	Unmodified	Keratin, type I cytoskeletal 14;Cytokeratin-14;Keratin-14	GQVGGDVNVEMDAAPGVDLSR	Oxidation (M)	Keratin, type I cytoskeletal 14;Cytokeratin-14;Keratin-14
GSYGSGGSSYGSGGGSYGSGGGGGGHGSYGSGSSSGGYR	Unmodified	Keratin, type II cytoskeletal 1;Cytokeratin-1;Keratin-1;67 kDa cytokeratin;Hair alpha protein	GQVGGDVNVEMDAAPGVDLSR	Unmodified	Keratin, type I cytoskeletal 14;Cytokeratin-14;Keratin-14	GQVGGDVNVEMDAAPGVDLSR	Oxidation (M)	Keratin, type I cytoskeletal 14;Cytokeratin-14;Keratin-14
GSYGSGGSSYGSGGGSYGSGGGGGGHGSYGSGSSSGGYR	Unmodified	Keratin, type II cytoskeletal 1;Cytokeratin-1;Keratin-1;67 kDa cytokeratin;Hair alpha protein	GQVGGEINVEMDAAPGVDLSR	Oxidation (M)	Keratin, type I cytoskeletal 17;Cytokeratin-17;Keratin-17;39.1;Radiated keratinocyte mRNA 266 (keratin-related protein)	GQVGGDVNVEMDAAPGVDLSR	Oxidation (M)	Keratin, type I cytoskeletal 14;Cytokeratin-14;Keratin-14
GTFAALSELHCDK	Unmodified		GQVGGEINVEMDAAPGVDLSR	Oxidation (M)	Keratin, type I cytoskeletal 17;Cytokeratin-17;Keratin-17;39.1;Radiated keratinocyte mRNA 266 (keratin-related protein)	GQVGGDVNVEMDAAPGVDLSR	Oxidation (M)	Keratin, type I cytoskeletal 14;Cytokeratin-14;Keratin-14
GTFAALSELHCDK	Unmodified		GQVGGEINVEMDAAPGVDLSR	Oxidation (M)	Keratin, type I cytoskeletal 17;Cytokeratin-17;Keratin-17;39.1;Radiated keratinocyte mRNA 266 (keratin-related protein)	GQVGGDVNVEMDAAPGVDLSR	Oxidation (M)	Keratin, type I cytoskeletal 14;Cytokeratin-14;Keratin-14
GYSFTTTAER	Unmodified	Actin, cytoplasmic 2;Gamma-actin;Actin, cytoplasmic 2, N-terminally processed;Beta-actin;Actin, cytoplasmic 1;Actin, cytoplasmic 1, N-terminally processed;cDNA FLJ58286, highly similar to Actin, cytoplasmic 2	GRLDSELR	Unmodified	Keratin, type II cytoskeletal 5;Cytokeratin-5;Keratin-5;58 kDa cytokeratin;cDNA FLJ59922, highly similar to Keratin, type II cytoskeletal 5;Keratin, type II cytoskeletal 6A;Cytokeratin-6A;K6a keratin;Cytokeratin-6D;cDNA FLJ53910, highly similar to Keratin, type II cytoskeletal 6A;Keratin, type II cytoskeletal 6B;Cytokeratin-6B;K6b keratin;cDNA FLJ60647, highly similar to Keratin, type II cytoskel…	GQVGGDVNVEMDAAPGVDLSR	Oxidation (M)	Keratin, type I cytoskeletal 14;Cytokeratin-14;Keratin-14
GYSFTTTAER	Unmodified	Actin, cytoplasmic 2;Gamma-actin;Actin, cytoplasmic 2, N-terminally processed;Beta-actin;Actin, cytoplasmic 1;Actin, cytoplasmic 1, N-terminally processed;cDNA FLJ58286, highly similar to Actin, cytoplasmic 2	GRLDSELR	Unmodified	Keratin, type II cytoskeletal 5;Cytokeratin-5;Keratin-5;58 kDa cytokeratin;cDNA FLJ59922, highly similar to Keratin, type II cytoskeletal 5;Keratin, type II cytoskeletal 6A;Cytokeratin-6A;K6a keratin;Cytokeratin-6D;cDNA FLJ53910, highly similar to Keratin, type II cytoskeletal 6A;Keratin, type II cytoskeletal 6B;Cytokeratin-6B;K6b keratin;cDNA FLJ60647, highly similar to Keratin, type II cytoskel…	GQVGGDVNVEMDAAPGVDLSR	Unmodified	Keratin, type I cytoskeletal 14;Cytokeratin-14;Keratin-14
GYSFTTTAER	Unmodified	Actin, cytoplasmic 2;Gamma-actin;Actin, cytoplasmic 2, N-terminally processed;Beta-actin;Actin, cytoplasmic 1;Actin, cytoplasmic 1, N-terminally processed;cDNA FLJ58286, highly similar to Actin, cytoplasmic 2	GRLDSELR	Unmodified	Keratin, type II cytoskeletal 5;Cytokeratin-5;Keratin-5;58 kDa cytokeratin;cDNA FLJ59922, highly similar to Keratin, type II cytoskeletal 5;Keratin, type II cytoskeletal 6A;Cytokeratin-6A;K6a keratin;Cytokeratin-6D;cDNA FLJ53910, highly similar to Keratin, type II cytoskeletal 6A;Keratin, type II cytoskeletal 6B;Cytokeratin-6B;K6b keratin;cDNA FLJ60647, highly similar to Keratin, type II cytoskel…	GQVGGDVNVEMDAAPGVDLSR	Unmodified	Keratin, type I cytoskeletal 14;Cytokeratin-14;Keratin-14
GYSFTTTAER	Unmodified	Actin, cytoplasmic 2;Gamma-actin;Actin, cytoplasmic 2, N-terminally processed;Beta-actin;Actin, cytoplasmic 1;Actin, cytoplasmic 1, N-terminally processed;cDNA FLJ58286, highly similar to Actin, cytoplasmic 2	GRLDSELR	Unmodified	Keratin, type II cytoskeletal 5;Cytokeratin-5;Keratin-5;58 kDa cytokeratin;cDNA FLJ59922, highly similar to Keratin, type II cytoskeletal 5;Keratin, type II cytoskeletal 6A;Cytokeratin-6A;K6a keratin;Cytokeratin-6D;cDNA FLJ53910, highly similar to Keratin, type II cytoskeletal 6A;Keratin, type II cytoskeletal 6B;Cytokeratin-6B;K6b keratin;cDNA FLJ60647, highly similar to Keratin, type II cytoskel…	GQVGGDVNVEMDAAPGVDLSR	Unmodified	Keratin, type I cytoskeletal 14;Cytokeratin-14;Keratin-14
HEISEMNR	Unmodified	Keratin, type II cytoskeletal 5;Cytokeratin-5;Keratin-5;58 kDa cytokeratin;cDNA FLJ59922, highly similar to Keratin, type II cytoskeletal 5	GRLDSELR	Unmodified	Keratin, type II cytoskeletal 5;Cytokeratin-5;Keratin-5;58 kDa cytokeratin;cDNA FLJ59922, highly similar to Keratin, type II cytoskeletal 5;Keratin, type II cytoskeletal 6A;Cytokeratin-6A;K6a keratin;Cytokeratin-6D;cDNA FLJ53910, highly similar to Keratin, type II cytoskeletal 6A;Keratin, type II cytoskeletal 6B;Cytokeratin-6B;K6b keratin;cDNA FLJ60647, highly similar to Keratin, type II cytoskel…	GQVGGDVNVEMDAAPGVDLSR	Unmodified	Keratin, type I cytoskeletal 14;Cytokeratin-14;Keratin-14
HEISEMNR	Unmodified	Keratin, type II cytoskeletal 5;Cytokeratin-5;Keratin-5;58 kDa cytokeratin;cDNA FLJ59922, highly similar to Keratin, type II cytoskeletal 5	GRLDSELR	Unmodified	Keratin, type II cytoskeletal 5;Cytokeratin-5;Keratin-5;58 kDa cytokeratin;cDNA FLJ59922, highly similar to Keratin, type II cytoskeletal 5;Keratin, type II cytoskeletal 6A;Cytokeratin-6A;K6a keratin;Cytokeratin-6D;cDNA FLJ53910, highly similar to Keratin, type II cytoskeletal 6A;Keratin, type II cytoskeletal 6B;Cytokeratin-6B;K6b keratin;cDNA FLJ60647, highly similar to Keratin, type II cytoskel…	GQVGGDVNVEMDAAPGVDLSR	Unmodified	Keratin, type I cytoskeletal 14;Cytokeratin-14;Keratin-14
HEISEMNR	Unmodified	Keratin, type II cytoskeletal 5;Cytokeratin-5;Keratin-5;58 kDa cytokeratin;cDNA FLJ59922, highly similar to Keratin, type II cytoskeletal 5	GRLDSELR	Unmodified	Keratin, type II cytoskeletal 5;Cytokeratin-5;Keratin-5;58 kDa cytokeratin;cDNA FLJ59922, highly similar to Keratin, type II cytoskeletal 5;Keratin, type II cytoskeletal 6A;Cytokeratin-6A;K6a keratin;Cytokeratin-6D;cDNA FLJ53910, highly similar to Keratin, type II cytoskeletal 6A;Keratin, type II cytoskeletal 6B;Cytokeratin-6B;K6b keratin;cDNA FLJ60647, highly similar to Keratin, type II cytoskel…	GQVGGDVNVEMDAAPGVDLSR	Unmodified	Keratin, type I cytoskeletal 14;Cytokeratin-14;Keratin-14
HEISEMNR	Unmodified	Keratin, type II cytoskeletal 5;Cytokeratin-5;Keratin-5;58 kDa cytokeratin;cDNA FLJ59922, highly similar to Keratin, type II cytoskeletal 5	GRLDSELR	Unmodified	Keratin, type II cytoskeletal 5;Cytokeratin-5;Keratin-5;58 kDa cytokeratin;cDNA FLJ59922, highly similar to Keratin, type II cytoskeletal 5;Keratin, type II cytoskeletal 6A;Cytokeratin-6A;K6a keratin;Cytokeratin-6D;cDNA FLJ53910, highly similar to Keratin, type II cytoskeletal 6A;Keratin, type II cytoskeletal 6B;Cytokeratin-6B;K6b keratin;cDNA FLJ60647, highly similar to Keratin, type II cytoskel…	GQVGGDVNVEMDAAPGVDLSR	Unmodified	Keratin, type I cytoskeletal 14;Cytokeratin-14;Keratin-14
HEISEMNR	Unmodified	Keratin, type II cytoskeletal 5;Cytokeratin-5;Keratin-5;58 kDa cytokeratin;cDNA FLJ59922, highly similar to Keratin, type II cytoskeletal 5	GRLDSELR	Unmodified	Keratin, type II cytoskeletal 5;Cytokeratin-5;Keratin-5;58 kDa cytokeratin;cDNA FLJ59922, highly similar to Keratin, type II cytoskeletal 5;Keratin, type II cytoskeletal 6A;Cytokeratin-6A;K6a keratin;Cytokeratin-6D;cDNA FLJ53910, highly similar to Keratin, type II cytoskeletal 6A;Keratin, type II cytoskeletal 6B;Cytokeratin-6B;K6b keratin;cDNA FLJ60647, highly similar to Keratin, type II cytoskel…	GQVGGDVNVEMDAAPGVDLSR	Unmodified	Keratin, type I cytoskeletal 14;Cytokeratin-14;Keratin-14
HEISEMNR	Unmodified	Keratin, type II cytoskeletal 5;Cytokeratin-5;Keratin-5;58 kDa cytokeratin;cDNA FLJ59922, highly similar to Keratin, type II cytoskeletal 5	GRLDSELR	Unmodified	Keratin, type II cytoskeletal 5;Cytokeratin-5;Keratin-5;58 kDa cytokeratin;cDNA FLJ59922, highly similar to Keratin, type II cytoskeletal 5;Keratin, type II cytoskeletal 6A;Cytokeratin-6A;K6a keratin;Cytokeratin-6D;cDNA FLJ53910, highly similar to Keratin, type II cytoskeletal 6A;Keratin, type II cytoskeletal 6B;Cytokeratin-6B;K6b keratin;cDNA FLJ60647, highly similar to Keratin, type II cytoskel…	GQVGGDVNVEMDAAPGVDLSR	Unmodified	Keratin, type I cytoskeletal 14;Cytokeratin-14;Keratin-14
HEISEMNR	Unmodified	Keratin, type II cytoskeletal 5;Cytokeratin-5;Keratin-5;58 kDa cytokeratin;cDNA FLJ59922, highly similar to Keratin, type II cytoskeletal 5	GRLDSELR	Unmodified	Keratin, type II cytoskeletal 5;Cytokeratin-5;Keratin-5;58 kDa cytokeratin;cDNA FLJ59922, highly similar to Keratin, type II cytoskeletal 5;Keratin, type II cytoskeletal 6A;Cytokeratin-6A;K6a keratin;Cytokeratin-6D;cDNA FLJ53910, highly similar to Keratin, type II cytoskeletal 6A;Keratin, type II cytoskeletal 6B;Cytokeratin-6B;K6b keratin;cDNA FLJ60647, highly similar to Keratin, type II cytoskel…	GQVGGDVNVEMDAAPGVDLSR	Unmodified	Keratin, type I cytoskeletal 14;Cytokeratin-14;Keratin-14
HEISEMNR	Unmodified	Keratin, type II cytoskeletal 5;Cytokeratin-5;Keratin-5;58 kDa cytokeratin;cDNA FLJ59922, highly similar to Keratin, type II cytoskeletal 5	GSCGIGGGIGGGSSR	Unmodified	Keratin, type I cytoskeletal 16;Cytokeratin-16;Keratin-16;Keratin, type I cytoskeletal 14;Cytokeratin-14;Keratin-14	GQVGGDVNVEMDAAPGVDLSR	Unmodified	Keratin, type I cytoskeletal 14;Cytokeratin-14;Keratin-14
HEISEMNR	Unmodified	Keratin, type II cytoskeletal 5;Cytokeratin-5;Keratin-5;58 kDa cytokeratin;cDNA FLJ59922, highly similar to Keratin, type II cytoskeletal 5	GSCGIGGGIGGGSSR	Unmodified	Keratin, type I cytoskeletal 16;Cytokeratin-16;Keratin-16;Keratin, type I cytoskeletal 14;Cytokeratin-14;Keratin-14	GQVGGEINVEMDAAPGVDLSR	Oxidation (M)	Keratin, type I cytoskeletal 17;Cytokeratin-17;Keratin-17;39.1;Radiated keratinocyte mRNA 266 (keratin-related protein)
HEISEMNR	Oxidation (M)	Keratin, type II cytoskeletal 5;Cytokeratin-5;Keratin-5;58 kDa cytokeratin;cDNA FLJ59922, highly similar to Keratin, type II cytoskeletal 5	GSCGIGGGIGGGSSR	Unmodified	Keratin, type I cytoskeletal 16;Cytokeratin-16;Keratin-16;Keratin, type I cytoskeletal 14;Cytokeratin-14;Keratin-14	GQVGGEINVEMDAAPGVDLSR	Oxidation (M)	Keratin, type I cytoskeletal 17;Cytokeratin-17;Keratin-17;39.1;Radiated keratinocyte mRNA 266 (keratin-related protein)
HEISEMNR	Oxidation (M)	Keratin, type II cytoskeletal 5;Cytokeratin-5;Keratin-5;58 kDa cytokeratin;cDNA FLJ59922, highly similar to Keratin, type II cytoskeletal 5	GSCGIGGGIGGGSSR	Unmodified	Keratin, type I cytoskeletal 16;Cytokeratin-16;Keratin-16;Keratin, type I cytoskeletal 14;Cytokeratin-14;Keratin-14	GQVGGEINVEMDAAPGVDLSR	Oxidation (M)	Keratin, type I cytoskeletal 17;Cytokeratin-17;Keratin-17;39.1;Radiated keratinocyte mRNA 266 (keratin-related protein)
HEISEMNR	Oxidation (M)	Keratin, type II cytoskeletal 5;Cytokeratin-5;Keratin-5;58 kDa cytokeratin;cDNA FLJ59922, highly similar to Keratin, type II cytoskeletal 5	GSCGIGGGIGGGSSR	Unmodified	Keratin, type I cytoskeletal 16;Cytokeratin-16;Keratin-16;Keratin, type I cytoskeletal 14;Cytokeratin-14;Keratin-14	GRGGGGGGFR	Unmodified	Keratin, type II cytoskeletal 2 epidermal;Cytokeratin-2e
HGDDLR	Unmodified	Keratin, type II cytoskeletal 5;Cytokeratin-5;Keratin-5;58 kDa cytokeratin;cDNA FLJ59922, highly similar to Keratin, type II cytoskeletal 5;Phosphatidylinositol-4,5-bisphosphate 3-kinase catalytic subunit gamma isoform;PI3-kinase p110 subunit gamma;PtdIns-3-kinase subunit p110;PI3Kgamma;p120-PI3K;Putative uncharacterized protein PIK3C3;Phosphatidylinositol 3-kinase catalytic subunit type 3;Phosph…	GSCGIGGGIGGGSSR	Unmodified	Keratin, type I cytoskeletal 16;Cytokeratin-16;Keratin-16;Keratin, type I cytoskeletal 14;Cytokeratin-14;Keratin-14	GRGGGGGGFR	Unmodified	Keratin, type II cytoskeletal 2 epidermal;Cytokeratin-2e
HGDDLR	Unmodified	Keratin, type II cytoskeletal 5;Cytokeratin-5;Keratin-5;58 kDa cytokeratin;cDNA FLJ59922, highly similar to Keratin, type II cytoskeletal 5;Phosphatidylinositol-4,5-bisphosphate 3-kinase catalytic subunit gamma isoform;PI3-kinase p110 subunit gamma;PtdIns-3-kinase subunit p110;PI3Kgamma;p120-PI3K;Putative uncharacterized protein PIK3C3;Phosphatidylinositol 3-kinase catalytic subunit type 3;Phosph…	GSCGIGGGIGGGSSR	Unmodified	Keratin, type I cytoskeletal 16;Cytokeratin-16;Keratin-16;Keratin, type I cytoskeletal 14;Cytokeratin-14;Keratin-14	GRGGGGGGFR	Unmodified	Keratin, type II cytoskeletal 2 epidermal;Cytokeratin-2e
HGDDLRR	Unmodified	Keratin, type II cytoskeletal 8;Cytokeratin-8;Keratin-8	GSCGIGGGIGGGSSR	Unmodified	Keratin, type I cytoskeletal 16;Cytokeratin-16;Keratin-16;Keratin, type I cytoskeletal 14;Cytokeratin-14;Keratin-14	GRGGGGGGFR	Unmodified	Keratin, type II cytoskeletal 2 epidermal;Cytokeratin-2e
HGDSLKEIK	Unmodified	Keratin, type II cytoskeletal 2 epidermal;Cytokeratin-2e	GSCGIGGGIGGGSSR	Unmodified	Keratin, type I cytoskeletal 16;Cytokeratin-16;Keratin-16;Keratin, type I cytoskeletal 14;Cytokeratin-14;Keratin-14	GRLDSELR	Unmodified	Keratin, type II cytoskeletal 6A;Cytokeratin-6A;K6a keratin;Cytokeratin-6D;cDNA FLJ53910, highly similar to Keratin, type II cytoskeletal 6A;Keratin, type II cytoskeletal 6B;Cytokeratin-6B;K6b keratin;cDNA FLJ60647, highly similar to Keratin, type II cytoskeletal 6B;Keratin, type II cytoskeletal 5;Cytokeratin-5;Keratin-5;58 kDa cytokeratin;cDNA FLJ59922, highly similar to Keratin, type II cytoske…
HGDSLKEIK	Unmodified	Keratin, type II cytoskeletal 2 epidermal;Cytokeratin-2e	GSCGIGGGIGGGSSR	Unmodified	Keratin, type I cytoskeletal 16;Cytokeratin-16;Keratin-16;Keratin, type I cytoskeletal 14;Cytokeratin-14;Keratin-14	GRLDSELR	Unmodified	Keratin, type II cytoskeletal 6A;Cytokeratin-6A;K6a keratin;Cytokeratin-6D;cDNA FLJ53910, highly similar to Keratin, type II cytoskeletal 6A;Keratin, type II cytoskeletal 6B;Cytokeratin-6B;K6b keratin;cDNA FLJ60647, highly similar to Keratin, type II cytoskeletal 6B;Keratin, type II cytoskeletal 5;Cytokeratin-5;Keratin-5;58 kDa cytokeratin;cDNA FLJ59922, highly similar to Keratin, type II cytoske…
HGGGGGGFGGGGFGSR	Unmodified	Keratin, type II cytoskeletal 2 epidermal;Cytokeratin-2e	GSCGIGGGIGGGSSR	Unmodified	Keratin, type I cytoskeletal 16;Cytokeratin-16;Keratin-16;Keratin, type I cytoskeletal 14;Cytokeratin-14;Keratin-14	GRLDSELR	Unmodified	Keratin, type II cytoskeletal 6A;Cytokeratin-6A;K6a keratin;Cytokeratin-6D;cDNA FLJ53910, highly similar to Keratin, type II cytoskeletal 6A;Keratin, type II cytoskeletal 6B;Cytokeratin-6B;K6b keratin;cDNA FLJ60647, highly similar to Keratin, type II cytoskeletal 6B;Keratin, type II cytoskeletal 5;Cytokeratin-5;Keratin-5;58 kDa cytokeratin;cDNA FLJ59922, highly similar to Keratin, type II cytoske…
HGGGGGGFGGGGFGSR	Unmodified	Keratin, type II cytoskeletal 2 epidermal;Cytokeratin-2e	GSGGGSSGGSIGGR	Unmodified	Keratin, type II cytoskeletal 1;Cytokeratin-1;Keratin-1;67 kDa cytokeratin;Hair alpha protein	GRLDSELR	Unmodified	Keratin, type II cytoskeletal 6A;Cytokeratin-6A;K6a keratin;Cytokeratin-6D;cDNA FLJ53910, highly similar to Keratin, type II cytoskeletal 6A;Keratin, type II cytoskeletal 6B;Cytokeratin-6B;K6b keratin;cDNA FLJ60647, highly similar to Keratin, type II cytoskeletal 6B;Keratin, type II cytoskeletal 5;Cytokeratin-5;Keratin-5;58 kDa cytokeratin;cDNA FLJ59922, highly similar to Keratin, type II cytoske…
HGGGGGGFGGGGFGSR	Unmodified	Keratin, type II cytoskeletal 2 epidermal;Cytokeratin-2e	GSGGGSSGGSIGGR	Unmodified	Keratin, type II cytoskeletal 1;Cytokeratin-1;Keratin-1;67 kDa cytokeratin;Hair alpha protein	GRLDSELR	Unmodified	Keratin, type II cytoskeletal 6A;Cytokeratin-6A;K6a keratin;Cytokeratin-6D;cDNA FLJ53910, highly similar to Keratin, type II cytoskeletal 6A;Keratin, type II cytoskeletal 6B;Cytokeratin-6B;K6b keratin;cDNA FLJ60647, highly similar to Keratin, type II cytoskeletal 6B;Keratin, type II cytoskeletal 5;Cytokeratin-5;Keratin-5;58 kDa cytokeratin;cDNA FLJ59922, highly similar to Keratin, type II cytoske…
HGGGGGGFGGGGFGSR	Unmodified	Keratin, type II cytoskeletal 2 epidermal;Cytokeratin-2e	GSGGGSSGGSIGGR	Unmodified	Keratin, type II cytoskeletal 1;Cytokeratin-1;Keratin-1;67 kDa cytokeratin;Hair alpha protein	GRLDSELR	Unmodified	Keratin, type II cytoskeletal 6A;Cytokeratin-6A;K6a keratin;Cytokeratin-6D;cDNA FLJ53910, highly similar to Keratin, type II cytoskeletal 6A;Keratin, type II cytoskeletal 6B;Cytokeratin-6B;K6b keratin;cDNA FLJ60647, highly similar to Keratin, type II cytoskeletal 6B;Keratin, type II cytoskeletal 5;Cytokeratin-5;Keratin-5;58 kDa cytokeratin;cDNA FLJ59922, highly similar to Keratin, type II cytoske…
HGGGGGGFGGGGFGSR	Unmodified	Keratin, type II cytoskeletal 2 epidermal;Cytokeratin-2e	GSGGGSSGGSIGGR	Unmodified	Keratin, type II cytoskeletal 1;Cytokeratin-1;Keratin-1;67 kDa cytokeratin;Hair alpha protein	GRLDSELR	Unmodified	Keratin, type II cytoskeletal 6A;Cytokeratin-6A;K6a keratin;Cytokeratin-6D;cDNA FLJ53910, highly similar to Keratin, type II cytoskeletal 6A;Keratin, type II cytoskeletal 6B;Cytokeratin-6B;K6b keratin;cDNA FLJ60647, highly similar to Keratin, type II cytoskeletal 6B;Keratin, type II cytoskeletal 5;Cytokeratin-5;Keratin-5;58 kDa cytokeratin;cDNA FLJ59922, highly similar to Keratin, type II cytoske…
HGGGGGGFGGGGFGSR	Unmodified	Keratin, type II cytoskeletal 2 epidermal;Cytokeratin-2e	GSGGGSSGGSIGGR	Unmodified	Keratin, type II cytoskeletal 1;Cytokeratin-1;Keratin-1;67 kDa cytokeratin;Hair alpha protein	GRLDSELR	Unmodified	Keratin, type II cytoskeletal 6A;Cytokeratin-6A;K6a keratin;Cytokeratin-6D;cDNA FLJ53910, highly similar to Keratin, type II cytoskeletal 6A;Keratin, type II cytoskeletal 6B;Cytokeratin-6B;K6b keratin;cDNA FLJ60647, highly similar to Keratin, type II cytoskeletal 6B;Keratin, type II cytoskeletal 5;Cytokeratin-5;Keratin-5;58 kDa cytokeratin;cDNA FLJ59922, highly similar to Keratin, type II cytoske…
HGGGGGGFGGGGFGSR	Unmodified	Keratin, type II cytoskeletal 2 epidermal;Cytokeratin-2e	GSGGLGGACGGAGFGSR	Unmodified	Keratin, type II cytoskeletal 6A;Cytokeratin-6A;K6a keratin;Cytokeratin-6D;cDNA FLJ53910, highly similar to Keratin, type II cytoskeletal 6A;Keratin, type II cytoskeletal 6B;Cytokeratin-6B;K6b keratin;cDNA FLJ60647, highly similar to Keratin, type II cytoskeletal 6B	GRLDSELR	Unmodified	Keratin, type II cytoskeletal 6A;Cytokeratin-6A;K6a keratin;Cytokeratin-6D;cDNA FLJ53910, highly similar to Keratin, type II cytoskeletal 6A;Keratin, type II cytoskeletal 6B;Cytokeratin-6B;K6b keratin;cDNA FLJ60647, highly similar to Keratin, type II cytoskeletal 6B;Keratin, type II cytoskeletal 5;Cytokeratin-5;Keratin-5;58 kDa cytokeratin;cDNA FLJ59922, highly similar to Keratin, type II cytoske…
HGGGGGGFGGGGFGSR	Unmodified	Keratin, type II cytoskeletal 2 epidermal;Cytokeratin-2e	GSGGLGGACGGAGFGSR	Unmodified	Keratin, type II cytoskeletal 6A;Cytokeratin-6A;K6a keratin;Cytokeratin-6D;cDNA FLJ53910, highly similar to Keratin, type II cytoskeletal 6A;Keratin, type II cytoskeletal 6B;Cytokeratin-6B;K6b keratin;cDNA FLJ60647, highly similar to Keratin, type II cytoskeletal 6B	GSCGIGGGIGGGSSR	Unmodified	Keratin, type I cytoskeletal 16;Cytokeratin-16;Keratin-16;Keratin, type I cytoskeletal 14;Cytokeratin-14;Keratin-14
HGGGGGGFGGGGFGSR	Unmodified	Keratin, type II cytoskeletal 2 epidermal;Cytokeratin-2e	GSGGLGGACGGAGFGSR	Unmodified	Keratin, type II cytoskeletal 6A;Cytokeratin-6A;K6a keratin;Cytokeratin-6D;cDNA FLJ53910, highly similar to Keratin, type II cytoskeletal 6A;Keratin, type II cytoskeletal 6B;Cytokeratin-6B;K6b keratin;cDNA FLJ60647, highly similar to Keratin, type II cytoskeletal 6B	GSCGIGGGIGGGSSR	Unmodified	Keratin, type I cytoskeletal 16;Cytokeratin-16;Keratin-16;Keratin, type I cytoskeletal 14;Cytokeratin-14;Keratin-14
HGGGGGGFGGGGFGSR	Unmodified	Keratin, type II cytoskeletal 2 epidermal;Cytokeratin-2e	GSGGLGGACGGAGFGSR	Unmodified	Keratin, type II cytoskeletal 6A;Cytokeratin-6A;K6a keratin;Cytokeratin-6D;cDNA FLJ53910, highly similar to Keratin, type II cytoskeletal 6A;Keratin, type II cytoskeletal 6B;Cytokeratin-6B;K6b keratin;cDNA FLJ60647, highly similar to Keratin, type II cytoskeletal 6B	GSCGIGGGIGGGSSR	Unmodified	Keratin, type I cytoskeletal 16;Cytokeratin-16;Keratin-16;Keratin, type I cytoskeletal 14;Cytokeratin-14;Keratin-14
HGGGGGGFGGGGFGSR	Unmodified	Keratin, type II cytoskeletal 2 epidermal;Cytokeratin-2e	GSGGLGGACGGAGFGSR	Unmodified	Keratin, type II cytoskeletal 6A;Cytokeratin-6A;K6a keratin;Cytokeratin-6D;cDNA FLJ53910, highly similar to Keratin, type II cytoskeletal 6A;Keratin, type II cytoskeletal 6B;Cytokeratin-6B;K6b keratin;cDNA FLJ60647, highly similar to Keratin, type II cytoskeletal 6B	GSCGIGGGIGGGSSR	Unmodified	Keratin, type I cytoskeletal 16;Cytokeratin-16;Keratin-16;Keratin, type I cytoskeletal 14;Cytokeratin-14;Keratin-14
HGGGGGGFGGGGFGSR	Unmodified	Keratin, type II cytoskeletal 2 epidermal;Cytokeratin-2e	GSGGLGGACGGAGFGSR	Unmodified	Keratin, type II cytoskeletal 6A;Cytokeratin-6A;K6a keratin;Cytokeratin-6D;cDNA FLJ53910, highly similar to Keratin, type II cytoskeletal 6A;Keratin, type II cytoskeletal 6B;Cytokeratin-6B;K6b keratin;cDNA FLJ60647, highly similar to Keratin, type II cytoskeletal 6B	GSCGIGGGIGGGSSR	Unmodified	Keratin, type I cytoskeletal 16;Cytokeratin-16;Keratin-16;Keratin, type I cytoskeletal 14;Cytokeratin-14;Keratin-14
HGGGGGGFGGGGFGSR	Unmodified	Keratin, type II cytoskeletal 2 epidermal;Cytokeratin-2e	GSGGLGGACGGAGFGSR	Unmodified	Keratin, type II cytoskeletal 6A;Cytokeratin-6A;K6a keratin;Cytokeratin-6D;cDNA FLJ53910, highly similar to Keratin, type II cytoskeletal 6A;Keratin, type II cytoskeletal 6B;Cytokeratin-6B;K6b keratin;cDNA FLJ60647, highly similar to Keratin, type II cytoskeletal 6B	GSCGIGGGIGGGSSR	Unmodified	Keratin, type I cytoskeletal 16;Cytokeratin-16;Keratin-16;Keratin, type I cytoskeletal 14;Cytokeratin-14;Keratin-14
HGGGGGGFGGGGFGSR	Unmodified	Keratin, type II cytoskeletal 2 epidermal;Cytokeratin-2e	GSGGLGGACGGAGFGSR	Unmodified	Keratin, type II cytoskeletal 6A;Cytokeratin-6A;K6a keratin;Cytokeratin-6D;cDNA FLJ53910, highly similar to Keratin, type II cytoskeletal 6A;Keratin, type II cytoskeletal 6B;Cytokeratin-6B;K6b keratin;cDNA FLJ60647, highly similar to Keratin, type II cytoskeletal 6B	GSCGIGGGIGGGSSR	Unmodified	Keratin, type I cytoskeletal 16;Cytokeratin-16;Keratin-16;Keratin, type I cytoskeletal 14;Cytokeratin-14;Keratin-14
HGGGGGGFGGGGFGSR	Unmodified	Keratin, type II cytoskeletal 2 epidermal;Cytokeratin-2e	GSGGLGGACGGAGFGSR	Unmodified	Keratin, type II cytoskeletal 6A;Cytokeratin-6A;K6a keratin;Cytokeratin-6D;cDNA FLJ53910, highly similar to Keratin, type II cytoskeletal 6A;Keratin, type II cytoskeletal 6B;Cytokeratin-6B;K6b keratin;cDNA FLJ60647, highly similar to Keratin, type II cytoskeletal 6B	GSCGIGGGIGGGSSR	Unmodified	Keratin, type I cytoskeletal 16;Cytokeratin-16;Keratin-16;Keratin, type I cytoskeletal 14;Cytokeratin-14;Keratin-14
HGGGGGGFGGGGFGSR	Unmodified	Keratin, type II cytoskeletal 2 epidermal;Cytokeratin-2e	GSLGGGFSSGGFSGGSFSR	Unmodified	Keratin, type I cytoskeletal 10;Cytokeratin-10;Keratin-10	GSCGIGGGIGGGSSR	Unmodified	Keratin, type I cytoskeletal 16;Cytokeratin-16;Keratin-16;Keratin, type I cytoskeletal 14;Cytokeratin-14;Keratin-14
HGGGGGGFGGGGFGSR	Unmodified	Keratin, type II cytoskeletal 2 epidermal;Cytokeratin-2e	GSLGGGFSSGGFSGGSFSR	Unmodified	Keratin, type I cytoskeletal 10;Cytokeratin-10;Keratin-10	GSCGIGGGIGGGSSR	Unmodified	Keratin, type I cytoskeletal 16;Cytokeratin-16;Keratin-16;Keratin, type I cytoskeletal 14;Cytokeratin-14;Keratin-14
HGGGGGGFGGGGFGSR	Unmodified	Keratin, type II cytoskeletal 2 epidermal;Cytokeratin-2e	GSLGGGFSSGGFSGGSFSR	Unmodified	Keratin, type I cytoskeletal 10;Cytokeratin-10;Keratin-10	GSGGGSSGGSIGGR	Unmodified	Keratin, type II cytoskeletal 1;Cytokeratin-1;Keratin-1;67 kDa cytokeratin;Hair alpha protein
HGGGGGGFGGGGFGSR	Unmodified	Keratin, type II cytoskeletal 2 epidermal;Cytokeratin-2e	GSLGGGFSSGGFSGGSFSR	Unmodified	Keratin, type I cytoskeletal 10;Cytokeratin-10;Keratin-10	GSGGGSSGGSIGGR	Unmodified	Keratin, type II cytoskeletal 1;Cytokeratin-1;Keratin-1;67 kDa cytokeratin;Hair alpha protein
[truncated: 5,000 more rows]
