# Supplementary material for: Cleaning up the masses: Exclusion lists to reduce contamination with HPLC-MS/MS
Source: J Proteomics. 2013 Aug 2;88:92–103. doi: 10.1016/j.jprot.2013.02.023 (PMC3714598; doi:10.1016/j.jprot.2013.02.023)
Supplement: Supplementary material 4. — An executable file that will install Uniquences as an 'Add-in' in MS excel. Uniquences appears as a separate tab on the toolbar. [file mmc4.zip]

Archive with 1 entries (1 files):
- Microsoft.Office.Tools.Common.v4.0.Utilities.dll.deploy
